# Supplementary material for: Deep Characterization of the Microbiomes of Calophya spp. (Hemiptera: Calophyidae) Gall-Inducing Psyllids Reveals the Absence of Plant Pathogenic Bacteria and Three Dominant Endosymbionts
Source: PLoS One. 2015 Jul 10;10(7):e0132248. doi: 10.1371/journal.pone.0132248 (PMC4498736; doi:10.1371/journal.pone.0132248)
Supplement: S1 Dataset — (FASTA) [file pone.0132248.s003.fasta]

>gi|659364915|ref|NR_121754.1| Candidatus Liberibacter americanus str. Sao Paulo 16S ribosomal RNA, complete sequence
CTTCCTTAGAAAGGAGGTGATCCAGCCGCAGGTTCCCCTACGGCTACCTTGTTACGACTTCACCCCAGTC
GCTGACCCTACCGTGGCCGGCTGCCTCCTTACGGTTAGCTCACCGTCTTCAGGCAAAACCAACTCCCATG
GTGTGACGGGCGGTGTGTACAAGGCCCGAGAACGTATTCACCGCGGCATGCTGATCCGCGATTACTAGCG
ATTCCAACTTCATGCACTCGAGTTGCAGAGTGCAATCCGAACTGAGATGGCTTTTAGGGATTAGCTCCGC
CTCGCGACTTTGCAACCCTCTGTCACCACCATTGTAGCACGTGTGTAGCCCAGCCCATAAGGGCCATGAG
GACTTGACGTCATCCCCACCTTCCTCCGGCTTATCACCGGCAGTCCCTATAAAGTTCCCAACTTAATGAT
GGCAAATATAGGCAGGGGTTGCGCTCGTTGCGGGACTTAACCCAACATCTCACGACACGAGCTGACGACA
GCCATGCAGCACCTGTGTGTGGGTCTCCGAAAAGAAAATATCATCTCTGATATCGTCCCACCATGTCAAG
GGCTGGTAAGGTTCTGCGCGTTGCATCGAATTAAACCACATGCTCCACCGCTTGTGCGGGCCCCCGTCAA
TTCCTTTGAGTTTTAATCTTGCGACCGTACTCCCCAGGCGGAGTGCTTAACGCGTTAGCTGCGCCACTGA
ATGGTAAACCACCCAACAGCTAGCACTCATCGTTTACAGCGTGGACTACCAGGGTATCTAATCCTGTTTG
CTCCCCACGCTTTCGTGCCTCAGCGTCAGTATCAGGCCAGTGAGCCGCCTTCGCCACTGGTGTTCCTCCG
AATATCAACGAATTTCACCTCTCCACTCGGAATTCCGCTCACCTCTCCTGAACTCTAGACAAACAGTATT
AAAGGCAGTTCCAAGGTTGAGCCTTGGGATTTCACCTCTAACTTAATCGCCCGCCTACGCACCCTTTACG
CCCAGTTATTCCGAACAACGCTCGCCCCCTTCGTATTACCGCGGCTGCTGGCACGAAGTTAGCCGGGGCT
TCTTCTCCGGTTACCGTCATTATCTTCTCCGGCGAAAGAGCTTTACAACCCTAAGGCCTTCTTCACTCAC
GCGGCATGGCTGGATCAGGGTTGCCCCCATTGTCCAATATTCCCCACTGCTGCCTCCCGTAGGAGTCTGG
GCCGTGTCTCAGTCCCAGTGTGGCTGATCGTCCTCTCAGACCAGCTATAGATCATCGCCTTGGTAGGCCT
TTACCCCACCAACTAGCTAATCTAACGCGGGTTCATCTTTCTCCAATAAAATCTTTCCCTCTAAAGGCGT
ATACGGTATTAGCACACGTTTCCGTGCGTTATCCCGTAGAAAAAGGTAGATCCCCACGCGTTACTCACCC
GTCTGCCGCTAGTACTTGCGTACTCGCTCGACTTGCATGTGTTAAGCCTGCCGCCAGCGTTCGTTCTGAG
CCAGGATCAAACTCTCAT

>gi|444304070|ref|NR_074494.1| Candidatus Liberibacter solanacearum CLso-ZC1 strain CLso-ZC1 16S ribosomal RNA, complete sequence
ATGAGAGTTTGATCCTGGCTCAGAACGAACGCTGGCGGCAGGCTTAACACATGCAAGTCGAGCGCTTATT
TTTAATAGGAGCGGCAGACGGGTGAGTAACGCGTGGGAATCTACCTTTTTCTACGGGATAACGCACGGAA
ACGTGTGCTAATACCGTATACGCCCTGAGAAGGGGAAAGATTTATTGGAGAGAGATGAGCCCGCGTTAGA
TTAGCTAGTTGGTGGGGTAAATGCCTACCAAGGCTACGACCTATAGCTGGTCTGAGAGGACGATCAGCCA
CACTGGGACTGAGACACGGCCCAGACTCCTACGGGAGGCAGCAGTGGGGAATATTGGACAATGGGGGGCA
ACCCTGATCCAGCCATGCCGCGTGAGTGAAGAAAGGCCTTAGGGTTGTAAAGCTCTTTCGCCGGAGAAGA
TAATGACGGTATCCGGAGAAGAAGTCCCGGCTAACTTCGTGCCAGCAGCCGCGGTAATACGAAGGGGGCG
AGCGTTGTTCGGAATAACTGGGCGTAAAGGGCGCGTAGGCGGGTAATTAAGTTAGGGGTGAAATCCCAAG
GCTCAACCTTGGAACTGCCTTTAATACTGGTTATCTAGAGTTTAGGAGAGGTGAGTGGAATTCCGAGTGT
AGAGGTGAAATTCGCAGATATTCGGAGGAACACCAGTGGCGAAGGCGGCTCACTGGCCTGATACTGACGC
TGAGGCGCGAAAGCGTGGGGAGCAAACAGGATTAGATACCCTGGTAGTCCACGCTGTAAACGATGAGTGC
TAGCTGTTGGGTGGTTTACCATTCAGTGGCGCAGCTAACGCATTAAGCACTCCGCCTGGGGAGTACGGTC
GCAAGATTAAAACTCAAAGGAATTGACGGGGGCCCGCACAAGCGGTGGAGCATGTGGTTTAATTCGATGC
AACGCGCAGAACCTTACCAGCCCTTGACATATAGAGGACGATATCAGAGATGGTATTTTCTTTTCGGAGA
CCTTTATACAGGTGCTGCATGGCTGTCGTCAGCTCGTGTCGTGAGATGTTGGGTTAAGTCCCGCAACGAG
CGCAACCCCTACCTCTAGTTGCCATCAAGTTTAGATTTTATCTAGATGTTGGGTACTTTATAGGGACTGC
CGGTGATAATCCGGAGGAAGGTGGGGATGACGTCAAGTCCTCATGGCCCTTATGGGCTGGGCTACACACG
TGCTACAATGGTGGTTACAATGGGTTGCGAAGTCGCGAGGCGGAGCTAATCCCAAAAGGCCATCTCAGTT
CGGATTGCACTCTGCAACTCGAGTGCATGAAGTTGGAATCGCTAGTAATCGCGGATCAGCATGCCGCGGT
GAATACGTTCTCGGGCCTTGTACACACCGCCCGTCACACCATGGGAGTTGGTTTTGCTTGAAGACGGTGC
GCTAACCGTAAGGAGGCAGCCGGCCACGGTAGGGTCAGCGACTGGGGTGAAGTCGTAACAAGGTAGCCGT
AGGGGAACCTGTGGCTGGATCACCTCCTTTCTAAGGAAG

>gi|444304104|ref|NR_074528.1| Candidatus Liberibacter asiaticus str. psy62 strain psy62 16S ribosomal RNA, complete sequence
ATGAGAGTTTGATCCTGGCTCAGAACGAACGCTGGCGGCAGGCCTAACACATGCAAGTCGAGCGCGTATG
CGAATACGAGCGGCAGACGGGTGAGTAACGCGTAGGAATCTACCTTTTTCTACGGGATAACGCATGGAAA
CGTGTGCTAATACCGTATACGCCCTATTGGGGGAAAGATTTTATTGGAGAGAGATGAGCCTGCGTTGGAT
TAGCTGGTTGGTAGGGTAAGAGCCTACCAAGGCTACGATCTATAGCTGGTCTGAGAGGACGATCAGCCAC
ACTGGGACTGAGACACGGCCCAGACTCCTACGGGAGGCAGCAGTGGGGAATATTGGACAATGGGGGCAAC
CCTGATCCAGCCATGCCGCGTGAGTGAAGAAGGCCTTAGGGTTGTAAAGCTCTTTCGCCGGAGAAGATAA
TGACGGTATTCGGAGAAGAAGCCCCGGCTAAACTTCGTGCCAGCAGCCGCGGTAATACGAAGGGGGGCGA
GCGTTGTTCGGAATAACTGGGCGTAAAGGGCGCGTAGGCGGGCGATTAAGTTTAGAGGTGAAATCCCAGG
GCTCAACCTTGGGAACTGCCTTTAATACTGGTTGTCTAGAGTTTAGGAGAGGTGAGTGGAATTCCGAGTG
TAGAGGTGAAATTCGTAGATATTCGGAGGAACACCGGTGGCGAAGGCGGCTCACTGGCCTGATACTGACG
CTGAGGCGCGAAAGCGTGGGGAGCAAACAGGATTAGATACCCTGGTAGTCCACGCCGTAAACGATGAGTG
CTAGCTGTTGGGTGGTTTACCATTCAGTGGCGCAGCTAACGCATTAAGCACTCCGCCTGGGGAGTACGGT
CGCAAGATTAAAACTCAAAGGAATTGACGGGGGCCCGCACAAGCGGTGGAGCATGTGGTTTAATTCGATG
CAACGCGCAGAACCTTACCAGCCCTTGACATGTATAGGACGATATCAGAGATGGTATTTTCTTTTCGGAG
ACCTTTACACAGGTGCTGCATGGCTGTCGTCAGCTCGTGTCGTGAGATGTTGGGTTAAGTCCCGCAACGA
GCGCAACCCCTGCCTCTAGTTGCCATCAAGTTTAGGTTTTTACCTAGATGTTGGGTACTTTATAGGGACT
GCCGGTGATAAGCCGGAGGAAGGTGGGGATGACGTCAAGTCCTCATGGCCCTTATGGGCTGGGCTACACA
CGTGCTACAATGGTGGTTACAATGGGTTGCGAAGTCGCGAGGCGGAGCTAATCCCCAAAAGCCATCTCAG
TTCGGATTGCACTCTGCAACTCGAGTGCATGAAGTCGGAATCGCTAGTAATCGCGGATCAGCATGCCGCG
GTGAATACGTTCTCGGGCCTTGTACACACCGCCCGTCACACCATGGGAGTTGGTTTTGCCTGAAGACGGT
GTGCTAACCGCAAGGAGGCAGCCGGCCACGGTAGGGTCAGCGACTGGGGTGAAGTCGTAACAAGGTAGCC
GTAGGGGAACCTGCGGCTGGATCACCTCCTTTCTAAGGAAG

>gi|209362363|gb|EU921625.1| Candidatus Liberibacter americanus strain Sao Paulo-40 16S ribosomal RNA gene, partial sequence
TAACACATGCAAGTCGAGCGAGTACGCAAGTACTAGCGGCAGACGGGTGAGTAACGCGTGGGGATCTACC
TTTTTCTACGGGATAACGCACGGAAACGTGTGCTAATACCGTATACGCCTTTAGAGGGAAAGATTTTATT
GGAGAAAGATGAACCCGCGTTAGATTAGCTAGTTGGTGGGGTAAAGGCCTACCAAGGCGATGATCTATAG
CTGGTCTGAGAGGACGATCAGCCACACTGGGACTGAGACACGGCCCAGACTCCTACGGGAGGCAGCAGTG
GGGAATATTGGACAATGGGGGCAACCCTGATCCAGCCATGCCGCGTGAGTGAAGAAGGCCTTAGGGTTGT
AAAGCTCTTTCGCCGGAGAAGATAATGACGGTAACCGGAGAAGAAGCCCCGGCTAACTTCGTGCCAGCAG
CCGCGGTAATACGAAGGGGGCGAGCGTTGTTCGGAATAACTGGGCGTAAAGGGTGCGTAGGCGGGCGATT
AAGTTAGAGGTGAAATCCCAAGGCTCAACCTTGGAACTGCCTTTAATACTGTTTGTCTAGAGTTCAGGAG
AGGTGAGCGGAATTCCGAGTGGAGAGGTGAAATTCGTTGATATTCGGAGGAACACCAGTGGCGAAGGCGG
CTCACTGGCCTGATACTGACGCTGAGGCACGAAAGCGTGGGGAGCAAACAGGATTAGATACCCTGGTAGT
CCACGCTGTAAACGATGAGTGCTAGCTGTTGGGTGGTTTACCATTCAGTGGCGCAGCTAACGCGTTAAGC
ACTCCGCCTGGGGAGTACGGTCGCAAGATTAAAACTCAAAGGAATTGACGGGGGCCCGCACAAGCGGTGG
AGCATGTGGTTTAATTCGATGCAACGCGCAGAACCTTACCAGCCCTTGACATGGTGGGACGATATCAGAG
ATGATATTTTCTTTTCGGAGACCCACACACAGGTGCTGCATGGCTGTCGTCAGCTCGTGTCGTGAGATGT
TGGGTTAAGTCCCGCAACGAGCGCAACCCCTGCCTATATTTGCCATCATTAAGTTGGGAACTTTATAGGG
ACTGCCGGTGATAAGCCGGAGGAAGGTGGGGATGACGTCAAGTCCTCATGGCCCTTATGGGCTGGGCTAC
ACACGTGCTACAATGGTGGTGACAGAGGGTTGCAAAGTCGCGAGGCGGAGCTAATCCCTAAAAGCCATCT
CAGTTCGGATTGCACTCTGCAACTCGAGTGCATGAAGTTGGAATCGCTAGTAATCGCGGATCAGCATGCC
GCGGTGAATACGTTCTCGGGCCTTGTACACACCGCCCGTCACACCATGGGAGTTGGTTTTGCCTGAAGAC
GGTGAGCTAACCGTAAGGAGGCAGCCGGCCACGGTAGGGTCAGCGACTGGGGTGAAGTCGTAACAAGGTA
GCCGTAGGGGA

>gi|209362362|gb|EU921624.1| Candidatus Liberibacter americanus strain Sao Paulo-PW-49 16S ribosomal RNA gene, partial sequence
TTGCCTAACACATGCAAGTCGAGCGAGTACGCAAGTACTAGCGGCAGACGGGTGAGTAACGCGTGGGGAT
CTACCTTTTTCTACGGGATAACGCACGGAAACGTGTGCTAATACCGTATACGCCTTTAGAGGGAAAGATT
TTATTGGAGAAAGATGAACCCGCGTTAGATTAGCTAGTTGGTGGGGTAAAGGCCTACCAAGGCGATGATC
TATAGCTGGTCTGAGAGGACGATCAGCCACACTGGGACTGAGACACGGCCCAGACTCCTACGGGAGGCAG
CAGTGGGGAATATTGGCCAATGGGGGCAACCCTGATCCAGCCATGCCGCGTGAGTGAAGAAGGCCNTTAG
GGTTGTAAAGCTCTTTCGCCGGAGAAGATAATGACGGTAACCGGAGAAGAAGCCCCGGCTAACTTCGTGC
CAGCAGCCGCGGTAATACGAAGGGGGCGAGCGTTGTTCGGAATAACTGGGCGTAAAGGGTGCGTAGGCGG
GCGATTAAGTTAGAGGTGAAATCCCAAGGCTCAACCTTGGAACTGCCTTTAATACTGTTTGTCTAGAGTT
CAGGAGAGGTGAGCGGAATTCCGAGTGGAGAGGTGAAATTCGTTGATATTCGGAGGAACACCAGTGGCGA
AGGCGGCTCACTGGCCTGATACTGACGCTGAGGCACGAAAGCGTGGGGAGCAAACAGGATTAGATACCCT
GGTAGTCCACGCTGTAAACGATGAGTGCTAGCTGTTGGGTGGTTTACCATTCAGTGGCGCAGCTAACGCG
TTAAGCACTCCGCCTGGGGAGTACGGTCGCAAGATTAAAACTCAAAGGAATTGACGGGGGCCCGCACAAG
CGGTGGAGCATGTGGTTTAATTCGATGCAACGCGCAGAACCTTACCAGCCCTTGACATGGTGGGACGATA
TCAGAGATGATATTTTCTTTTCGGAGACCCACACACAGGTGCTGCATGGCTGTCGTCAGCTCGTGTCGTG
AGATGTTGGGTTAAGTCCCGCAACGAGCGCAACCCCTGCCTATATTTGCCATCATTAAGTTGGGAACTTT
ATAGGGACTGCCGGTGATAAGCCGGAGGAAGGTGGGGATGACGTCAAGTCCTCATGGCCCTTATGGGCTG
GGCTACACACGTGCTACAATGGTGGTGACAGAGGGTTGCAAAGTCGCGAGGCGGAGCTAATCCCTAAAAG
CCATCTCAGTTNNGNTTGCACTCTGCAACTCGAGTGCATGAAGTTGGAATCGCTAGTAATCGCGGATCAG
CATGCCGCGGTGAATACGTTCTCGGGCCTTGTACACACCGCCCGTCACACCATGGGAGTTGGTTTTGCCT
GAAGACGGTGAGCTAACCGTAAGGAGGCAGCCGGCCACGGTAGGGTCAGCGACTGGGGTGAAGTCGTAAC
AAGGTAGCCGTAGGGGA

>gi|209362361|gb|EU921623.1| Candidatus Liberibacter americanus strain Sao Paulo-275 16S ribosomal RNA gene, partial sequence
TTGCCTAACACATGCAAGTCGAGCGAGTACGCAAGTACTAGCGGCAGACGGGTGAGTAACGCGTGGGGAT
CTACCTTTTTCTACGGGATAACGCACGGAAACGTGTGCTAATACCGTATACGCCTTTAGAGGGAAAGATT
TTATTGGAGAAAGATGAACCCGCGTTAGATTAGCTAGTTGGTGGGGTAAAGGCCTACCAAGGCGATGATC
TATAGCTGGTCTGAGAGGACGATCAGCCACACTGGGACTGAGACACGGCCCAGACTCCTACGGGAGGCAG
CAGTGGGGAATATTGGACAATGGGGGCAACCCTGATCCAGCCATGCCGCGTGAGTGAAGAAGGCCTTAGG
GTTGTAAAGCTCTTTCGCCGGAGAAGATAATGACGGTAACCGGAGAAGAAGCCCCGGCTAACTTCGTGCC
AGCAGCCGCGGTAATACGAAGGGGGCGAGCGTTGTTCGGAATAACTGGGCGTAAAGGGTGCGTAGGCGGG
CGATTAAGTTAGAGGTGAAATCCCAAGGCTCAACCTTGGAACTGCCTTTAATACTGTTTGTCTAGAGTTC
AGGAGAGGTGAGCGGAATTCCGAGTGGAGAGGTGAAATTCGTTGATATTCGGAGGAACACCAGTGGCGAA
GGCGGCTCACTGGCCTGATACTGACGCTGAGGCACGAAAGCGTGGGGAGCAAACAGGATTAGATACCCTG
GTAGTCCACGCTGTAAACGATGAGTGCTAGCTGTTGGGTGGTTTACCATTCAGTGGCGCAGCTAACGCGT
TAAGCACTCCGCCTGGGGAGTACGGTCGCAAGATTAAAACTCAAAGGAATTGACGGGGGCCCGCACAAGC
GGTGGAGCATGTGGTTTAATTCGATGCAACGCGCAGAACCTTACCAGCCCTTGACATGGTGGGACGATAT
CAGAGATGATATTTTCTTTTCGGAGACCCACACACAGGTGCTGCATGGCTGTCGTCAGCTCGTGTCGTGA
GATGTTGGGTTAAGTCCCGCAACGAGCGCAACCCCTGCCTATATTTGCCATCATTAAGTTGGGAACTTTA
TAGGGACTGCCGGTGATAAGCCGGAGGAAGGTGGGGATGACGTCAAGTCCTCATGGCCCTTATGGGCTGG
GCTACACACGTGCTACAATGGTGGTGACAGAGGGTTGCAAAGTCGCGAGGCGGAGCTAATCCCTAAAAGC
CATCTCAGTTCGGATTGCACTCTGCAACTCGAGTGCATGAAGTTGGAATCGCTAGTAATCGCGGATCAGC
ATGCCGCGGTGAATACGTTCTCGGGCCTTGTACACACCGCCCGTCACACCATGGGAGTTGGTTTTGCCTG
AAGACGGTGAGCTAACCGTAAGGAGGCAGCCGGCCACGGTAGGGTCAGCGACTGGGGTGAAGTCGTAACA
AGGTAGCCGTAGGGGA

>gi|209362360|gb|EU921622.1| Candidatus Liberibacter asiaticus strain Sao Paulo-Duatina-53 16S ribosomal RNA gene, partial sequence
TTGCCTAACACATGCAAGTCGAGCGCGTATGCGAATACGAGCGGCAGACGGGTGAGTAACGCGTAGGAAT
CTACCTTTTTCTACGGGATAACGCATGGAAACGTGTGCTAATACCGTATACGCCCTATTGGGGGAAAGAT
TTTATTGGAGAGAGATGAGCCTGCGTTGGATTAGCTAGTTGGTAGGGTAAGAGCCTACCAAGGCTACGAT
CTATAGCTGGTCTGAGAGGACGATCAGCCACACTGGGACTGAGACACGGCCCAGACTCCTACGGGAGGCA
GCAGTGGGGAATATTGGACCATGGGGGCAACCCTGATCCAGCCATGCCGCGTGAGTGAAGAAGGCCTTAG
GGTTGTAAAGCTCTTTCGCCGGAGAAGATAATGACGGTATTCGGAGAAGAAGCCCCGGCTAACTTCGTGC
CAGCAGCCGCGGTAATACGAAGGGGGCGAGCGTTGTTCGGAATAACTGGGCGTAAAGGGCGCGTAGGCGG
GCGATTAAGTTAGAGGTGAAATCCCAGGGCTCAACCTTGGAACTGCCTTTAATACTGGTTGTCTAGAGTT
TAGGAGAGGTGAGTGGAATTCCGAGTGTAGAGGTGAAATTNGTAGATATTCGGAGGAACACCGGTGGCGA
AGGCGGCTCACTGGCCTGATACTGACGCTGAGGCGCGAAAGCGTGGGGAGCAAACAGGATTAGATACCCT
GGTAGTCCACGCCGTAAACGATGAGTGCTAGCTGTTGGGTGGTTTACCATTCAGTGGCGCAGCTAACGCA
TTAAGCACTCCGCCTGGGGAGTACGGTCGCAAGATTAAAACTCAAAGGAATTGACGGGGGCCCGCACAAG
CGGTGGAGCATGTGGTTTAATTCGATGCAACGCGCAGAACCTTACCAGCCCTTGACATGTATAGGACGAT
ATCAGAGATGGTATTTTCTTTTCGGAGACCTTTACACAGGTGCTGCATGGCTGTCGTCAGCTCGTGTCGT
GAGATGTTGGGTTAAGTCCCGCAACGAGCGCAACCCCTGCCTCTAGTTGCCATCAAGTTTAGGTTTTTAC
CTAGATGTTGGGTACTTTATAGGGACTGCCGGTGATAAGCCGGAGGAAGGTGGGGATGACGTCAAGTCCT
CATGGCCCTTATGGGCTGGGCTACACACGTGCTACAATGGTGGTTACAATGGGTTGCGAAGTCGCGAGGC
GGAGCTAATCCCCAAAAGCCATCTCAGTTCGGATTGCACTCTGCAACTCGAGTGCATGAAGTCGGAATCG
CTAGTAATCGCGGATCAGCATGCCGCGGTGAATACGTTCTCGGGCCTTGTACACACCGCCCGTCACACCA
TGGGAGTTGGTTTTGCCTGAAGACGGTGTGCTAACCGCAAGGAGGCAGCCGGCCACGGTAGGGTCAGCGA
CTGGGGTGAAGTCGTAACAAGGTAGCCGTAGGGGA

>gi|209362359|gb|EU921621.1| Candidatus Liberibacter africanus strain Mpumalanga-UPCRI-06-0071 16S ribosomal RNA gene, partial sequence
GGCCTAACACATGCAAGTCGAGCGCGTATTTTATACGAGCGGTAGACGGGTGAGTAACGCGTAGGAATCT
ACCTTTTTCTACGGGATAACGCATGGAAACGTGTGCTAATACCGTATACGCCCTATTGGGGGAAAGATTT
TATTGGAGAGAGATGAGCCTGCGTTGGATTAGCTAGTTGGTAGGGTAAAGGCCTACCAAGGCTACGATCT
ATAGCTGGTCTGAGAGGACGATCAGCCACACTGGGACTGAGACACGGCCCAGACTCCTACGGGAGGCAGC
AGTGGGGAATATTGGACAATGGGGGCAACCCCGATCCAGCCATGCCGCGTGAGTGAAAAAGGCCTTAGGG
TTGTAAAGCTCTTTCGCCGGAGAAGATAATGACGGTATTCGGAAAAAAAGCCCCGGCTAAACTTCGTGCC
AGCAGCCGCGGTAATACGAAGGGGGCGAGCGTTGTTCGGAATAACTGGGGCGTAAAGGGCGCGTAGGCGG
GCGATTAAGTTAGAGGTGAAATCCCAGGGCTCAACCTTGGAACTGCCTTTAATACTGATTGTCTAGAGTT
CAGGAGAGGTGAGTGGAATTCCGAGTGTAGAGGTGAAATTCGTAGATATTCGGAGGAACACCGGTGGCGA
AGGCGGCTCACTGGCCTGATACTGACGCTGAGGCGCGAAAGCGTGGGGAGCAAACAGGATTAGATACCCT
GGTAGTCCACGCTGTAAACGATGAGTGCTAGCTGTTGGGTGGTTTACCATTCAGTGGCGCAGCTAACGCA
TTAAGCACTCCGCCTGGGGAGTACGGTCGCAAGATTAAAACTCAAAGGAATTGACGGGGGCCCGCACAAG
CGGTGGAGCATGTGGTTTAATTCGATGCAACGCGCAGAACCTTACCAGCCCTTGACATATGTTGGACGAT
ATCAGAGATGATATTTTCTTTTCGGAGACTTTCATACAGGTGCTGCATGGCTGTCGTCAGCTCGTGTCGT
GAGATGTTGGGTTAAGTCCCGCAACGAGCGCAACCCCTACCTCTAGTTGCCATCAAGTTTAGATTTTATC
TAGATGTTGGGTACTTTATAGGGACTGCCGGTGATAAGCCGGAGGAAGGTGGGGGATGACGTCAAGTCCT
CATGGCCCTTATGGGCTGGGCTACACACGTGCTACAATGGTGGTTACAATGGGTTGCGAAGTCGCGAGGC
GGAGCTAATCCCCAAAGTCCATCTCAGTTCGGATTGCACTCTGCAACTCGAGTGCATGAAGTTGGAATCG
CTAGTAATCGCGGATCAGCATGCCGCGGTGAATACGTTCTCGGGCCTTGTACACACCGCCCGTCACACCA
TGGGAGTTGGTTTTGCCTGAAGACGGTGTGCTAACCGCAAGGGGGCAGCCGGCCACGGTAAGGTCAGCGA
CTGGGGTGAAGTCGTAACAAGGTAGCCGTAGGGGA

>gi|209362358|gb|EU921620.1| Candidatus Liberibacter africanus strain Mpumalanga-UPCRI-06-0026 16S ribosomal RNA gene, partial sequence
GGCCTAACACATGCAAGTCGAGCGCGTATTTTATACGAGCGGCAGACGGGTGAGTAACGCGTAGGAATCT
ACCTTTTTCTACGGGATAACGCATGGAAACGTGTGCTAATACCGTATACGCCCTATTGGGGGAAAGATTT
TATTGGAGAGAGATGAGCCTGCGTTGGATTAGCTAGTTGGTAGGGTAAAGGCCTACCAAGGCTACGATCT
ATAGCTGGTCTGAGAGGACGATCAGCCACACTGGGACTGAGACACGGCCCAGACTCCTACGGGAGGCAGC
AGTGGGGAATATTGGACAATGGGGGCAACCCTGATCCAGCCATGCCGCGTGAGTGAAGAAGGCCTTAGGG
TTGTAAAGCTCTTTCGCCGGAGAAGATAATGACGGTATTCGGAGAAGAAGCCCCGGCTAACTTCGTGCCA
GCAGCCGCGGTAATACGAAGGGGGCGAGCGTTGTTCGGAATAACTGGGCGTAAAGGGCGCGTAGGCGGGC
GATTAAGTTAGAGGTGAAATCCCAGGGCTCAACCTTGGAACTGCCTTTAATACTGATTGTCTAGAGTTCA
GGAGAGGTGAGTGGAATTCCGAGTGTAGAGGTGAAATTCGTAGATATTCGGAGGAACACCGGTGGCGAAG
GCGGCTCACTGGCCTGATACTGACGCTGAGGCGCGAAAGCGTGGGGAGCAAACAGGATTAGATACCCTGG
TAGTCCACGCTGTAAACGATGAGTGCTAGCTGTTGGGTGGTTTACCATTCAGTGGCGCAGCTAACGCATT
AAGCACTCCGCCTGGGGAGTACGGTCGCAAGATTAAAACTCAAAGGAATTGACGGGGGCCCGCACAAGCG
GTGGAGCATGTGGTTTAATTCGATGCAACGCGCAGAACCTTACCAGCCCTTGACATATGTTGGACGATAT
CAGAGATGATATTTTCTTTTCGGAGACTTTCATACAGGTGCTGCATGGCTGTCGTCAGCTCGTGTCGTGA
GATGTTGGGTTAAGTCCCGCAACGAGCGCAACCCCTACCTCTAGTTGCCATCAAGTTTAAATTTTATCTA
GATGTTGGGTACTTTATAGGGACTGCCGGTGATAAGCCGGAGGAAGGTGGGGATGACGTCAAGTCCTCAT
GGCCCTTATGGGCTGGGCTACACACGTGCTACAATGGTGGTTACAATGGGTTGCGAAGTCGCGAGGCGGA
GCTAATCCCCAAAGTCCATCTCAGTTCGGATTGCACTCTGCAACTCGAGTGCATGAAGTTGGAATCGCTA
GTAATCGCGGATCAGCATGCCGCGGTGAATACGTTCTCGGGCCTTGTACACACCGCCCGTCACACCATGG
GAGTTGGTTTTGCCTGAAGACGGTGTGCTAACCGCAAGGGGGCAGCCGGCCACGGTAAGGTCAGCGACTG
GGGTGAAGTCGTAACAAGGTAGCCGTAGGGGA

>gi|209362357|gb|EU921619.1| Candidatus Liberibacter africanus strain Mpumalanga-UPCRI-05-0252 16S ribosomal RNA gene, partial sequence
GGCCTAACACATGCAAGTCGAGCGCGTATTTTATACGAGCGGCAGACGGGTGAGTAACGCGTAGGAATCT
ACCTTTTTCTACGGGATAACGCATGGAAACGTGTGCTAATACCGTATACGCCCTATTGGGGGAAAGATTT
TATTGGAGAGAGATGAGCCTGCGTTGGATTAGCTAGTTGGTAGGGTAAAGGCCTACCAAGGCTACGATCT
ATAGCTGGTCTGAGAGGACGATCAGCCACACTGGGACTGAGACACGGCCCAGACTCCTACGGGAGGCAGC
AGTGGGGAATATTGGACAATGGGGGCAACCCTGATCCAGCCATGCCGCGTGAGTGAAGAAGGCCTTAGGG
TTGTAAAGCTCTTTCGCCGGAGAAGATAATGACGGTATTCGGAGAAGAAGCCCCGGCTAACTTCGTGCCA
GCAGCCGCGGTAATACGAAGGGGGCGAGCGTTGTTCGGAATAACTGGGCGTAAAGGGCGCGTAGGCGGGC
GATTAAGTTAGAGGTGAAATCCCAGGGCTCAACCTTGGAACTGCCTTTAATACTGATTGTCTAGAGTTCA
GGAGAGGTGAGTGGAATTCCGAGTGTAGAGGTGACATTCGTAGATATTCGGAGGAACACCGGTGGCGAAG
GCGGCTCACTGGCCTGATACTGACGCTGAGGCGCGAAAGCGCGGGGAGCAAACAGGATTAGATACCCTGG
TAGTCCACGCTGTAAACGATGAGTGTTAGCTGTTGGGCGGTTTACCATTCAGTGGCGCAGCTAACGCATT
AAGCACTCCGCCTGGGGAGTACGGTCGCAAGATTAAAACTCAAAGGAATTGACGGGGGCCCGCACAAGCG
GTGGAGCATGTGGTTTAATTCGATGCAACGCGCAGAACCTTACCAGCCCTTGACATATGTTGGACGATAT
CAGAGATGATATTTTCTTTTCGGAGACTTTCATACAGGTGCTGCATGGCTGTCGTCAGCTCGTGTCGTGA
GATGTTGGGTTAAGTCCCGCAACGAGCGCAACCCCTACCTCTAGTTGCCATCAAGTTTAGATTTTATCTA
GATGTTGGGTACTTTATAGGGACTGCCGGTGATAAGCCGGAGGAAGGTGGGGATGACGTCAAGTCCTCAT
GGCCCTTATGGGCTGGGCTACACACGTGCTACAATGGTGGTTACAATGGGTTGCGAAGTCGCGAGGCGGA
GCTAATCCCCAAAGTCCATCTCAGTTCGGATTGCACTCTGCAACTCGAGTGCATGAAGTTGGAATCGCTA
GTAATCGCGGATCAGCATGCCGCGGTGAATACGTTCTCGGGCCTTGTACACACCGCCCGTCACACCATGG
GAGTTGGTTTTGCCTGAAGACGGTGTGCTAACCGCAAGGGGGCAGCCGGCCACGGTAAGGTCAGCGACTG
GGGTGAAGTCGTAACAAGGTAGCCGTAGGGGA

>gi|209362356|gb|EU921618.1| Candidatus Liberibacter asiaticus strain Florida-1808 16S ribosomal RNA gene, partial sequence
GGCCTAACACATGCAAGTCGAGCGCGTATGCGAATACGAGCGGCAGACGGGTGAGTAACGCGTAGGAATC
TACCTTTTTCTACGGGATAACGCATGGAAACGTGTGCTAATACCGTATACGCCCTATTGGGGGAAAGATT
TTATTGGAGAGAGATGAGCCTGCGTTGGATTAGCTAGTTGGTAGGGTAAGAGCCTACCAAGGCTACGATC
TATAGCTGGTCTGAGAGGACGATCAGCCACACTGGGACTGAGACACGGCCCAGACTCCTACGGGAGGCAG
CAGTGGGGAATATTGGACAATGGGGCCAACCCTGATCCAGCCATGCCGCGTGAGTGAAGAAGGCCTTAGG
GTTGTAAAGCTCTTTCGCCGGAGAAGATAATGACGGTATTCGGAGAAGAAGCCCCGGCTAACTTCGTGCC
AGCAGCCGCGGTAATACGAAGGGGGCGAGCGTTGTTCGGAATAACTGGGCGTAAAGGGCGCGTAGGCNGG
CGATTAAGTTAGAGGTGAAATCCCAGGGCTCAACCTTGGAACTGCCTTTAATACTGGTTGTCTAGAGTTT
AGGAGAGGTGAGTGGAATTCCGAGTGTAGAGGTGAAATTCGTAGATATTCGGAGGAACACCGGTGGCGAA
GGCGGCTCACTGGCCTGATACTGACGCTGAGGCGCGAAAGCGTGGGGAGCAAACAGGATTAGATACCCTG
GTAGTCCACGCCGTAAACGATGAGTGCTAGCTGTTGGGTGGTTTACCATTCAGTGGCGCAGCTAACGCAT
TAAGCACTCCGCCTGGGGAGTACGGTCGCAAGATTAAAACTCAAAGGAATTGACGGGGGCCCGCACAAGC
GGTGGAGCATGTGGTTTAATTCGATGCAACGCGCAGAACCTTACCAGCCCTTGACATGTATAGGACGATA
TCGGAGATGGTATTTTCTTTTCGGAGACCTTTACACAGGTGCTGCATGGCTGTCGTCAGCTCGTGTCGTG
AGATGTTGGGTTAAGACCCGCAACGAGCGCAACCCCTGCCTCTAGTTGCCATCAAGTTTAGGTTTTTACC
TAGATGTTGGGTACTTTATAGGGACTGCCGGTGATAAGCCGGAGGAAGGTGGGGATGACGTCAAGTCCTC
AAGGCCCTTATGGGCTGGGCTACACACGTGCTACAATGGTGGTTACAATGGGTTGCGAAGTCGCGAGGCG
GAGCTAATCCCCAAAAGCCATCTCAGTTCGGATTGCACTCTGCAACTCGAGTGCATGAAGTCGGAATCGC
TAGTAATCGCGGATCAGCATGCCGCGGTGAATACGTTCTCGGGCCTTGTACACACCGCCCGTCACACCAT
GGGAGTTGGTTTTGCCTGAAGACGGTGTGCTAACCGCAAGGAGGCAGCCGGCCACGGTAGGGTCAGCGAC
TGGGGTGAAGTCGTAACAAGGTAGCCGTAGGGGA

>gi|209362355|gb|EU921617.1| Candidatus Liberibacter asiaticus strain Florida-8 16S ribosomal RNA gene, partial sequence
TGGGCCTAACACATGCAAGTCGAGCGCGTATGCGAATACGAGCGGCAGACGGGTGAGTAACGCGTAGGAA
TCTACCTTTTTCTACGGGATAACGCATGGAAACGTGTGCTAATACCGTATACGCCCTATTGGGGGAAAGA
TTTTATTGGAGAGAGATGAGCCTGCGTTGGATTAGCTAGTTGGTAGGGTAAGAGCCTACCAAGGCTACGA
TCTATAGCTGGTCTGAGAGGACGATCAGCCACACTGGGACTGAGACACGGCCCAGACTCCTACGGGAGGC
AGCAGTGGGGAATATTGGACAATGGGGGCAACCCTGATCCAGCCATGCCGCGTGAGTGAAGAAGGCCTTA
GGGTTGTAAAGCTCTTTCGCCGGAGAAGATAATGACGGTATTCGGAGAAGAAGCCCCGGCTAACTTCGTG
CCAGCAGCCGCGGTAATACGAAGGGGGCGAGCGTTGTTCGGAATAACTGGGCGTAAAGGGCGCGTAGGCG
GGCGATTAAGTTAGAGGTGAAATCCCAGGGCTCAACCTTGGAACTGCCTTTAATACTGGTTGTCTAGAGT
TTAGGAGAGGTGAGTGGAATTCCGAGTGTAGAGGTGAAATTCGTAGATATTCGGAGGAACACCGGTGGCG
AAGGCGGCTCACTGGCCTGATACTGACGCTGAGGCGCGAAAGCGTGGGGAGCAAACAGGATTAGATACCC
TGGTAGTCCACGCCGTAAACGATGAGTGCTAGCTGTTGGGTGGTTTACCATTCAGTGGCGCAGCTAACGC
ATTAAGCACTCCGCCTGGGGAGTACGGTCGCAAGATTATAACTCAAAGGAATTGACGGGGGCCCGCACAA
GCAGTGGAGCATGTGGTTTAATTCGATGCAACGCGCAGAACCTTACCAGCCCTTGACATGTATAGGACGA
TATCAGAGATGGTATTTTCTTTTCGGAGACCTTTACACAGGTGCTGCATGGCTGTCGTCAGCTCGTGTCG
TGAGATGTTGGGTTAAGTCCCGCAACGAGCGCAACCCCCTGCCTCTAGTTGCCATCAAGTTTAGGTTTTT
ACCTAGATGTTGGGTACTTTATAGGGACTGCCGGTGATAAGCCGGAGGAAGGTGGGGATGACGTCAAGTC
CTCATGGCCCTTATGGGCTGGGCTACACACGTGCTACAATGGTGGTTACAATGGGTTGCGAAGTCGCGAG
GCGGAGCTAATCCCCAAAAGCCATCTCAGTTCGGATTGCACCCTGCAACTCGAGTGCATGAAGTCGGAAT
CGCTAGTAATCGCGGATCAGCATGCCGCGGTGAATACGTTCTCGGGCCTTGTACACACCGCCCGTCACAC
CATGGGAGTTGGTTTTGCCTGAAGACGGTGTGCTAACCGCAAGGAGGCAGCCGGCCACGGTAGGGTCAGC
GACTGGGGTGAAGTCGTAACAAGGTAGCCGTAGGGGA

>gi|209362354|gb|EU921616.1| Candidatus Liberibacter asiaticus strain GuangXi-GL-19-CHN 16S ribosomal RNA gene, partial sequence
TGGCCTAACACATGCAAGTCGAGCGCGTATGCGAATACGAGCGGCAGACGGGTGAGTAACGCGTAGGAAT
CTACCTTTTTCTACGGGATAACGCATGGAAACGTGTGCTAATACCGTATACGCCCTATTGGGGGAAAGAT
TTTATTGGAGAGAGATGAGCCTGCGTTGGATTAGCTAGTTGGTAGGGTAAGAGCCTACCAAGGCTACGAT
CTATAGCTGGTCTGAGAGGACGATCAGCCACACTGGGACTGAGACACGGCCCAGACTCCTACGGGAGGCA
GCAGTGGGGAATATTGGACAATGGGGGCAACCCTGATCCAGCCATGCCGCGTGAGTGAAGAAGGCCTTAG
GGTTGTAAAGCTCTTTCGCCGGAGAAGATAATGACGGTATTCGGAGAAGAAGCCCCGGCTAACTTCGTGC
CAGCAGCCGCGGTAATACGAAGGGGGCGAGCGTTGTTCGGAATAACTGGGCGTAAAGGGCGCGTAGGCGG
GCGATTAAGTTAGAGGTGAAATCCCAGGGCTCAACCTTGGAACTGCCTTTAATACTGGTTGTCTAGAGTT
TAGGAGAGGTGAGTGGAATTCCGAGTGTAGAGGTGAAGTTCGTAGATATTCGGAGGAACACCGGTGGCGA
AGGCGGCTCACTGGCCTGATACTGACGCTGGGGCGCGAAAGCGTGGGGAGCAAACAGGATTAGATACCCT
GGTAGTCCACGCCGTAAACGATGAGTGCTAGCTGTTGGGTGGTTTACCATTCAGTGGCGCAGCTAACGCA
TTAAGCACTCCGCCTGGGGAGTACGGTCGCAAGATTAAAACTCAAAGGAATTGACGGGGGCCCGCACAAG
CGGTGGAGCATGTGGTTTAATTCGATGCAACGCGCAGAACCTTACCAGCCCTTGACATGTATAGGACGAT
ATCAGAGATGGTATTTTCTTTTCGGAGACCTTTACACAGGTGCTGCATGGCTGTCGTCAGCTCGTGTCGT
GAGATGTTGGGTTAAGTCCCGCAACGAGCGCAACCCCTGCCTCTAGTTGCCATCAAGTTTAGGTTTTTAC
CTAGATGATGGGTACTTTATAGGGACTGCCGGTGATAAGCCGGAGGAAGGTGGGGATGACGTCAAGTCCT
CATGGCCCTTATGGGCTGGGCTACACACGTGCTACAATGGTGGTTACAATGGGTTGCGAAGTCGCGAGGC
GGAGCTAATCCCCAAAAGCCATCTCAGTTCGGATTGCACTCTGCAACTCGAGTGCATGAAGTCGGAATCG
CTAGTAATCGCGGATCAGCATGCCGCGGTGAATACGTTCTCGGGCCTTGTACACACCGCCCGTCACACCA
TGGGAGTTGGTTTTGCCTGAAGACGGTGTGCTAACCGCAAGGAGGCAGCCGGCCACGGTAGGGTCAGCGA
CTGGGGTGAAGTCGTAACAAGGTAGCCGTAGGGGA

>gi|209362353|gb|EU921615.1| Candidatus Liberibacter asiaticus strain GuangXi-GL-10-CHN 16S ribosomal RNA gene, partial sequence
TGGCCTAACACATGCAAGTCGAGCGCGTATGCGAATACGAGCGGCAGACGGGTGAGTAACGCGTAGGAAT
CTACCTTTTTCTACGGGATAACGCATGGAAACGTGTGCTAATACCGTATACGCCCTATTGGGGGAAAGAT
TTTATTGGAGAGAGATGAGCCTGCGTTGGATTAGCTAGTTGGTAGGGTAAGAGCCTACCAAGGCTACGAT
CTATAGCTGGTCTGAGAGGACGATCAGCCACACTGGGACTGAGACACGGCCCAGACTCCTACGGGAGGCA
GCAGTGGGGAATATTGGACAATGGGGGCAACCCTGATCCAGCCATGCCGCGTGAGTGAAGAAGGCCTTAG
GGTTGTAAAGCTCTTTCGCCGGAGAAGATAATGACGGTATCCGGAGAAGAAGCCCCGGCTAACTTCGTGC
CAGCAGCCGCGGTAATACGAAGGGGGCGAGCGTTGTTCGGAATAACTGGGCGTAAGGGCGCGTAGGCGGG
CGATTAAGTTAGAGGTGAAATCCCAGGGCTCAACCTTGGAACTGCCTTTAATACTGGTTGTCTAGAGTTT
AGGAGAGGTGAGTGGAATTCCGAGTGTAGAGGTGAAATTCGTAGATATTCGGAGGAACACCGGTGGCGAA
GGCGGCTCACTGGCCTGATACTGACGCTGAGGCGCGAAAGCGTGGGGAGCAAACAGGATTAGATACCCTG
GTAGTCCACGCCGTAAACGATGAGTGCTAGCTGTTGGGTGGTTTACCATTCAGTGGCGCAGCTAACGCAT
TAAGCACTCCGCCTGGGGAGTACGGTCGCAAGATTAAAACTCAAAGGAATTGACGGGGGCCCGCACAAGC
GGTGGAGCATGTGGTTTAATTCGATGCAACGCGCAGAACCTTACCAGCCCTTGACATGTATAGGACGATA
TCAGAGATGGTATTTTCTTTTCGGAGACCTTTACACAGGTGCTGCATGGCTGTCGTCAGCTCGTGTCGTG
AGATGTTGGGTTAAGTCCCGCAACGAGCGCAACCCCTGCCTCTAGTTGCCATCAAGTTTAGGTTTTTACC
TAGATGTTGGGTACTTTATAGGGACTGCCGGTGATAAGCCGGAGGAAGGTGGGGATGACGTCAAGTCCTC
ATGGCCCTTATGGGCTGGGCTACACACGTGCTACAATGGTGGTTACAATGGGTTGCGAAGTCGCGAGGCG
GAGCTAATCCCCAAAAGCCATCTCAGTTCGGATTGCACTCTGCAACTCGAGTGCATGAAGTCGGAATCGC
TAGTAATCGCGGATCAGCATGCCGCGGTGAATACGTTCTCGGGCCTTGTACACACCGCCCGTCACACCAT
GGGAGTTGGTTTTGCCCGAAGACGGTGTGCTAACCGCAAGGAGGCAGCCGGCCACGGTAGGGTCAGCGAC
TGGGGTGAAGTCGTAACAAGGTAGCCGTAGGGGA

>gi|209362352|gb|EU921614.1| Candidatus Liberibacter asiaticus strain GuangXi-GL-7-CHN 16S ribosomal RNA gene, partial sequence
GGCCTAACACATGCAAGTCGAGCGCGTATGCGAATACGAGCGGCAGACGGGTGAGTAACGCGTAGGAATC
TACCTTTTTCTACGGGATAACGCATGGAAACGTGTGCTAATACCGTATACCCCCTATTGGGGGAAAGATT
TTATTGGAGAGAGATGAGCCTGCGTTGGATTAGCTAGTTGGTAGGGTAAGAGCCTACCAAGGCTACGATC
TATAGCTGGTCTGAGAGGACGATCAGCCACACTGGGACTGAGACACGGCCCAGACTCCTACGGGAGGCAG
CAGTGGGGAATATTGGACAATGGGGGCAACCCTGATCCAGCCATGCCGCGTGAGTGAAGAAGGCCTTAGG
GTTGTAAAGCTCTTTCGCCGGAGAAGATAATGACGGTATTCGGAGAAGAAGCCCCGGCTAACTTCGTGCC
AGCAGCCGCGGTAATACGAAGGGGGCGAGCGTTGTTCGGAATAACTGGGCGTAAAGGGCGCGTAGGCGGG
CGATTAAGTTAGAGGTGAAATCCCAGGGCTCAACCTTGGAACTGCCTTTAATACTGGTTGTCTAGAGTTT
AGGAGAGGTGAGTGGAATTCCGAGTGTAGAGGTGAAATTCGTAGATATTCGGAGGAACACCGGTGGCGAA
GGCGGCTCACTGGCCTGATACTGACGCTGAGGCGCGAAAGCGTGGGGAGCAAACAGGATTAGATACCCTG
GTAGTCCACGCCGTAAACGATGAGTGCTAGCTGTTGGGTGGTTTACCATTCAGTGGCGCAGCTAACGCAT
TAAGCACTCCGCCTGGGGGGTACGGTCGCAAGATTAAAACTCAAAGGAATTGACGGGGGCCCGCACAAGC
GGTGGAGCATGTGGTTTAATTCGATGCAACGCGCAGAACCTTACCAGCCCTTGACATGTATAGGACGATA
TCAGAGATGGTATTTTCTTTTCGGAGACCTTTACACAGGTGCTGCATGGCTGTCGTCAGCTCGTGTCGTG
AGATGTTGGGTTAAGTCCCGCAACGAGCGCAACCCCTGCCTCTAGTTGCCATCAAGTTTAGGTTTTTACC
TAGATGTTGGGGACTTTATAGGGACTGCCGGTGATAAGCCGGAGGAAGGTGGGGATGACGTCAAGTCCTC
ATGGCCCTTATGGGCTGGGCTACACACGTGCTACAATGGTGGTTACAATGGGTTGCGAAGTCGCGAGGCG
GAGCTAATCCCCAAAAGCCATCTCAGTTCGGATTGCACTCTGCAACTCGAGTGCATGAAGTCGGAATCGC
TAGTAATCGCGGATCAGTATGCCGCGGTGAATACGTTCTCGGGCCTTGTACACACCGCCCGTCACACCAT
GGGAGTTGGTTTTGCCTGAAGACGGTGTGCTAACCGCAAGGAGGCAGCCGGCCACGGTAGGGTCAGCGAC
TGGGGTGAAGTCGTAACAAGGTAGCCGTAGGGGA

>gi|209362351|gb|EU921613.1| Candidatus Liberibacter asiaticus strain Sao Paulo-285 16S ribosomal RNA gene, partial sequence
GGCCTAACACATGCAAGTCGAGCGCGTATGTGAATACGAGCGGCAGACGGGTGAGTAACGCGTAGGAATC
TACCTTTTTCTACGGGATAACGCATGGAAACGTGTGCTAATACCGTATACGCCCTATTGGGGGAAAGATT
TTATTGGAGAGAGATGAGCCTGCGTTGGATTAGCTAGTTGGTAGGGTAAGAGCCTACCAAGGCTACGATC
TATAGCTGGTCTGAGAGGACGATCAGCCACACTGGGACTGAGACACGGCCCAGACTCCTACGGGAGGCAG
CAGTGGGGAATATTGGACAATGGGGGCAACCCTGATCCAGCCATGCCGCGTGAGTGAAGTAGGCCTTAGG
GTTGTAAAGCTCTTTCGCCGGAGAAGATAATGACGGTATTCGGAGACGAAGCCCCGGCTAACTTCGTGCC
AGCAGCCGCGGTAATACGAAGGGGGCGAGCGTTGTTCGGAATAACTGGGCGTAAAGGGCGCGTAGGCGGG
CGATTAAGTTAGAGGTGAAATCCCAGGGCTCAACCTTGGAACTGCCTTTAATACTGGTTGTCTAGAGTTT
AGGAGAGGTGAGTGGAATTCCGAGTGTAGAGGTGAAATTCGTAGATATTCGGAGGAACACCGGTGGCGAA
GGCGGCTCACTGGCCTGATACTGACGCTGAGGCGCGAAAGCGTGGGGAGCAAACAGGATTAGATACCCTG
GTAGTCCACGCCGTAAACGATGAGTGCTAGCTGTTGGGTGGTTTACCATTCAGTGGCGCAGCTAACGCAT
TAAGCACTCCGCCTGGGGAGTACGGTCGCAAGATTAAAACTCGAAGGAATTGACGGAGGCCCGCACAAGC
GGTGGAGCATGTGGTTTAATTCGATGCAACGCGCAGAACCTTACCAGCCCTTGACATGTATAGGACGATA
TCAGAGATGGTATTTTCTTTTCGGAGACCTTTACACAGGTGCTGCATGGCTGTCGTCAGCTCGTGTCGTG
AGATGTTGGGTTAAGTCCCGCAACGAGCGCAACCCCTGCCTCTAGTTGCCATCAAGTTTAGGTTTTTACC
TAGATGTTGGGTACTTTATAGGGACTGCCGGTGATAAGCCGGAGGAAGGTGGGGATGACGTCAAGTCCTC
ATGGCCCTTATGGGCTGGGCTACACACGTGCTACAATGGTGGTTACAATGGGTTGCGAAGTCGCGAGGCG
GAGCTAATCCCCAAAAGCCATCTCAGTTCGGATTGCACTCTGCAACTCGAGTGCATGAAGTCGGAATCGC
TAGTAATCGCGGATCAGCATGCCGCGGTGAATACGTTCTCGGGGCCTTGTACACACCGCCCGTCACACCA
TGGGAGTTGGTTTTGCCTGAAGACGGTGTGCTAACCGCAAGGAGGCAGCCGGCCACGGTAGGGTCAGCGA
CTGGGGTGAAGTCGTAACAAGGTAGCCGTAGGGGA

>gi|209362365|gb|EU921627.1| Candidatus Liberibacter sp. Dalhart-TX-1 16S ribosomal RNA gene, partial sequence
GTCGAGCGCTTATTTTTAATAGGAGCGGCAGACGGGTGAGTAACGCGTGGGAATCTACCTTTTTCTACGG
GATAACGCACGGAAACGTGTGCTAATACCGTATACGCCCTGAGAAGGGGAAAGATTTATTGGAGAGAGAT
GAGCCCGCGTTAGATTAGCTAGTTGGTGGGGTAAAGGCCTACCAAGGCTACGATCTATAGCTGGTCTGAG
AGGACGATCAGCCACACTGGGACTGAGACACGGCCCAGACTCCTACGGGAGGCAGCAGTGGGGAATATTG
GACAATGGGGGCAACCCTGATCCAGCCATGCCGCGTGAGTGAAGAAGGCCTTAGGGTTGTAAAGCTCTTT
CGCCGGAGAAGATAATGACGGTATCCGGAGAAGAAGTCCCGGCTAACTTCGTGCCAGCAGCCGCGGTAAT
ACGAAGGGGGCGAGCGTTGTTCGGAATAACTGGGCGTAAAGGGCGCGTAGGCGGGTAATTAAGTTAGGGG
TGAAATCCCAAGGCTCAACCTTGGAACTGCCTTTAATACTGGTTATCTAGAGTTCAGGAGAGGTGAGTGG
AATTCCGAGTGTAGAGGTGAAATTCGCAGATATTCGGAGGAACACCAGTGGCGAAGGCGGCTCACTGGCC
TGATACTGACGCTGAGGCGCGAAAGCGTGGGGAGCAAACAGGATTAGATACCCTGGTAGTCCACGCTGTA
AACGATGAGTGCTAGCTGTTGGGTGGTTTACCATTCAGTGGCGCAGCTAACGCATTAAGCACTCCGCCTG
GGGAGTACGGTCGCAAGATTAAAACTCAAAGGAATTGACGGGGGCCCGCACAAGCGGTGGAGCATGTGGT
TTAATTCGATGCAACGCGCAGAACCTTACCAGCCCTTGACATATAGAGGACGATATCAGAGATGGTATTT
TCTTTTCGGAGACCTTTATACAGGTGCTGCATGGCTGTCGTCAGCTCGTGTCGTGAGATGTTGGGTTAAG
TCCCGCAACGAGCGCAACCCCTACCTCTAGTTGCCATCAAGTTTAGATTTTATCTAGATGTTGGGTACTT
TATAGGGACTGCCGGTGATAATCCGGAGGAAGGTGGGGATGACGTCAAGTCCTCATGGCCCTTATGGGCT
GGGCTACACACGTGCTACAATGGTGGTTACAATGGGTTGCGAAGTCGCGAGGCGGAGCTAATCCCAAAAG
GCCATCTCAGTTCGGATTGCACTCTGCAACTCGAGTGCATGAAGTTGGAATCGCTAGTAATCGCGGATCA
GCATGCCGCGGTGAATACGTTCTCGGGCCTTGTACACACCGCCCGTCACACCATGGGAGTTGGTTTTGCT
TGAAGACGGTGCGCTAACCGTAAGGAGGCAGCCGGCCACGGTAGGGTCAGCGACTGGGGTGAAGTCGTAA
CAAGGTAGCCGTAGGGGA

>gi|209362364|gb|EU921626.1| Candidatus Liberibacter sp. Garden-city-KS-1 16S ribosomal RNA gene, partial sequence
GTCGAGCGCTTATTTTTAATAGGAGCGGCAGACGGGTGAGTAACGCGTGGGAATCTACCTTTTTCTACGG
GATAACGCACGGAAACGTGTGCTAATACCGTATACGCCCTGAGAAGGGGAAAGATTTATTGGAGAGAGAT
GAGCCCGCGTTAGATTAGCTAGTTGGTGGGGTAAAGGCCTACCAAGGCTACGATCTATAGCTGGTCTGAG
AGGACGATCAGCCACACTGGGACTGAGACACGGCCCAGACTCCTACGGGAGGCAGCAGTGGGGAATATTG
GACAATGGGGGCAACCCTGATCCAGCCATGCCGCGTGAGTGAAGAAGGCCTTAGGGTTGTAAAGCTCTTT
CGCCGGAGAAGATAATGACGGTATCCGGAGAAGAAGTCCCGGCTAACTTCGTGCCAGCAGCCGCGGTAAT
ACGAAGGGGGCGAGCGTTGTTCGGAATAACTGGGCGTAAAGGGCGCGTAGGCGGGTAATTAAGTTAGGGG
TGAAATCCCAAGGCTCAACCTTGGAACTGCCTTTAATACTGGTTATCTAGAGTTCAGGAGAGGTGAGTGG
AATTCCGAGTGTAGAGGTGAAATTCGCAGATATTCGGAGGAACACCAGTGGCGAAGGCGGCTCACTGGCC
TGATACTGACGCTGAGGCGCGAAAGCGTGGGGAGCAAACAGGATTAGATACCCTGGTAGTCCACGCTGTA
AACGATGAGTGCTAGCTGTTGGGTGGTTTACCATTCAGTGGCGCAGCTAACGCATTAAGCACTCCGCCTG
GGGAGTACGGTCGCAAGATTAAAACTCAAAGGAATTGACGGGGGCCCGCACAAGCGGTGGAGCATGTGGT
TTAATTCGATGCAACGCGCAGAACCTTACCAGCCCTTGACATATAGAGGACGATATCAGAGATGGTATTT
TCTTTTCGGAGACCTTTATACAGGTGCTGCATGGCTGTCGTCAGCTCGTGTCGTGAGATGTTGGGTTAAG
TCCCGCAACGAGCGCAACCCCTACCTCTAGTTGCCATCAAGTTTAGATTTTATCTAGATGTTGGGTACTT
TATAGGGACTGCCGGTGATAATCCGGAGGAAGGTGGGGATGACGTCAAGTCCTCATGGCCCTTATGGGCT
GGGCTACACACGTGCTACAATGGTGGTTACAATGGGTTGCGAAGTCGCGAGGCGGAGCTAATCCCAAAAG
GCCATCTCAGTTCGGATTGCACTCTGCAACTCGAGTGCATGAAGTTGGAATCGCTAGTAATCGCGGATCA
GCATGCCGCGGTGAATACGTTCTCGGGCCTTGTACACACCGCCCGTCACACCATGGGAGTTGGTTTTGCT
TGAAGACGGTGCGCTAACCGTAAGGAGGCAGCCGGCCACGGTAGGGTCAGCGACTGGGGTGAAGTCGTAA
CAAGGTAGCCGTAGGGGA

>gi|485099079|ref|NR_102476.1| Liberibacter crescens BT-1 strain BT-1 16S ribosomal RNA, complete sequence
CTTTTGAATTGAACATGAGAGTTTGATCCTGGCTCAGAACGAACGCTGGCGGCAGGCTTAACACATGCAA
GTCGAGCGCGTATTTATACGAGCGGCAGACGGGTGAGTAACGCGTGGGAATCTACCTTTTTCTACAGGAT
AACGCATGGAAACGTGTGCTAATACTGTATACGCCCTTTTGGGGAAAGATTTATTGGAGAGAGATGAGCC
CGCGTTGGATTAGCTAGTTGGTGGGGTAAAGGCCTACCAAGGCGACGATCCATAGCTGGTCTGAGAGGAT
GATCAGCCACACTGGGACTGAGACACGGCCCAGACTCCTACGGGAGGCAGCAGTGGGGAATATTGGACAA
TGGGGGCAACCCTGATCCAGCCATGCCGCGTGAGTGAAGAAGGCCCTAGGGTTGTAAAGCTCTTTCACCG
GAGAAGATAATGACGGTATCCGGAGAAGAAGCCCCGGCTAACTTCGTGCCAGCAGCCGCGGTAATACGAA
GGGGGCGAGCGTTGTTCGGAATAACTGGGCGTAAAGGGCGCGTAGGCGGATGATTAAGTCAGTGGTGAAA
TCCCAAGGCTCAACCTTGGAACTGCCTCTGATACTGGTTATCTTGAGTTCAGAAGAGGTGAGTGGAATTC
CGAGTGTAGAGGTGAAATTCGTAGATATTCGGAGGAACACCAGTGGCGAAGGCGGCTCACTGGTCTGATA
CTGACGCTGAGGTGCGAAAGCGTGGGGAGCAAACAGGATTAGATACCCTGGTAGTCCACGCTGTAAACGA
TGAGTGCTAGCTGTTGGGCAGTTTACTGCTTAGTGGCGCAGCTAACGCATTAAGCACTCCGCCTGGGGAG
TACGGTCGCAAGATTAAAACTCAAAGGAATTGACGGGGGCCCGCACAAGCGGTGGAGCATGTGGTTTAAT
TCGAAGCAACGCGCAGAACCTTACCAGCCCTTGACATGGCGTGACGAATACCAGAGATGGTATTTTCTTC
TTCGGAGGCACGCACACAGGTGCTGCATGGCTGTCGTCAGCTCGTGTCGTGAGATGTTGGGTTAAGTCCC
GCAACGAGCGCAACCCTCGCCTCTAGTTGCCATCATTAAGTTGGGCACTCTATGGGGACTGCCGGCGATA
AGCCGGAGGAAGGTGGGGATGACGTCAAGTCCTCATGGCCCTTATGGGCTGGGCTACACACGTGCTACAA
TGGTGGTGACAATGGGCAGCGAAGTCGTGAGGCGGAGCTAATCTCCAAAAGCCATCTCAGTTCGGATTGC
ACTCTGCAACTCGAGTGCATGAAGTTGGAATCGCTAGTAATCGCGGATCAGCATGCCGCGGTGAATACGT
TCTCGGGCCTTGTACACACCGCCCGTCACACCATGGGAGTTGGTTTTACCTTAAGACGGTGCGCTAACCG
CAAGGAGGCAGCCGGCCACGGTAAGGTCAGCGACTGGGGTGAAGTCGTAACAAGGTAGCCGTAGGGGAAC
CTGCGGCTGGATCACCTCCTTTCTAAGGGAAATTTTT

>gi|197311444|gb|EU980389.1| Candidatus Liberibacter sp. TXZC018 16S ribosomal RNA gene, partial sequence
TAAGTGAAGAGTTTGATCATGGCTCAGAACGAACGCTGGCGGCAGGCTTAACACATGCAAGTCGAGCGCT
TATTTTTAATAGGAGCGGCAGACGGGTGAGTAACGCGTGGGAATCTACCTTTTTCTACGGGATAACGCAC
GGAAACGTGTGCTAATACCGTATACACCCTGAGAAGGGGAAAGATTTATTGGAGAGAGATGAGCCCGCGT
TAGATTAGCTAGTTGGTGGGGTAAATGCCTACCAAGGCTACGATCTATAGCTGGTCTGAGAGGACGATCA
GCCACACTGGGACTGAGACACGGCCCAGACTCCTACGGGAGGCAGCAGTGGGGAATATTGGACAATGGGG
GCAACCCTGATCCAGCCATGCCGCGTGAGTGAAGAAGGCCTTAGGGTTGTAAAGCTCTTTCGCCGGAGAA
GATAATGACGGTATCCGGAGAAGAAGTCCCGGCTAACTTCGTGCCAGCAGCCGCGGTAATACGAAGGGGG
CGAGCGTTGTTCGGAATAACTGGGCGTAAAGGGCGCGTAGGCGGGTAATTAAGTTAGGGGTGAAATCCCA
AGGCTCAACCTTGGAACTGCCTTTAATACTGGTTATCTAGAGTTTAGGAGAGGTGAGTGGAATTCCGAGT
GTAGAGGTGAAATTCGCAGATATTCGGAGGAACACCAGTGGCGAAGGCGGCTCACTGGCCTGATACTGAC
GCTGAGGCGCGAAAGCGTGGGGAGCAAACAGGATTAGATACCCTGGTAGTCCACGCTGTAAACGATGAGT
GCTAGCTGTTGGGTGGTTTACCATTCAGTGGCGCAGCTAACGCATTAAGCACTCCGCCTGGGGAGTACGG
TCGCAAGATTAAAACTCAAAGGAATTGACGGGGGCCCGCACAAGCGGTGGAGCATGTGGTTTAATTCGAT
GCAACGCGCAGAACCTTACCAGCCCTTGACATATAGAGGACGATATCAGAGATGGTATTTTCTTTTCGGA
GACCTTTATACAGGTGCTGCATGGCTGTCGTCAGCTCGTGTCGTGAGATGTTGGGTTAAGTCCCGCAACG
AGCGCAACCCCTACCTCTAGTTGCCATCAAGTTTAGATTTTATCTAGATGTTGGGTACTTTATAGGGACT
GCCGGTGATAATCCGGAGGAAGGTGGGGATGACGTCAAGTCCTCATGGCCCTTATGGGCTGGGCTACACA
CGTGCTACAATGGTGGTTACAATGGGTTGCGAAGTCGCGAGGCGGAGCTAATCCCAAAAGGCCATCTCAG
TTCGGATTGCACTCTGCAACTCGAGTGCATGAAGTTGGAATCGCTAGTAATCGCGGATCAGCATGCCGCG
GTGAATACGTTCTCGGGCCTTGTACACACCGCCCGTCACACCATGGGAGTTGGTTTTGCTTGAAGACGGT
GCGCTAACCGTAAGGAGGCAGCCGGCCACGGTAGGGTCAGCGACTGGGGTGAAGTCGTAACAAGGTAGCC
GTAGGGGAACCTGTGGCTGGATCACCTCCTTTC

>gi|224923299|gb|FJ750456.1| Candidatus Liberibacter asiaticus strain FLIRC08 16S ribosomal RNA gene, partial sequence
TAAGTGAAGAGTTTGATCCTGGCTCAGAACGAACGCTGGCGGCAGGCCTAACACATGCAAGTCGAGCGCG
TATGCGAATACGAGCGGCAGACGGGTGAGTAACGCGTAGGAATCTACCTTTTTCTANCGGGATAACGCAT
GGAAACGTGTGCTAATACCGTATACGCCCTATTGGGGGAAAGATTTTATTGGAGAGAGATGAGCCTGCGT
TGGATTAGCTAGTTGGTAGGGTAAGAGCCTACCAAGGCTACGATCTATAGCTGGTCTGAGAGGTCGATCA
GCCACACTGGGACTGAGACACGGCCCAGACTCCTACGGGAGGCAGCAGTGGGGAATATTGGACAATGGGG
GCAACCCTGATCCAGCCATGCCGCGTGAGTGAAGAAGGCCTTAGGGTTGTAAAGCTCTTTCGCCGGAGAA
GATAATGACGGTATTCGGAGAAGAAGCCCCGGCTAACTTCGTGCCAGTAGCCGCGGTAATACGAAGGGGG
CGAGCGTTGTTCGGAATAACTGGGCGTAAAGGGCGCGTAGGCGGGCGATTAAGTTAGAGGTGAAATCCCA
GGGCTCAACCTTGGAACTGCCTTTAATACTGGTTGTCTAGAGTTTAGGAGAGGTGAGTGGAATTCCGAGT
GTAGAGGTGAAATTCGTAGATATTCGGAGGAACACCGGTGGCGAAGGCGGCTCACTGGCCTGATACTGAC
GCTGAGGCGCGAAAGCGTGGGGAGCAAACAGGATTAGATATCCTGGTAGTCCACGCCGTAAACGATGAGT
GCTAGCTGTTGGGTGGTTTACCATTCAGTGGCGCAGCTAACGCATTAAGCACTCCNCCTGGGGAGTACGG
TCGCAAGATTAAAACTCAAAGGAATTGACGGGGGCCCGCACAAGCGGTGGAGCATGTGGTTTAATTCGAT
GCAACGCGCAGAACCTTACCAGCCCTTGACATGTATAGGACGATATCAGAGATGGTATTTTCTTTTCGGA
GACCTTTACACAGGTGCTGCATGGCTGTCGTCAGCTCGTGTCGTGAGATGTTGGGTTAAGTCCCGCAACG
AGCGCAACCCCTGCCTCTAGTTGCCATCAAGTTTAGGTTTTTACCTAGATGTTGGGTACTTTATAGGGAC
TGCCGGTGATAAGCCGGAGGAAGGTGGGGATGACGTCAAGTCCTCATGGCCCCTTATGGGCTGGGCTACA
CACGTGCTACAATGGTGGTTACAATGGGTTGCGAAGTCGCGAGGCGGAGCTAATCCCCAAAAGCCATCTC
AGTTCGGATTGCACTCTGCAACTCGAGTGCATGAAGTCGGAATCGCTAGTAATCGCGGATCAGCATGCCG
CGGTGAATACGTTCTCGGGCCTTGTACACACCGCCCGTCACACCATGGGAGTTGGTTTTGCCTGAAGACG
GTGTGCTAACCGCAAGGAGGCAGCCGGCCACGGTAGGGTCAGCGACTGGGGTGAAGTCGTAACAAGGTAG
CCGTAGGGGACCTGCGGCTGGATCACCTCCTTT

>gi|224923302|gb|FJ750459.1| Candidatus Liberibacter asiaticus strain LASTM06 16S ribosomal RNA gene, partial sequence
TAAGTGAAGAGTTTGATCCTGGCTCAGAACGAACGCTGGCGGCAGGCCTAACACATGCAAGTCGAGCGCG
TATGCGAATACGAGCGGCAGACGGGTGAGTAACGCGTAGGAATCTACCTTTTTCTACGGGATAACGCATG
GGAACGTGTGCTAATACCGTATACGCCCTATTGGGGGAAAGATTTTATTGGAGAGAGATGAGCCTGCGTT
GGATTAGCTAGTTGGTAGGGTAAGAGCCTACCAAGGCTACGATCTATAGCTGGTCTGAGAGGACGATCAG
CCACACTGGGACTGAGACACGGCCCAGACTCCTACGGGAGGCGGCAGTGGGGAATATTGGACAATGGGGA
CAACCCTGATCCAGCCATGCCGCGTGAGTGAAGAAGGCCTTAGGGTTGTAAAGCTCTTTCGCCGGAGAAG
ATAATGACGGTATTCGGAGAAGAAGCCCCGGCTAACTTCGTGCCAGCAGCCGCGGTAATACGAAGGGGGC
GAGCGTTGTTCGGAATAACTGGGCGTAAAGGGCGCGTAGGCGGGCGATTAAGTTAGAGGTGAAATCCCAG
GGCTCAACCTTGGAACTGCCTTTAATACTGGTTGTCTAGAGTTCAGGAGAGGTGAGTGGAATTCCGAGTG
TAGAGGTGAAATTCGTAGATATTCGGAGGAACACCGGTGGCGAAGGCGGCTCACTGGCCTGATACTGACG
CTGAGGCGCGAAAGCGTGGGGAGCAAACAGGATTAGATACCCTGGTAGTCCACGCCGTAAACGATGAGTG
CTAGCTGTTGGGTGGTTTACCATTCAGTGGCGCAGCTAACGCATTAAGCACTCCGCCTGGGGAGTACGGT
CGCAAGATTAAAACTCAAAGGAATTGACGGGGCCCGCACTAGCGGTGGAGCATGTGGTTTAATTCGATGC
CACGCGCAGAACCTTACCAGCCCCTTGACATGTATAGGACGATATCAGAGATGGTATTTTCTTTTCGGAG
ACCTTTACACAGGTGCTGCATGGCTGTCGTCAGCTCGTGTCGTGAGATGTTGGGTTAAGTCCCGCAACGA
GCGCAACCCCTGCCTCTAGTTGCCATCAAGTTTAGGTTTTTACCTAGATGTTGGGTACTTTATAGGGACT
GCCGGTGATAAGCCGGAGGAAGGTGGGGATGACGTCAAGTCCTCATGGCCCTTATGGGCTGGGCTACACA
TGTGCTACAATGGTGGTTACAATGGGTTGCGAAGTCGCGAGGCGGAGCTAATCCCCAAAAGCCATCTCAG
TTCGGATTGCACTCTGCAACTCGAGTGCATGAAGTCGGAATCGCTAGTAATCGCGGATCAGCATGCCGCG
GTGAATACGTTCTCGGGCCTTGTACACACCGCCCGTCACACCATGGGAGTTGGTTTTGCCTGAAGACGGT
GTGCTAACCGCAAGGAGGCAGCCGGCCACGGTAGGGTCAGCGACTGGGGTGAAGTCGTAACAAGGTAGCC
GTAGGGGAACCTGCGGCTGGATCACCTCCTTT

>gi|224923301|gb|FJ750458.1| Candidatus Liberibacter asiaticus strain LAACP06 16S ribosomal RNA gene, partial sequence
TAAGTGAAGAGTTTGATCCTGGCTCAGAACGAACGCTGGCGGCAGGCCTAACACATGCAAGTCGAGCGCG
TATGCAATACGAGCGGCAGACGGGTGAGTAACGCGTAGGAATCTACCTTTTTCTACGGGATAACGCATGG
AAACGTGTGCTAATACCGTATACGCCCTATTGGGGGAAAGATTTTATTGGAGAGAGATGAGCCTGCGTTG
GATTAGCTAGTTGGTAGGGTAAGAGCCTACCAAGGCTACGATCTATAGCTGGCCTGAGAGGACGATCAGC
CACACTGGGACTGAGACACGGCCCAGACTCCTACGGGAGGCAGCAGTGGGGAATATTGGACAATGGGGGC
AACCCTGATCCAGCCATGCCGCGTGAGTGAAGAGGCCTTAGGGTTGTAAAGCTCTTTCGCCGGAGAAGAT
AATGACGGTATTCGGAGAAGAAGCCCCGGCTAACTTCGTGCCAGCAGCCGCGGTAATACGAAGGGGGCGA
GCGTTGTTCGGAATAACTGGGCGTAAAGGGCGCGTAGGCGGGCGATTAAGTTAGAGGTGAAATCCCAGGG
CTCAACCTTGGAACTGCCTTTAATACTGGTTGTCTAGAGTTTAGGAGAGGTGAGTGGAATTCCGAGTGTA
GAGGTGAAATTCGTAGATATTCGGAGGAACACCGGTGGCGAAGGCGGCTCACTGGCCTGATACTGACGCT
GAGGCGCGAAAGCGTGGGGAGCAAACAGGATTAGATACCCTGGTAGTCCACGCCGTAAACGATGAGTGCT
AGCTGTTGGGTGGTTTACCATTCAGTGGCGCAGCTAACGCACTAAGCACTCCGCCTGGGGAGTACGGTCG
CAAGATTAAAACTCAAAGGAATTGACGGGGGGCCCGCACAAGCGGTGGAGCATGTGGTTTAATTCGATGC
CACGCGCAGAACCTTACCAGCCCCTTGACATGTATAGGACGATATCAGAGATGGTATTTTCTTTTCGGAG
ACCTTTACACAGGTGCTGCATGGCTGTCGTCAGCTCGTGTCGTGAGATGTTGGGTTAAGTCCCGCAACGA
GCGCAACCCCTGCCTCTAGTTGCCATCAAGTTTAGGTTTTTACCTAGATGTTGGGTACTTTATAGGGACT
GCCGGTGATAAGCCGGAGGAAGGTGGGGATGACGTCAAGTCCTCATGGCCCTTATGGGCTGGGCTACACA
CGTGCTACAATGGTGGTTACAATGGGTTGCGAAGTCGCGAGGCGGAGCTAATCCCCAAAAGCCATCTCAG
TTCGGATTGCACTCTGCAACTCGAGTGCATGAAGTCGGAATCGCTAGTAATCGCGGATCAGCATGCCGCG
GTGAATACGTTCTCGGGCCTTGTACACACCGCCCGTCACACCATGGGAGTTGGTTTTGCCTGAAGACGGT
GTGCTAACCGCAAGGAGGCAGCCGGCCACGGTAGGGTCAGCGACTGGGGTGAAGTCGTAACAAGGTAGCC
GTAGGGGAACCTGCGGCTGGATCACCTCCTTT

>gi|224923300|gb|FJ750457.1| Candidatus Liberibacter asiaticus strain FLCLM09 16S ribosomal RNA gene, partial sequence
TAAGTGAAGAGTTTGATCCTGGCTCAGAACGAACGCTGGCGGCAGGCCTAACACATGCAAGTCGAGCGCG
TATGCGAATACGAGCGGCAGACGGGTGAGTAACGCGTAGGAATCTACCTTTTTCTACGGGATAACGCATG
GAAACGTGTGCTAATACCGTATACGCCCTATTGGGGGAAAGATTTTATTGGAGAGAGATGAGCCTGCGTT
GGATTAGCTAGTTGGTAGGGTAAGAGCCTACCAAGGCTACGATCTATAGCTGGTCTGAGAGGTCGATCAG
CCACACTGGGACTGAGACACGGCCCAGACTCCTACGGGAGGCAGCAGTGGGGAATATTGGACAATGGGGG
CAACCCTGATCCAGCCATGCCGCGTGAGTGAAGAAGGCCTTAGGGTTGTAAAGCTCTTTCGCCGGAGAAG
ATAATGACGGTATTCGGAGAAGAAGCCCCGGCTAACTTCGTGCCAGTAGCCGCGGTAATACGAAGGGGGC
GAGCGTTGTTCGGAATAACTGGGCGTAAAGGGCGCGTAGGCGGGCGATTAAGTTAGAGGTGAAATCCCAG
GGCTCAACCTTGGAACTGCCTTTAATACTGGTTGTCTAGAGTTTAGGAGAGGTGAGTGGAATTCCGAGTG
TAGAGGTGAAATTCGTAGATATTCGGAGGAACACCGGTGGCGAAGGCGGCTCACTGGCCTGATACTGACG
CTGAGGCGCGAAAGCGTGGGGAGCAAACAGGATTAGATATCCTGGTAGTCCACGCCGTAAACGATGAGTG
CTAGCTGTTGGGTGGTTTACCATTCAGTGGCGCAGCTAACGCATTAAGCACTCCGCCTGGGGAGTACGGT
CGCAAGATTAAAACTCAAAGGAATTGACGGGGGCCCGCACAAGCGGTGGAGCATGTGGTTTAATTCGATG
CAACGCGCAGAACCTTACCAGCCCTTGACATGTATAGGACGATATCAGAGATGGTATTTTCTTTTCGGAG
ACCTTTACACAGGTGCTGCATGGCTGTCGTCAGCTCGTGTCGTGAGATGTTGGGTTAAGTCCCGCAACGA
GCGCAACCCCTGCCTCTAGTTGCCATCAAGTTTAGGTTTTTACCTAGATGTTGGGTACTTTATAGGGACT
GCCGGTGATAAGCCGGAGGAAGGTGGGGATGACGTCAAGTCCTCATGGCCCCTTATGGGCTGGGCTACAC
ACGTGCTACAATGGTGGTTACAATGGGTTGCGAAGTCGCGAGGCGGAGCTAATCCCCAAAAGCCATCTCA
GTTCGGATTGCACTCTGCAACTCGAGTGCATGAAGTCGGAATCGCTAGTAATCGCGGATCAGCATGCCGC
GGTGAATACGTTCTCGGGCCTTGTACACACCGCCCGTCACACCATGGGAGTTGGTTTTGCCTGAAGACGG
TGTGCTAACCGCAAGGAGGCAGCCGGCCACGGTAGGGTCAGCGACTGGGGTGAAGTCGTAACAAGGTAGC
CGTAGGGGACCTGCGGCTGGATCACCTCCTTT

>gi|57918592|gb|AY742824.1| Candidatus Liberibacter americanus 16S ribosomal RNA gene, partial sequence
AGAGTTTGATCCTGGCTCAGAACGAACGCTGGCGGCAGGCTTAACACATGCAAGTCGAGCGAGTACGCAA
GTACTAGCGGCAGACGGGTGAGTAACGCGTGGGGATCTACCTTTTTCTACGGGATAACGCACGGAAACGT
GTGCTAATACCGTATACGCCTTTAGAGGGAAAGATTTTATTGGAGAAAGATGAACCCGCGTTAGATTAGC
TAGTTGGTGGGGTAAAGGCCTACCAAGGCGATGATCTATAGCTGGTCTGAGAGGACGATCAGCCACACTG
GGACTGAGACACGGCCCAGACTCCTACGGGAGGCAGCAGTGGGGAATATTGGACAATGGGGGCAACCCTG
ATCCAGCCATGCCGCGTGAGTGAAGAAGGCCTTAGGGTTGTAAAGCTCTTTCGCCGGAGAAGATAATGAC
GGTAACCGGAGAAGAAGCCCCGGCTAACTTCGTGCCAGCAGCCGCGGTAATACGAAGGGGGCGAGCGTTG
TTCGGAATAACTGGGCGTAAAGGGTGCGTAGGCGGGCGATTAAGTTAGAGGTGAAATCCCAAGGCTCAAC
CTTGGAACTGCCTTTAATACTGTTTGTCTAGAGTTCAGGAGAGGTGAGCGGAATTCCGAGTGGAGAGGTG
AAATTCGTTGATATTCGGAGGAACACCAGTGGCGAAGGCGGCTCACTGGCCTGATACTGACGCTGAGGCA
CGAAAGCGTGGGGAGCAAACAGGATTAGATACCCTGGTAGTCCACGCTGTAAACGATGAGTGCTAGCTGT
TGGGTGGTTTACCATTCAGTGGCGCAGCTAACGCGTTAAGCACTCCGCCTGGGGAGTACGGTCGCAAGAT
TAAAACTCAAAGGAATTGACGGGGGCCCGCACAAGCGGTGGAGCATGTGGTTTAATTCGATGCAACGCGC
AGAACCTTACCAGCCCTTGACATGGTGGGACGATATCAGAGATGATATTTTCTTTTCGGAGACCCACACA
CAGGTGCTGCATGGCTGTCGTCAGCTCGTGTCGTGAGATGTTGGGTTAAGTCCCGCAACGAGCGCAACCC
CTGCCTATATTTGCCATCATTAAGTTGGGAACTTTATAGGGACTGCCGGTGATAAGCCGGAGGAAGGTGG
GGATGACGTCAAGTCCTCATGGCCCTTATGGGCTGGGCTACACACGTGCTACAATGGTGGTGACAGAGGG
TTGCAAAGTCGCGAGGCGGAGCTAATCCCTAAAAGCCATCTCAGTTCGGATTGCACTCTGCAACTCGAGT
GCATGAAGTTGGAATCGCTAGTAATCGCGGATCAGCATGCCGCGGTGAATACGTTCTCGGGCCTTGTACA
CACCGCCCGTCACACCATGGGAGTTGGTTTTGCCTGAAGACGGTGAGCTAACCGTAAGGAGGCAGCCGGC
CACGGTAGGGTCAGCGAACTGGGGTGAAGTCGTAACAAGGTAACCGT

>gi|438690|gb|L22533.1|LIE16SRRNB Liberibacter africanus 16S ribosomal RNA gene, partial sequence
AACGAACCCTGGCGGCAGGCCTAACACATGCAAGTCGAGCGCGTATTTTATACGAGCGGCAGACGGGTGA
GTAACGCGTAGGAATCTACCTTTTTCTACGGGATAACGCATGGAAACGTGTGCTAATACCGTATACGCCC
TATTGGGGGAAAGATTTTATTGGAGAGAGATGAGCCTGCGTTGGATTAGCTAGTTGGTAGGGTAAAGGCC
TACCAAGGCTACGATCTATAGCTGGTCTGAGAGGACGATCAGCCACACTGGGACTGAGACACGGCCCAGA
CTCCTACGGGAGGCAGCAGTGGGGAATATTGGACAATGGGGGCAACCCGAATCCAGCCATGCCGCGTGAG
TGAAGAAGGCCTTAGGGTTGTAAAGCTCTTNNNCCGGAGAAGATAATGACGGTATTCGGAGAAGAAGCCC
CGGCTAACTTCGTGCCAGCAGCCGCGGTAATACGAAGGGGGCGAGCGTTGTTCGGAATAACTGGGCGTAA
AGGGCGCGTAGGCGGCGATTAAGTTAGAGGTGAAATCCCAGGCTCAACCTTGGAACTGCCTTTAATACTG
ATTGTCTAGAGTTCAGGAGAGGTGAGTGGAATTCCGAGTGTAGAGGTGAAATTCGTAGATATTCGGAGGA
ACACCGGTGGCGAAGGCGGCTCACTGGCCTGATACTGACGCTGAGGCGCGAAAGCGTGGGGAGCAAACAG
GATTAGATACCCTGGTAGTCCACGCTGTAAACGATGAGTGCTAGCTGTTGGGTGGTTTACCATTCAGTGG
CGCACGTAACGCATTAAGCACTCCGCCTGGGGAGTACGGTCGCAAGATTAAAACTCAAAGGAATTGNCGG
GGGCCCGCACAAGCGTGGAGCATGTGGTTTAATTCGATGCAACGCGCAGAACCTTACCAGCCCTTGACAT
ATGTTGGACGATATCAGAGATGATATTTTCTTTTCGGAGACTTTCATACAGGTGCTGCATGGCTGTCGTC
AGCTCGTGTCGTGAGATGTTGGGTTAAGTCCCGCAACGAGCGCAACCCCTACCTCTAGTTGCCATCAAGT
TTAGATTTTATCTAGATGTTGGGTACTTTATAGGGACTGCCGGTGATAAGCCGGAGGAAGGTGGGGATGA
CGTCAAGTCCTCATGCGCCTTATGGGCTGGGCTACACACGTGCTACAATGGTGGTTACAATGGGTTGCGA
AGTCGCGAGGCGGAGCTAATCCCCAAAGTCCATCTCAGTTCNGATTGCACTCTGCAACTCGAGTGCATGA
AGTTGGAATCGCTAGTAATCGCGGATCAGCATGCCGCGGTGAATACGTTCTCGGGCCTTGTACACACCGC
CCGTCACACCATGGGAGTTGGTTTTGCCTGAAGACGGTGTGCTAACCGCAAGGGGGCAGCCGGCCACGGT
AAGGTCAGCGACTGGGGTGAAGTCGTAACAAGGTAGCCGTAGGGGAACCTGCGG

>gi|438689|gb|L22532.1|LIE16SRRNA Liberibacter asiaticus 16S ribosomal RNA gene, partial sequence
AACGAACNCTGGCGGCAGGCCTAACACATGCAAGTCGAGCGCGTATGCAATACGAGCGGCAGACGGGTGA
GTAACGCGTAGGAATCTACCTTTTTCTANCGGGATAACGCATGGAAACGTGTGCTAATACCGTATACGCC
CTATTGGGGGAAAGATTTTATTGGAGAGAGATGAGCCTGCGTTGGATTAGCTAGTTGGTAGGGTAAGAGC
CTACCAAGGCTACGATCTATAGCTGGTCTGAGAGGACGATCAGCCACACTGGGACTGAGACACGGCCCAG
ACTCCTACGGGAGGCAGCAGTGGGGAATATTGGACAATGGGGGCAACCCTGATCCAGCCATGCCGCGTGA
GTGAAGAAGGCCTTAGGGTTGTAAAGCTCTTTCGCCGGAGAAGATAATGACGGTATTCGGAGAAGAAGCC
CCGGCTAACTTCGTGCCAGCAGCCGCGGTAATACGAAGGGGGCGAGCGTTGTTCGGAATAACTGGGCGTA
AAGGGCGCGTAGGCGGCGATTAAGTTAGAGGTGAAATCCCAGGCTCAACCTTGGAACTGCCTTTAATACT
GGTTGTCTAGAGCTTTAGGAGAGGTGAGTGGAATTCCGAGTGTAGAGGTGAAATTCGTAGATATTCGGAG
GAACACCGGTGGCGAAGGCGGCTCACTGGCCTGATACTGACGCTGAGGCGCGAAAGCGTGGGGAGCAAAC
AGGATTAGATACCCTGGTAGTCCACGCCGTAAACGATGAGTGCTAGCTGTTGGGTGGTTTACCATTCAGT
GGCNCACGTAACGCATTAAGCACTCCNCCTGGGGAGTACGGTCGCAAGATTAAAACTCAAAGGAATTGAC
GGGGGCCCGCACAAGCGTGGAGCATGTGGTTTAATTCGATGCAACGCGCAGAACCTTACCAGCCCTTGAC
ATGTATAGGACGATATCAGAGATGGTATTTTCTTTTCGGAGACCTTTACACAGGTGCTGCATGGCTGTCG
TCAGCTCGTGTCGTGAGATGTTGGGTTAAGTCCCGCAACGAGCGCAACCCCTGCCTCTAGTTGCCATCAA
GTTTAGGTTTTTACCTAGATGTTGGGNACTTTATAGGGACTGCCGGTGATAAGCCGGAGGAAGGTGGGGA
TGANGTCAAGTCCTCATGCGCCTTATGGGCTGGGCTACACACGTGCTACAATGGTGGTTACAATGGGTTG
CGAAGTCGCGAGGCGGAGCTAATCCCCAAAAGCCATCTCAGTTCGGATTGCACTCTGCAACTCGAGTGCA
TGAAGTCGGAATCGCTAGTAATCGCGGATCAGCATGCNNCGGTGAATACGTTCTCGGGCCTTGTACACAC
CGCCCGTCACACCATGGGAGTTGGTTTTGCCTGAAGACGGTGTNTAACCGCAAGGAGGCAGCCGGCCACG
GTAGGGTCAGCGACTGGGGTGAAGTCGTAACAAGGTAGCCGTAGGGGA

>gi|308386407|emb|FN678792.1| Candidatus Liberibacter sp. NR-01 partial 16S rRNA gene, strain NR-01
CATGCAAGTCGAGCGGATATAAGAATATTAGCGGCAGACGGGTGAGTAACGCGTGGGAATTTGCCTCTTT
CTACGGGACAACGCATGGAAACGTGTGCTAATACCGTATACGCCCTAAGGGGGAAAGATTTTATTGGAGA
GAGATGAGCCCGCGTTGGATTAGCTAGTTGGTGGGGTAAAGGCCTACCAAGGCGACGATCCATAGCTGGT
CTGAGAGGACGATCAGCCACACTGGGACTGAGACACGGCCCAGACTCCTACGGGAGGCAGCAGTGGGGAA
TATTGGACAATGGGGGCAACCCTGATCCAGCCATGCCGCGTGAGTGAAGAAGGCCTTAGGGTTGTAAAGC
TCTTTCGCCGGAGAAGATAATGACGGTATTCGGAGAAGAAGCCCCGGCTAACTTCGTGCCAGCAGCCGCG
GTAATACGAGGGGGGCGAGCGTTGTTCGGAATAACTGGGCGTAAAGGGCGCGTAGGCGGGCGATTAAGTT
AGAGGTGAAATCCCAGGGCTCAACCCTGGAACGGCCTTTAATACTGGTTGTCTTGAGTTTAGGAGAGGTG
AGTGGAATTCCGAGTGGAGAGGTGAAATTCGTAGATATTCGGAGGAACACCGGTGGCGAAGGCGGCTCAC
TGGCCTGATACTGACGCTGAGGCGCGAAAGCGTGGGGAGCAAACAGGATTAGATACCCTGGTAGTCCACG
CTGTAAACGATGAGTGCTAGCTGTTGGGTGGTTTTACCATTCAGTGGCGTAGCTAACGCATTAAGCACTC
CGCCTGGGGAGTACGGTCGCAAGATTAAAACTCAAAGGAATTGACGGGGGCCCGCACAAGCGGTGGAGCA
TGTGGTTTAATTCGATGCAACGCGCAGAACCTTACCAGCCCTTGACATGGCGAGACGATATCAGAGATGG
TATTTTCTTTTCGGAGACTCGCACACAGGTGCTGCATGGCTGTCGTCAGCTCGTGTTGTGAAATGTTGGG
TTAAGTCCCGCAACGAGCGCAACCCCTGCCTATATTTGCCATCATTAAGTTGGGAACTTTATAGGGACTG
CCGGTGATAAGCCGGAGGAAGGTGGGGATGACGTCAAGTCCTCATGGCCCTTATGGGCTGGGCTACACAC
GTGCTACAATGGTGGTGACAGAGGGTCGCAAAGTCGCGAGGCGGAGCTAATCCCAAAAAGCCATCTCAGT
TCGGATTGTACTCTGCAACTCGAGTACATGAAGTTGGAATCGCTAGTAATCGCGGATCAGAATGCCGCGG
TGAATACGTTCTCGGGCCTTGTACACACCGCCCGTCACACCATGGGAGTTGGTTTTGCCTGAAGACGGTG
TGCTAACCGCAAGGGGGCAGCCGGCCACGGTAGGGTCAGCGACTGGGGTGAAGTCGTAACAAGGTAGCCG
TAGGGGAACC

>gi|94548934|gb|DQ471901.1| Candidatus Liberibacter asiaticus from Brazil 16S ribosomal RNA gene, partial sequence
AACGAACGCTGGCGGCAGGCCTAACACATGCAAGTCGAGCGCGTATGCGAATACGAGCGGCAGACGGGTG
AGTAACGCGTAGGAATCTACCTTTTTCTACGGGATAACGCATGGAAACGTGTGCTAATACCGTATACGCC
CTATTGGGGGAAAGATTTTATTGGAGAGAGATGAGCCTGCGTTGGATTAGCTAGTTGGTAGGGTAAGAGC
CTACCAAGGCTACGATCTATAGCTGGTCTGAGAGGACGATCAGCCACACTGGGACTGAGACACGGCCCAG
ACTCCTACGGGAGGCAGCAGTGGGGAATATTGGACAATGGGGGCAACCCTGATCCAGCCATGCCGCGTGA
GTGAAGAAGGCCTTAGGGTTGTAAAGCTCTTTCGCCGGAGAAGATAATGACGGTATTCGGAGAAGAAGCC
CCGGCTAACTTCGTGCCAGCAGCCGCGGTAATACGAAGGGGGCGAGCGTTGTTCGGAATAACTGGGCGTA
AAGGGCGCGTAGGCGGGCGATTAAGTTAGAGGTGAAATCCCAGGGCTCAACCTTGGAACTGCCTTTAATA
CTGGTTGTCTAGAGTTTAGGAGAGGTGAGTGGAATTCCGAGTGTAGAGGTGAAATTCGTAGATATTCGGA
GGAACACCGGTGGCGAAGGCGGCTCACTGGCCTGATACTGACGCTGAGGCGCGAAAGCGTGGGGAGCAAA
CAGGATTAGATACCCTGGTAGTCCACGCCGTAAACGATGAGTGCTAGCTGTTGGGTGGTTTACCATTCAG
TGGCGCAGCTAACGCATTAAGCACTCCGCCTGGGGAGTACGGTCGCAAGATTAAAACTCAAAGGAATTGA
CGGGGGCCCGCACAAGCGGTGGAGCATGTGGTTTAATTCGATGCAACGCGCAGAACCTTACCAGCCCTTG
ACATGTATAGGACGATATCAGAGATGGTATTTTCTTTTCGGAGACCTTTACACAGGTGCTGCATGGCTGT
CGTCAGCTCGTGTCGTGAGATGTTGGGTTAAGTCCCGCAACGAGCGCAACCCCTGCCTCTAGTTGCCATC
AAGTTTAGGTTTTTACCTAGATGTTGGGTACTTTATAGGGACTGCCGGTGATAAGCCGGAGGAAGGTGGG
GATGACGTCAAGTCCTCATGGCCCTTATGGGCTGGGCTACACACGTGCTACAATGGTGGTTACAATGGGT
TGCGAAGTCGCGAGGCGGAGCTAATCCCCAAAAGCCATCTCAGTTCGGATTGCACTCTGCAACTCGAGTG
CATGAAGTCGGAATCGCTAGTAATCGCGGATCAGCATGCCGCGGTGAATACGTTCTCGGGCCTTGTACAC
ACCGCCCGTCACACCATGGGAGTTGGTTTTGCCTGAAGACGGTGTGCTAACCGCAAGGAGGCAGCCGGCC
ACGGTAGGGTCAGCGACTGGGGTGAAGTCGTAACAAGGTAGCCGTAGGGGAACCTGCGGCTGGATCACCT
CCTTTCTA

>gi|94548933|gb|DQ471900.1| Candidatus Liberibacter asiaticus from USA 16S ribosomal RNA gene, partial sequence
AACGAACGCTGGCGGCAGGCCTAACACATGCAAGTCGAGCGCGTATGCGAATACGAGCGGCAGACGGGTG
AGTAACGCGTAGGAATCTACCTTTTTCTACGGGATAACGCATGGAAACGTGTGCTAATACCGTATACGCC
CTATTGGGGGAAAGATTTTATTGGAGAGAGATGAGCCTGCGTTGGATTAGCTAGTTGGTAGGGTAAGAGC
CTACCAAGGCTACGATCTATAGCTGGTCTGAGAGGACGATCAGCCACACTGGGACTGAGACACGGCCCAG
ACTCCTACGGGAGGCAGCAGTGGGGAATATTGGACAATGGGGGCAACCCTGATCCAGCCATGCCGCGTGA
GTGAAGAAGGCCTTAGGGTTGTAAAGCTCTTTCGCCGGAGAAGATAATGACGGTATTCGGAGAAGAAGCC
CCGGCTAACTTCGTGCCAGCAGCCGCGGTAATACGAAGGGGGCGAGCGTTGTTCGGAATAACTGGGCGTA
AAGGGCGCGTAGGCGGGCGATTAAGTTAGAGGTGAAATCCCAGGGCTCAACCTTGGAACTGCCTTTAATA
CTGGTTGTCTAGAGTTTAGGAGAGGTGAGTGGAATTCCGAGTGTAGAGGTGAAATTCGTAGATATTCGGA
GGAACACCGGTGGCGAAGGCGGCTCACTGGCCTGATACTGACGCTGAGGCGCGAAAGCGTGGGGAGCAAA
CAGGATTAGATACCCTGGTAGTCCACGCCGTAAACGATGAGTGCTAGCTGTTGGGTGGTTTACCATTCAG
TGGCGCAGCTAACGCATTAAGCACTCCGCCTGGGGAGTACGGTCGCAAGATTAAAACTCAAAGGAATTGA
CGGGGGCCCGCACAAGCGGTGGAGCATGTGGTTTAATTCGATGCAACGCGCAGAACCTTACCAGCCCTTG
ACATGTATAGGACGATATCAGAGATGGTATTTTCTTTTCGGAGACCTTTACACAGGTGCTGCATGGCTGT
CGTCAGCTCGTGTCGTGAGATGTTGGGTTAAGTCCCGCAACGAGCGCAACCCCTGCCTCTAGTTGCCATC
AAGTTTAGGTTTTTACCTAGATGTTGGGTACTTTATAGGGACTGCCGGTGATAAGCCGGAGGAAGGTGGG
GATGACGTCAAGTCCTCATGGCCCTTATGGGCTGGGCTACACACGTGCTACAATGGTGGTTACAATGGGT
TGCGAAGTCGCGAGGCGGAGCTAATCCCCAAAAGCCATCTCAGTTCGGATTGCACTCTGCAACTCGAGTG
CATGAAGTCGGAATCGCTAGTAATCGCGGATCAGCATGCCGCGGTGAATACGTTCTCGGGCCTTGTACAC
ACCGCCCGTCACACCATGGGAGTTGGTTTTGCCTGAAGACGGTGTGCTAACCGCAAGGAGGCAGCCGGCC
ACGGTAGGGTCAGCGACTGGGGTGAAGTCGTAACAAGGTAGCCGTAGGGGAACCTGCGGCTGGATCACCT
CCTTTCTA

>gi|148806658|gb|EF491731.1| Candidatus Liberibacter asiaticus strain Japan B430 RNA polymerase B' subunit (rpoB) gene, partial cds
GGTCAAGGAGGGGTAGCGAGAGCGAGGGCAGGGGTGGAAATGCGTGATGTGCATCCAACGCATTATGGGC
GTATCTGTCCTGCTGAAACATCAGAAGGTCACAATATAGGATTAGTTAGTTCTCTTACGTCGTTTGCGCG
TGTTAATGCATATGGTTTTATTGAAACCCCATATCGTAAAGTTTGTGATGGTAAGGTTACAAATGATGTT
GTCTATCTTTCTGCGATGGAAGAAGAAAATCGTTATATTGCACAAGCTAATTCGTCTCTTGATGAGGATG
GTTCGTTTACGGAAGAGTTAGTCTTTTGTCGTTGTGCAGGAGAAGAAATTCTTGTGCCTCGGGAAAAAAT
TGATTTCATAGACGCCTCGCCTAAGCAAGTGGTTTCAATAGCGGCTTCTCTCATTCCGTTCTTAGAGAAT
GACGATTCCAATCGTGTCCTTATGGGCTGTAATATGCAACGTCAAGCAGTTCCTTTATTAAAGGCTGAAG
CCCCTTTTGTCGGTACCGGTATGGAATCGGTCGTTGCTAAAAGTTCAGGGGCTGCTATTGTTGCAAAGCG
TGCTGGAATCGTAGAACAGGTTGATGCGATACGTATAGTGATTCGTTCGGTGGAAGGAGATCTAGATCCT
TCTACATCCGGAGTTGATATTTATCGGTTGATGAAATTTCAGCGTTCTAATCAAAATACTTGTGTCAACC
AGCGTCCATTGGTGAAAGTTGGTGATGAGGTTCGCAGAAATGATATTATAGCAGACGGTCCATCTACAGA
TTTAGGAGATCTGGCTCTTGGTCGTAATATGCTCGTCGCTTTTATGCCTTGGCATGGGTATAACTTTGAA
GATTCTATGTTGATATCTGAGCGTATGGTTTCTGAAGATGTGTTCACTTCTATTCATATAGAAGAATTTG
AGGTGATGGCACGTGATACTAAGTTAGGACCAGAAGAAATCACTCGTGATATACCCAATGTTTCGGAAGA
GGGATTAAAGAATATTGACGAATGTGGAATCATCTGTGTTGGAGCTGAAGTTAATCCTGGTGATATTTTA
GTAGGAAAAATAACTCCTAAGGGTGAGAGTCCTATGACACCTGAAGAAAAACTTCTGCGAGCTATTTTTG
GTGAAAAAGCTGTAGACGTGCGTGATACATCCTTGCGTGTGCCTTCTGGGGTTTCTGGTACAGTTGTCGA
CGTTCGTATTTTTAATCGTCATGGTATTGATAAGAACGAACGTTCTATATCTGTTGAGCGAGAACAAATT
GAGCTCCTTGCTCGAGATAAGGATGACGAACAAGTAATTCTAGATCGTAATATTTATAGCCGTTTGATGG
AAATTTTATGTGGTCAGAATGCAGTATCTGGCCCTAAGGGTTTTAAGAAATCTACAGTTCTTTCCAGTGA
TTTGATTTCAGAATATCCCCGTTCTCAATGGTGG

>gi|148806664|gb|EF438156.1| Candidatus Liberibacter asiaticus strain Florida-1 RNA polymerase B' subunit (rpoB) gene, partial cds
GGTCAAGGAGGGGTAGCGAGAGCGAGGGCAGGGGTGGAAATGCGTGATGTGCATCCAACGCATTATGGGC
GTATCTGTCCTGCTGAAACATCAGAAGGTCACAATATAGGATTAGTTAGTTCTCTTACGTCGTTTGCGCG
TGTTAATGCATATGGTTTTATTGAAACCCCATATCGTAAAGTTTGTGATGGTAAGGTTACAAATGATGTT
GTCTATCTTTCTGCGATGGAAGAAGAAAATCGTTATATTGCACAAGCTAATTCGTCTCTTGATGAGGATG
GTTCGTTTACGGAAGAGTTAGTCTTTTGTCGTTGTGCAGGAGAAGAAATTCTTGTGCCTCGGGAAAAAAT
TGATTTCATAGACGCCTCGCCTAAGCAAGTGGTTTCAATAGCGGCTTCTCTCATTCCGTTCTTAGAGAAT
GACGATTCCAATCGTGTCCTTATGGGCTGTAATATGCAACGTCAAGCAGTTCCTTTATTAAAGGCTGAAG
CCCCTTTTGTCGGTACCGGTATGGAATCGGTCGTTGCTAAAAGTTCAGGGGCTGCTATTGTTGCAAAGCG
TGCTGGAATCGTAGAACAGGTTGATGCGATACGTATAGTGATTCGTTCGGTGGAAGGAGATCTAGATCCT
TCTACATCCGGAGTTGATATTTATCGGTTGATGAAATTTCAGCGTTCTAATCAAAATACTTGTGTCAACC
AGCGTCCATTGGTGAAAGTTGGTGATGAGGTTCGCAGAAATGATATTATAGCAGACGGTCCATCTACAGA
TTTAGGAGATCTGGCTCTTGGTCGTAATATGCTCGTCGCTTTTATGCCTTGGCATGGGTATAACTTTGAA
GATTCTATGTTGATATCTGAGCGTATGGTTTCTGAAGATGTGTTCACTTCTATTCATATAGAAGAATTTG
AGGTGATGGCACGTGATACTAAGTTAGGACCAGAAGAAATCACTCGTGATATACCCAATGTTTCGGAAGA
GGGATTAAAGAATATTGACGAATGTGGAATCATCTGTGTTGGAGCTGAAGTTAATCCTGGTGATATTTTA
GTAGGAAAAATAACTCCTAAGGGTGAGAGTCCTATGACACCTGAAGAAAAACTTCTGCGAGCTATTTTTG
GTGAAAAAGCTGTAGACGTGCGTGATACATCCTTGCGTGTGCCTTCTGGGGTTTCTGGTACAGTTGTCGA
CGTTCGTATTTTTAATCGTCATGGTATTGATAAGAACGAACGTTCTATATCTGTTGAGCGAGAACAAATT
GAGCTCCTTGCTCGAGATAAGGATGACGAACAAGTAATTCTAGATCGTAATATTTATAGCCGTTTGATGG
AAATTTTATGTGGTCAGAATGCAGTATCTGGCCCTAAGGGTTTTAAGAAATCTACAGTTCTTTCCAGTGA
TTTGATTTCAGAATATCCCCGTTCTCAATGGTGG

>gi|148806660|gb|EF438154.1| Candidatus Liberibacter africanus strain Mpumalanga-1 RNA polymerase B' subunit (rpoB) gene, partial cds
GGTCAAGGAGGTGTAGCAAGAGCTAGAGCAGGGGTAGAAATGCGAGATGTGCATCCAACGCATTATGGTC
GTATTTGTCCTGCAGAAACGTCAGAAGGTCATAATATTGGTTTGGTGAGCTCTCTTACATCTTTTGCGCG
TGTTAATGCATATGGTTTTATTGAAACTCCGTACCGCAAAGTTTGTAATGGTAAGGTTACGGATGAAGTC
GTATACCTTTCCGCTATGGAAGAAGAAAATCGTTATATTTCGCAGGCCAGTGCATCTCTTGATGAGAATG
GTGCTTTTACAGAAGATTTAGTTTTTTGTCGCTGTGCAGGGGAAGAAATTCTTGTTCCTAAAGAAAAAAT
AGACTTTATAGATGCTTCTCCTAAGCAGGTGGTTTCAATAGCAGCTTCACTTATTCCATTTTTAGAAAAT
GATGATTCCAATCGTGTTTTGATGGGCTGTAATATGCAACGTCAGGCGGTTCCTTTGTTAAAAGCGGAGG
CTCCTTTTGTTGGTACTGGTATGGAGTCGGTTGTCGCTAAAAGTTCCGGAGCGGCTATTGTTGCAAAACG
TGCTGGAATCGTAGAACAGGTTGATGCGATACGTATAGTAATTCGTGTGGTAGAAGACGATCTTGATCCT
TCTGCTTCTGGGGTTGATATTTATCGATTGATGAAATTTCAACGTTCTAATCAAAATACTTGTGTTAATC
AGCGTCCACTAGTGAAAGTTGGAGATGAGGTTGGCAGAAATGATATTATAGCAGACGGTCCATCTACAGA
TTTAGGGGATCTGGCGCTTGGTCGTAATATGCTTGTCGCTTTTGTTCCTTGGCACGGGTATAATTTTGAA
GATTCTATGTTAATATCTGAACGTATGGTTTCTGAAGATGTCTTTACTTCTATTCATATAGAAGAATTTG
AAGTTATGGCACGTGATACTAAACTAGGACCAGAAGAAATTACTCGTGATATACCTAATGTATCAGAAGA
AGGATTAAAAAATATTGATGAATGTGGAATCATTTGTGTTGGGGCAGAGGTTAATCCTGGTGATATCTTA
GTAGGAAAGATAACTCCTAAAGGTGAAAGTCCGATGACTCCTGAAGAAAAGCTTTTGCGAGCTATTTTTG
GCGAAAAAGCTGTAGATGTACGTGATACATCTTTGCGTGTTCCTTCTGGGGTGTCTGGTACGGTTGTTGA
AGTTCGTATTTTTAATCGTCATGGTGTTGATAAGAATGAACGTTCTATATCTGTTGAGCGAGAACAGATT
GATCTTCTTATTCGAGATAAGGATGATGAGCAGGCAATTTTAGATCGCAATGTTTATAGTCGTCTGAAAG
AAATTTTATGTGGTCAAACGGCGATTTCTGGACCTAAAGATTTTAAAAAGTTATCTGTTCTTTCAAGTGA
TTTAATCTCAAGGTATCAGCGTTCTCAATGGTGG

>gi|148806662|gb|EF438155.1| Candidatus Liberibacter asiaticus strain Sao Paulo-231 RNA polymerase B' subunit (rpoB) gene, partial cds
GGTCAAGGAGGGGTAGCGAGAGCGAGGGCAGGGGTGGAAATGCGTGATGTGCATCCAACGCATTATGGGC
GTATCTGTCCTGCTGAAACATCAGAAGGTCACAATATAGGATTAGTTAGTTCTCTTACGTCGTTTGCGCG
TGTTAATGCATATGGTTTTATTGAAACCCCATATCGTAAAGTTTGTGATGGTAAGGTTACAAATGATGTT
GTCTATCTTTCTGCGATGGAAGAAGAAAATCGTTATATTGCACAAGCTAATTCGTCTCTTGATGAGGATG
GTTCGTTTACGGAAGAGTTAGTCTTTTGTCGTTGTGCAGGAGAAGAAATTCTTGTGCCTCGGGAAAAAAT
TGATTTCATAGACGCCTCGCCTAAGCAAGTGGTTTCAATAGCGGCTTCTCTCATTCCGTTCTTAGAGAAT
GACGATTCCAATCGTGTCCTTATGGGCTGTAATATGCAACGTCAAGCAGTTCCTTTATTAAAGGCTGAAG
CCCCTTTTGTCGGTACCGGTATGGAATCGGTCGTTGCTAAAAGTTCAGGGGCTGCTATTGTTGCAAAGCG
TGCTGGAATCGTAGAACAGGTTGATGCGATACGTATAGTGATTCGTTCGGTGGAAGGAGATCTAGATCCT
TCTACATCCGGAGTTGATATTTATCGGTTGATGAAATTTCAGCGTTCTAATCAAAATACTTGTGTCAACC
AGCGTCCATTGGTGAAAGTTGGTGATGAGGTTCGCAGAAATGATATTATAGCAGACGGTCCATCTACAGA
TTTAGGAGATCTGGCTCTTGGTCGTAATATGCTCGTCGCTTTTATGCCTTGGCATGGGTATAACTTTGAA
GATTCTATGTTGATATCTGAGCGTATGGTTTCTGAAGATGTGTTCACTTCTATTCATATAGAAGAATTTG
AGGTGATGGCACGTGATACTAAGTTAGGACCAGAAGAAATCACTCGTGATATACCCAATGTTTCGGAAGA
GGGATTAAAGAATATTGACGAATGTGGAATCATCTGTGTTGGAGCTGAAGTTAATCCTGGTGATATTTTA
GTAGGAAAAATAACTCCTAAGGGTGAGAGTCCTATGACACCTGAAGAAAAACTTCTGCGAGCTATTTTTG
GTGAAAAAGCTGTAGACGTGCGTGATACATCCTTGCGTGTGCCTTCTGGGGTTTCTGGTACAGTTGTCGA
CGTTCGTATTTTTAATCGTCATGGTATTGATAAGAACGAACGTTCTATATCTGTTGAGCGAGAACAAATT
GAGCTCCTTGCTCGAGATAAGGATGACGAACAAGTAATTCTAGATCGTAATATTTATAGCCGTTTGATGG
AAATTTTATGTGGTCAGAATGCAGTATCTGGCCCTAAGGGTTTTAAGAAATCTACAGTTCTTTCCAGTGA
TTTGATTTCAGAATATCCCCGTTCTCAATGGTGG

>gi|373878421|gb|JQ044396.1| Western X phytoplasma strain WX-95 16S ribosomal RNA gene and 16S-23S ribosomal RNA intergenic spacer, partial sequence 1..1524
AAGAGTTTGATCCTGGCTCAGGATTAACGCTGGCGGCGTGCCTAATACATGCAAGTCGAACGGAAACCTTCGGGTTTTAGTGGCGAACGGGTGAGTAACACGTAAGCAACCTGCCCTTAAGACGAGGATAACAATTGGAAACAGTTGCTAAGACTGGATAGGAAAAGTAAAGGCATCTTTACTTTTTTAAAAGATCTTCTTTGAAGGTATGCTTAAGGAGGGGCTTGCGACACATTAGTTAGTTGGTAGGGTAAAGGCCTACCAAGACTATGATGTGTAGCTGGACTGAGAGGTTGAACAGCCACATTGGGACTGAGACACGGCCCAAACTCCTACGGGAGGCAGCAGTAGGGAATTTTCGGCAATGGAGGAAACTCTGACCGAGCAACGCCGCGTGAACGATGAAGTACCTCGGTATGTAAAGTTCTTTTATTAAGGAAGAAAAAAGAGTGGAAAAACTCCCTTGACGGTACTTAATGAATAAGCCCCGGCTAATTATGTGCCAGCAGCCGCGGTAATACATAAGGGGCGAGCGTTATCCGGAATTATTGGGCGTAAAGGGTGCGTAGGCGGTTTAATAAGTCTATAGTTTAATTTCAGTGCTTAACGCTGTTGTGCTATAGAAACTGTTTTACTAGAGTGAGATAGAGGCAAGCGGAATTCCATGTGTAGCGGTAAAATGCGTAAATATATGGAGGAACACCAGAGGCGTAGGCGGCTTGCTGGGTCTTTACTGACGCTGAGGCACGAAAGCGTGGGGAGCAAACAGGATTAGATACCCTGGTAGTCCACGCCGTAAACGATGAGTACTAAGTGTCGGGTAAAACTGGTACTGAAGTTAACACATTAAGTACTCCGCCTGAGTAGTACGTACGCAAGTATGAAACTTAAAGGAATTGACGGGACTCCGCACAAGCGGTGGATCATGTTGTTTAATTCGAAGATACACGAAAAACCTTACCAGGTCTTGACATTTTCTTGCGAAGTTATAGAAATATAATGGAGGTCATCAGGAAAACAGGTGGTGCATGGTTGTCGTCAGCTCGTGTCGTGAGATGTTAGGTTAAGTCCTAAAACGAGCGCAACCCTTGTCGTTAGTTGCCAGCATGTAATGATGGGGACTTTAACGAGACTGCCAATGAAAAATTGGAGGAAGGTGGGGATTACGTCAAATCATCATGCCCCTTATGATCTGGGCTACAAACGTGATACAATGGTTGATACAAAGAGTAGCTGAAACGCGAGTTCTTAGCCAATCTCAAAAAATCAATCTCAGTTCGGATTGAAGTCTGCAACTCGACTTCATGAAGTTGGAATCGCTAGTAATCGCGAATCAGCATGTCGCGGTGAATACGTTCTCGGGGTTTGTACACACCGCCCGTCAAACCACGAAAGTTGGCAATACCCCAAAGCGGTCACCTAACTTCGCAAGAAGAAGGATCCGTCTAAGGTAGGGTCGATAATTGGGGTTAAGTCGTAACAAGGTATCCCTACCGGAAGGTGGGGATGGATCACCTCCTTTCT
>gi|675300890|gb|KJ922132.1| 'Haplaxius crudus' phytoplasma clone 4C 16S ribosomal RNA gene, partial sequence 1..1403
CATGCAAGTCGAACGGAAATCTTTTAGAGAAATCTTTTAGATTTTAGTGGCGAACGGGTGAGTAACACGTAAGCAACCTGCCTTTAAGACGAGAATAACAATTGGAAACAGTTGCTAAGGCTGGATAGGAAATAAAAAGGCATCTTTTTATTTTTAAAAGACCTTCTTCGGAGGGTATGCTTAAAGAGGGGCTTGCGTCACATTAGTTAGTTGGTAGGGTGATGGCCTACCAAGACGATGATGTGTAGCTGGACTGAGAGGTTGAACAGCCACATTGGGACTGAGACACGGCCCAAACTCCTACGGGAGGCAGCAGTAGGGAATTTTCGGCAATGGAGGAAACTCTGACCGAGCAACGCCGCGTGAACGACGAAGTACTTCGGTATGTAAAGTCCTTTTATTGAAGAAGAAACAATAGTGGAAAAACTATCTTGACGTTATTCAATGAATAAGCCCCGGCTAACTATGTGCCAGCAGCCGCGGTAATACATAGGGGGCGAGCGTTATCCGGAATTATTGGGCGTAAAGGGTGCGTAGGCGGTTTAATAAGTCTCTAGTTTAATTTCAACGCTTAACGTTGTTCTGCTAGAGAAACTGTTTGACTAGAGTGAGATAGAGGTAAGCGGAATTCCATGTGTAGCGGTAAAATGTGTAAATATATGGAGGAACACCAGAGGCGTAGGCGGCTTACTGGGTCTTTACTGACGCTGATGCACGAAAGCGTGGGGAGCAAACAGGATTAGATACCCTGGTAGTCCACGCCGTAAACTATGAGTACTAAGTGTCGGGGTTAAACTCGGTACTGAAGTTAACACATTAAGTACTCCGCCTGAGTAGTACGTACGCAAGTATGAAACTTAAAGGAATTGACGGGATCCCGCACAAGCGGTGGATCATGTTGTTTAATTCGAAGATACACGAAAAACCTTACCAGGTCTTGACATACTCTGCAAAACTATAGAAATATAGTGGAGGTTATCAGGGATACAGGTGGTGCATGGTTGTCGTCAGCTCGTGTCGTGAGATGTTAGGTTAAGTTCTAAAACGAGCGCAACCCCTGTCGTTAATTGCCAGCACGTTATGGTGGGGACTTTAGCGAGACTGCCAATGAAAAATTGGAGGAAGGTGGGGATTACGTCAAATCATCATGCCCCTTATGATCTGGGCTACAAACGTGATACAATGGCTATTACAAAGAGTGGCTTAAACGCGAGTTTTTGGCAAATCTCAAAAAAATAGTCTTAGTTCGGATTGAAGTCTGCAACTCGACTTCATGAAGTTGGAATCGCTAGTAATCGCGAATCAGCATGTCGCGGTGAATACGTTCTCGGGGTTTGTACACACCGCCCGTCAAACCACGAAAGTGGACAATACCCGAAAGCGACAGCCTAACTGCGTAAGCA
>gi|358364669|gb|JN833711.1| Bindweed yellows phytoplasma strain BY-I1016 16S ribosomal RNA gene, partial sequence 1..1492
AACGCTGGCGGCATGCCTAATACATGCAAGTCGAACGGAAGCCTTTGGGCTTTAGTGGCGAACGGGTGAGTAACGCGTAAGCAATCTGCCCTTAAGACGAGGATAACAGTTGGAAACGACTGCTAAGACTGGATAGGAGATAGGAAGGCATCTTCTTGTTTTTAAAAGACCTAGCAATAGGTATGCTTAGGGAAGAGCTTGCGTCACATTAGTTAGTTGGTGGGGTAAAAGCCTACCAAGACGATGATGTGTAGCCGGGCTGAGAGGTCGAACGGCCACATTGGGACTGAGACACGGCCCAAACTCCTACGGGAGGCAGCAGTAAGGAATTTTCGGCAATGGAGGAAACTCTGACCGAGCAATGCCGCGTGAACGATGAAGTATTTCGGTACGTAAAGTTCTTTTATTAGGGAAGAAAAAATGGTGGAAAAATCATTATGACGGTACCTAATGAATAAGCCCCGGCTAACTATGTGCCAGCAGCCGCGGTAATACATAGGGGGCAAGCGTTATCCGGAATTATTGGGCGTAAAGGGTGCGTAGGCGGTTAAATAAGTTTATGGTCTAAGTGCAATGCTTAACATTGTGATGCTATAAAAACTGTTTAGCTAGAGTTGGATAGAGGCAAGTGGAATTCCATGTGTAGTGGTAAAATGCGTAAATATATGGAGGAACACCAGGAGCGAAGGCGGCTTGCTGGGTCTTAACTGACGCTGAGGCACGAAAGCGTGGGGAGCAAACAGGATTAGATACCCTGGTAGTCCACGCCCTAAACGATGAGTACTAAACGTTGGTTAAAACCAGTGTTGAAGTTAACACATTAAGTACTCCGCCTGAGTAGTACGTACGCAAGTATGAAACTTAAAGGAATTGACGGGACTCCGCACAAGCGGTGGATCATGTTGTTTAATTCGAAGGTACCCGAAAAACCTTACCAGGTCTTGACATGCTTTTGCAAAGCTTTAGAAATATAGTGGAGGTTATCAGAAGCACAGGTGGTGCATGGTTGTCGTCAGCTCGTGTCGTGAGATGTTGGGTTAAGTCCCGCAACGAGCGCAACCCTTGTTGTTAATTGCCATCATTAAGTTGGGGACTTTAGCAAGACTGCCAGTGATAAATTGGAGGAAGGTGAGGACGACGTCAAATCATCATGCCCCTTATGACCTGGGCTACAAACGTGATACAATGGCTGTTACAAAGGGTAGCTAAAACGCAAGTTTCTGGCGAATCTCAAAAAAGCAGTCTCAGTTCGGATTGAAGTCTGCAACTCGACTTCATGAAGTTGGAATCGCTAGTAATCGCGAATCAGCATGTCGCGGTGAATACGTTCTCGGGGTTTGTACACACCGCCCGTCAAACCACGAAAGTTGGCAATACCCAAAGCCGGTGGCCTAACTGTTTCGGTAGAGGGAACCGTCTAAGGTAAGGTCGATGATTGGGGTTAAGTCGTAACAAGGTATCCCTACCGGAAGGTGGGGATGGATCACCTCCT
>gi|358364668|gb|JN833710.1| Bindweed yellows phytoplasma strain BY-I1015 16S ribosomal RNA gene, partial sequence 1..1492
AACGCTGGCGGCATGCCTGATACATGCAAGTCGAACGGAAGCCTTTGGGCTTTAGTGGCGAACGGGTGAGTAACGCGTAAGCAATCTGCCCTTAAGACGAGGATAACAGTTGGAAACGACTGCTAAGACTGGATAGGAGATAGGAAGGCATCTTCTTGTTTTTAAAAGACCTAGCAATAGGTATGCTTAGGGAAGAGCTTGCGTCACATTAGTTAGTTGGTGGGGTAAAAGCCTACCAAGACGATGATGTGTAGCCGGGCTGAGAGGTCGAACGGCCACATTGGGACTGAGACACGGCCCAAACTCCTACGGGAGGCAGCAGTAAGGAATTTTCGGCAATGGAGGAAACTCTGACCGAGCAATGCCGCGTGAACGATGAAGTATTTCGGTACGTAAAGTTCTTTTATTAGGGAAGAAAAAATGGTGGAAAAATCATTATGACGGTACCTAATGAATAAGCCCCGGCTAACTATGTGCCAGCAGCCGCGGTAATACATAGGGGGCAAGCGTTATCCGGAATTATTGGGCGTAAAGGGTGCGTAGGCGGTTAAATAAGTTTATGGTCTAAGTGCAATGCTTAACATTGTGATGCTATAAAAACTGTTTAGCTAGAGTTGGATAGAGGCAAGTGGAATTCCATGTGTAGTGGTAAAATGCGTAAATATATGGAGGAACACCAGGAGCGAAGGCGGCTTGCTGGGTCTTAACTGACGCTGAGGCACGAAAGCGTGGGGAGCAAACAGGATTAGATACCCTGGTAGTCCACGCCCTAAACGATGAGTACTAAACGTTGGTTAAAACCAGTGTTGAAGTTAACACATTAAGTACTCCGCCTGAGTAGTACGTACGCAAGTATGAAACTTAAAGGAATTGACGGGACTCCGCACAAGCGGTGGATCATGTTGTTTAATTCGAAGGTACCCGAAAAACCTTACCAGGTCTTGACATGCTTTTGCAAAGCTTTAGAAATATAGTGGAGGTTATCAGAAGCACAGGTGGTGCATGGTTGTCGTCAGCTCGTGTCGTGAGATGTTGGGTTAAGTCCCGCAACGAGCGCAACCCTTGTTGTTAATTGCCATCATTAAGTTGGGGACTTTAGCAAGACTGCCAGTGATAAATTGGAGGAAGGTGAGGACGACGTCAAATCATCATGCCCCTTATGACCTGGGCTACAAACGTGATACAATGGCTGTTACAAAGGGTAGCTAAAACGCAAGTTTCTGGCGAATCTCAAAAAAGCAGTCTCAGTTCGGATTGAAGTCTGCAACTCGACTTCATGAAGTTGGAATCGCTAGTAATCGCGAATCAGCATGTCGCGGTGAATACGTTCTCGGGGTTTGTACACACCGCCCGTCAAACCACGAAAGTTGGCAATACCCAAAGCCGGTGGCCTAACTGTTTCGGTAGAGGGAACCGTCTAAGGTAAGGTCGATGATTGGGGTTAAGTCGTAACAAGGTATCCCTACCGGAAGGTGGGGATGGATCACCTCCT
>gi|358364667|gb|JN833709.1| Bindweed yellows phytoplasma strain BY-BH2 16S ribosomal RNA gene, partial sequence 1..1459
AACGGAAGCCTTTGGGCTTTAGTGGCGAACGGGTGAGTAACGCGTAAGCAATCTGCCCTTAAGACGAGGATAACAGTTGGAAACGACTGCTAAGACTGGATAGGAGATAGGAAGGCATCTTCTTGTTTTTAAAAGACCTAGCAATAGGTATGCTTAGGGAAGAGCTTGCGTCACATTAGTTAGTTGGTGGGGTAAAAGCCTACCAAGACGATGATGTGTAGCCGGGCTGAGAGGTCGAACGGCCACATTGGGACTGAGACACGGCCCAAACTCCTACGGGAGGCAGCAGTAAGGAATTTTCGGCAATGGAGGAAACTCTGACCGAGCAATGCCGCGTGAACGATGAAGTATTTCGGTACGTAAAGTTCTTTTATTAGGGAAGAAAAAATGGTGGAAAAATCATTATGACGGTACCTAATGAATAAGCCCCGGCTAACTATGTGCCAGCAGCCGCGGTAATACATAGGGGGCAAGCGTTATCCGGAATTATTGGGCGTAAAGGGTGCGTAGGCGGTTAAATAAGTTTATGGTCTAAGTGCAATGCTTAACATTGTGATGCTATAAAAACTGTTTAGCTAGAGTTGGATAGAGGCAAGTGGAATTCCATGTGTAGTGGTAAAATGCGTAAATATATGGAGGAACACCAGGAGCGAAGGCGGCTTGCTGGGTCTTAACTGACGCTGAGGCACGAAAGCGTGGGGAGCAAACAGGATTAGATACCCTGGTAGTCCACGCCCTAAACGATGAGTACTAAACGTTGGTTAAAACCAGTGTTGAAGTTAACACATTAAGTACTCCGCCTGAGTAGTACGTACGCAAGTATGAAACTTAAAGGAATTGACGGGACTCCGCACAAGCGGTGGATCATGTTGTTTAATTCGAAGGTACCCGAAAAACCTTACCAGGTCTTGACATGCTTTTGCAAAGCTTTAGAAATATAGTGGAGGTTATCAGAAGCACAGGTGGTGCATGGTTGTCGTCAGCTCGTGTCGTGAGATGTTGGGTTAAGTCCCGCAACGAGCGCAACCCTTGTTGTTAATTGCCATCATTAAGTTGGGGACTTTAGCAAGACTGCCAGTGATAAATTGGAGGAAGGTGAGGACGACGTCAAATCATCATGCCCCTTATGACCTGGGCTACAAACGTGATACAATGGCTGTTACAAAGGGTAGCTAAAACGCAAGTTTCTGGCGAATCTCAAAAAAGCAGTCTCAGTTCGGATTGAAGTCTGCAACTCGACTTCATGAAGTTGGAATCGCTAGTAATCGCGAATCAGCATGTCGCGGTGAATACGTTCTCGGGGTTTGTACACACCGCCCGTCAAACCACGAAAGTTGGCAATACCCAAAGCCGGTGGCCTAACTGTTTCGGTAGAGGGAACCGTCTAAGGTAAGGTCGATGATTGGGGTTAAGTCGTAACAAGGTATCCCTACCGGAAGGTGGGGATGGATCACCTCCT
>gi|358364666|gb|JN833708.1| Bindweed yellows phytoplasma strain BY-BH1 16S ribosomal RNA gene, partial sequence 1..1463
GTCGAACGGAAGCCTTTGGGCTTTAGTGGCGAACGGGTGAGTAACGCGTAAGCAATCTGCCCTTAAGACGAGGATAACAGTTGGAAACGACTGCTAAGACTGGATAGGAGATAGGAAGGCATCTTCTTGTTTTTAAAAGACCTAGCAATAGGTATGCTTAGGGAAGAGCTTGCGTCACATTAGTTAGTTGGTGGGGTAAAAGCCTACCAAGACGATGATGTGTAGCCGGGCTGAGAGGTCGAACGGCCACATTGGGACTGAGACACGGCCCAAACTCCTACGGGAGGCAGCAGTAAGGAATTTTCGGCAATGGAGGAAACTCTGACCGAGCAATGCCGCGTGAACGATGAAGTATTTCGGTACGTAAAGTTCTTTTATTAGGGAAGAAAAAATGGTGGAAAAATCATTATGACGGTACCTAATGAATAAGCCCCGGCTAACTATGTGCCAGCAGCCGCGGTAATACATAGGGGGCAAGCGTTATCCGGAATTATTGGGCGTAAAGGGTGCGTAGGCGGTTAAATAAGTTTATGGTCTAAGTGCAATGCTTAACATTGTGATGCTATAAAAACTGTTTAGCTAGAGTTGGATAGAGGCAAGTGGAATTCCATGTGTAGTGGTAAAATGCGTAAATATATGGAGGAACACCAGGAGCGAAGGCGGCTTGCTGGGTCTTAACTGACGCTGAGGCACGAAAGCGTGGGGAGCAAACAGGATTAGATACCCTGGTAGTCCACGCCCTAAACGATGAGTACTAAACGTTGGTTAAAACCAGTGTTGAAGTTAACACATTAAGTACTCCGCCTGAGTAGTACGTACGCAAGTATGAAACTTAAAGGAATTGACGGGACTCCGCACAAGCGGTGGATCATGTTGTTTAATTCGAAGGTACCCGAAAAACCTTACCAGGTCTTGACATGCTTTTGCAAAGCTTTAGAAATATAGTGGAGGTTATCAGAAGCACAGGTGGTGCATGGTTGTCGTCAGCTCGTGTCGTGAGATGTTGGGTTAAGTCCCGCAACGAGCGCAACCCTTGTTGTTAATTGCCATCATTAAGTTGGGGACTTTAGCAAGACTGCCAGTGATAAATTGGAGGAAGGTGAGGACGACGTCAAATCATCATGCCCCTTATGACCTGGGCTACAAACGTGATACAATGGCTGTTACAAAGGGTAGCTAAAACGCAAGTTTCTGGCGAATCTCAAAAAAGCAGTCTCAGTTCGGATTGAAGTCTGCAACTCGACTTCATGAAGTTGGAATCGCTAGTAATCGCGAATCAGCATGTCGCGGTGAATACGTTCTCGGGGTTTGTACACACCGCCCGTCAAACCACGAAAGTTGGCAATACCCAAAGCCGGTGGCCTAACTGTTTCGGTAGAGGGAACCGTCTAAGGTAAGGTCGATGATTGGGGTTAAGTCGTAACAAGGTATCCCTACCGGAAGGTGGGGATGGATCACCTCCT
>gi|358364665|gb|JN833707.1| Bindweed yellows phytoplasma strain BY-G 16S ribosomal RNA gene, partial sequence 1..1492
AACGCTGGCGGCATGCCTAATACATGCAAGTCGAACGGAAGCCTTTGGGCTTTAGTGGCGAACGGGTGAGTAACGCGTAAGCAATCTGCCCTTAAGACGAGGATAACAGTTGGAAACGACTGCTAAGACTGGATAGGAGATAGGAAGGCATCTTCTTGTTTTTAAAAGACCTAGCAATAGGTATGCTTAGGGAAGAGCTTGCGTCACATTAGTTAGTTGGTGGGGTAAAAGCCTACCAAGACGATGATGTGTAGCCGGGCTGAGAGGTCGAACGGCCACATTGGGACTGAGACACGGCCCAAACTCCTACGGGAGGCAGCAGTAAGGAATTTTCGGCAATGGAGGAAACTCTGACCGAGCAATGCCGCGTGAACGATGAAGTATTTCGGTACGTAAAGTTCTTTTATTAGGGAAGAAAAAATGGTGGAAAAATCATTATGACGGTACCTAATGAATAAGCCCCGGCTAACTATGTGCCAGCAGCCGCGGTAATACATAGGGGGCAAGCGTTATCCGGAATTATTGGGCGTAAAGGGTGCGTAGGCGGTTAAATAAGTTTATGGTCTAAGTGCAATGCTTAACATTGTGATGCTATAAAAACTGTTTAGCTAGAGTTGGATAGAGGCAAGTGGAATTCCATGTGTAGTGGTAAAATGCGTAAATATATGGAGGAACACCAGGAGCGAAGGCGGCTTGCTGGGTCTTAACTGACGCTGAGGCACGAAAGCGTGGGGATCAAACAGGATTAGATACCCTGGTAGTCCACGCCCTAAACGATGAGTACTAAACGTTGGTTAAAACCAGTGTTGAAGTTAACACATTAAGTACTCCGCCTGAGTAGTACGTACGCAAGTATGAAACTTAAAGGAATTGACGGGACTCCGCACAAGCGGTGGATCATGTTGTTTAATTCGAAGGTACCCGAAAAACCTTACCAGGTCTTGACATGCTTTTGCAAAGCTTTAGAAATATAGTGGAGGTTATCAGAAGCACAGGTGGTGCATGGTTGTCGTCAGCTCGTGTCGTGAGATGTTGGGTTAAGTCCCGCAACGAGCGCAACCCTTGTTGTTAATTGCCATCATTAAGTTGGGGACTTTAGCAAGACTGCCAGTGATAAATTGGAGGAAGGTGAGGACGACGTCAAATCATCATGCCCCTTATGACCTGGGCTACAAACGTGATACAATGGCTGTTACAAAGGGTAGCTAAAACGCAAGTTTCTGGCGAATCTCAAAAAAGCAGTCTCAGTTCGGATTGAAGTCTGCAACTCGACTTCATGAAGTTGGAATCGCTAGTAATCGCGAATCAGCATGTCGCGGTGAATACGTTCTCGGGGTTTGTACACACCGCCCGTCAAACCACGAAAGTTGGCAATACCCAAAGCCGGTGGCCTAACTGTTTCGGTAGAGGGAACCGTCTAAGGTAAGGTCGATGATTGGGGTTAAGTCGTAACAAGGTATCCCTACCGGAAGGTGGGGATGGATCACCTCCT
>gi|227437550|gb|AY787136.4| Candidatus Phytoplasma lycopersici 16S ribosomal RNA gene, partial sequence 1..1523
AAGAGTTTGATCCTGGCTCAGGATTAACGCTGGCGGCGTGCCTAATACATGCAAGTCGAACGGAAGTTTAAGCAATTAAACTTTAGTGGCGAACGGGTGAGTAACGCGTAAGCAATCTGCCCCTAAGACGAGGATAACAGTTGGAAACGACTGCTAAGACTGGATAGGAGACAACTTAGGCATCTTCTTGTTTTTAAAATGGTAGCAATAGGTATGCTTAGGGAGGAGATAGCTTGGAGGAAGTTAGTTGGTGGGGCAAAGGCCTACCAAGACTATGATGGTAGCCGGGCTGAGAGGTTGACACGCCACATTGGTCTTGAGACACGGCCCAAAGCTATACGGGAGGCAGCAGTAGGGAATCTTCGACAATGGAGAAAACTCTGACCGAGCAACGCCGCGTGAACGATGAAGTTACTCGGTACGTAAAGTTCTTAGCTTAGAGCAGAATAAATGATGGAAAAATCATTCTGACGGTACCTAATGAATAAGCCCTGGCTAACTATGTGCCAGCAGCCGCGGTAATACATAGGGGGCAAGCGTTATCCGGAATTATTGGGCGTAAAGGGTGCGTAGGCGGTTAAATAAGTTTATGGTCTAAGTGCAATGCTCAACATTGTGATGCTATAAAAACTGTTTAGCTAGAGTAAGATAGAGGCAAGTGGAATTCCATGTGTAGTGGTAAAATGCGTAAATATATGGAGGAACACCAGTAGCGAAGGCGGCTTGCTGGGTCTTTACTGACGCTGAGGCACGAAAGCGTGGGGAGCAAACAGGATTAGATACCCTGGTAGTCCACGCCGTAAACGATGAGTACTAAACGTTGGGTAAAACTAGTGTTGAAGTTAACACATTAAGTACTCCGCCTGAGTAGTACGTACGCAAGTATGAAACTTAAAGGAATTGACGGGACTCCGCACAAGCGGTGGATCATGTTGTTTAATTCGAAGGTACCCGAAAAACCTCACCAGGTCTTGACATGCTTCTGCAAAACTGTAGAAACACAGTGGAGGTTATCAGTTGCACAGGTGGTGCATGGTTGTCGTCAGCTCGTGTCGTGAGATGTTGGGTTAAGTCCCGCAACGAGCGCAACCCTTATTGTTAGTTACCAGCACGTAATGGTGGGGACTTTAGCAAGACTGCCAGTGATAAATTGGAGGAAGGTGGGGACGACGTCAAATCATCATGCCCCTTATGACCTGGGCTACAAACGTGATACAATGGCTGTTACAAAGGGTAGCTGAAGCGCAAGTTTTTGGCGAATCTCAAAAAAACAGTCTCAGTTCGGATTGAAGTCTGCAACTCGACTTCATGAAGTTGGAATCGCTAGTAATCGCGAATCAGCATGTCGCGGTGAATACGTTCTCGGGGTTTGTACACACCGCCCGTCAAACCACGAAAGTTGGCAATACCCAAAGCCGGTGGCCTAACTTCGCAAGAAGAGGGAACCGTCTAAGGTAGGGTCGATGATTGGGGTTAAGTCGTAACAAGGTATCCCTACCGGAAGGTGGGGATGGATCACCTCC
>gi|373878418|gb|JQ044393.1| Candidatus Phytoplasma pruni strain PX11Ct1 rrnA operon, 16S ribosomal RNA gene, and 16S-23S ribosomal RNA intergenic spacer, partial sequence 1..1519
TTTGATCCTGGCTCAGGATTAACGCTGGCGGCGTGCCTAATACATGCAAGTCGAACGGAAACCTTCGGGTTTTAGTGGCGAACGGGTGAGTAACACGTAAGCAACCTGCCCTTAAGACGAGGATAACAATTGGAAACAGTTGCTAAGACTGGATAGGAAAAGTAAAGGCATCTTTACTTTTTTAAAAGATCTTCTTTGAAGGTATGCTTAAGGAGGGGCTTGCGACACATTAGTTAGTTGGTAGGGTAAAGGCCTACCAAGACTATGATGTGTAGCTGGACTGAGAGGTTGAACAGCCACATTGGGACTGAGACACGGCCCAAACTCCTACGGGAGGCAGCAGTAGGGAATTTTCGGCAATGGAGGAAACTCTGACCGAGCAACGCCGCGTGAACGATGAAGTACCTCGGTATGTAAAGTTCTTTTATTAAGGAAGAAAAAAGAGTGGAAAAACTCCCTTGACGGTACTTAATGAATAAGCCCCGGCTAATTATGTGCCAGCAGCCGCGGTAATACATAAGGGGCGAGCGTTATCCGGAATTATTGGGCGTAAAGGGTGCGTAGGCGGTTTAATAAGTCTATAGTTTAATTTCAGTGCTTAACGCTGTTGTGCTATAGAAACTGTTTTACTAGAGTGAGATAGAGGCAAGCGGAATTCCATGTGTAGCGGTAAAATGCGTAAATATATGGAGGAACACCAGAGGCGTAGGCGGCTTGCTGGGTCTTTACTGACGCTGAGGCACGAAAGCGTGGGGAGCAAACAGGATTAGATACCCTGGTAGTCCACGCCGTAAACGATGAGTACTAAGTGTCGGGTAAAACTGGTACTGAAGTTAACACATTAAGTACTCCGCCTGAGTAGTACGTACGCAAGTATGAAACTTAAAGGAATTGACGGGACTCCGCACAAGCGGTGGATCATGTTGTTTAATTCGAAGATACACGAAAAACCTTACCAGGTCTTGACATTTTCTTGCGAAGTTATAGAAATATAATGGAGGTCATCAGGAAAACAGGTGGTGCATGGTTGTCGTCAGCTCGTGTCGTGAGATGTTAGGTTAAGTCCTAAAACGAGCGCAACCCTTGTCGTTAGTTGCCAGCATGTAATGATGGGGACTTTAACGAGACTGCCAATGAAAAATTGGAGGAAGGTGGGGATTACGTCAAATCATCATGCCCCTTATGATCTGGGCTACAAACGTGATACAATGGTTGATACAAAGAGTAGCTGAAACGCGAGTTCTTAGCCAATCTCAAAAAATCAATCTCAGTTCGGATTGAAGTCTGCAACTCGACTTCATGAAGTTGGAATCGCTAGTAATCGCGAATCAGCATGTCGCGGTGAATACGTTCTCGGGGTTTGTACACACCGCCCGTCAAACCACGAAAGTTGGCAATACCCCAAAGCGGTCACCTAACTTCGCAAGAAGAAGGATCCGTCTAAGGTAGGGTCGATAATTGGGGTTAAGTCGTAACAAGGTATCCCTACCGGAAGGTGGGGATGGATCACCTCCTTTCT
>gi|373878417|gb|JQ044392.1| Candidatus Phytoplasma pruni strain PX11Ct1 rrnB operon, 16S ribosomal RNA gene, and 16S-23S ribosomal RNA intergenic spacer, partial sequence 1..1519
TTTGATCCTGGCTCAGGATTAACGCTGGCGGCGTGCCTAATACATGCAAGTCGAACGGAAACCTTCGGGTTTTAGTGGCGAACGGGTGAGTAACACGTAAGCAACCTGCCCTTAAGACGAGGATAACAATTGGAAACAGTTGCTAAGACTGGATAGGAAAAGTAAAGGCATCTTTACTTTTTTAAAAGATCTTCTTTGAAGGTATGCTTAAGGAGGGGCTTGCGACACATTAGTTAGTTGGTAGGGTAAAGGCCTACCAAGACTATGATGTGTAGCTGGACTGAGAGGTTGAACAGCCACATTGGGACTGAGACACGGCCCAAACTCCTACGGGAGGCAGCAGTAGGGAATTTTCGGCAATGGAGGAAACTCTGACCGAGCAACGCCGCGTGAACGATGAAGTACCTCGGTATGTAAAGTTCTTTTATTAAGGAAGAAAAAAGAGTGGAAAAACTCCCTTGACGGTACTTAATGAATAAGCCCCGGCTAATTATGTGCCAGCAGCCGCGGTAATACATAAGGGGCGAGCGTTATCCGGAATTATTGGGCGTAAAGGGTGCGTAGGCGGTTTAATAAGTCTATAGTTTAATTTCAGTGCTTAACGCTGTTGTGCTATAGAAACTGTTTTACTAGAGTGAGATAGAGGCAAGCGGAATTCCATGTGTAGCGGTAAAATGCGTAAATATATGGAGGAACACCAGAGGCGTAGGCGGCTTGCTGGGTCTTTACTGACGCTGAGGCACGAAAGCGTGGGGAGCAAACAGGATTAGATACCCTGGTAGTCCACGCCGTAAACGATGAGTACTAAGTGTCGGGTAAAACTGGTACTGAAGTTAATACATTAAGTACTCCGCCTGAGTAGTACGTACGCAAGTATGAAACTTAAAGGAATTGACGGGACTCCGCACAAGCGGTGGATCATGTTGTTTAATTCGAAGATACACGAAAAACCTTACCAGGTCTTGACATTTTCTTGCGAAGTTATAGAAATATAATGGAGGTCATCAGGAAAACAGGTGGTGCATGGTTGTCGTCAGCTCGTGTCGTGAGATGTTAGGTTAAGTCCTAAAACGAGCGCAACCCTTGTCGTTAGTTGCCAGCATGTAATGATGGGGACTTTAACGAGACTGCCAATGAAAAATTGGAGGAAGGTGGGGATTACGTCAAATCATCATGCCCCTTATGATCTGGGCTACAAACGTGATACAATGGTTGATACAAAGAGTAGCTGAAACGCGAGTTCTTAGCCAATCTCAAAAAATCAATCTCAGTTCGGATTGAAGTCTGCAACTCGACTTCATGAAGTTGGAATCGCTAGTAATCGCGAATCAGCATGTCGCGGTGAATACGTTCTCGGGGTTTGTACACACCGCCCGTCAAACCACGAAAGTTGGCAATACCCCAAAGCGGTCACCTAACTTCGCAAGAAGAAGGATCCGTCTAAGGTAGGGTCGATAATTGGGGTTAAGTCGTAACAAGGTATCCCTACCGGAAGGTGGGGATGGATCACCTCCTTTCT
>gi|373878416|gb|JQ044391.1| Candidatus Phytoplasma pruni strain PX11CT2 rrnA operon, 16S ribosomal RNA gene, and 16S-23S ribosomal RNA intergenic spacer, partial sequence 1..1516
GATCCTGGCTCAGGATTAACGCTGGCGGCGTGCCTAATACATGCAAGTCGAACGGAAACCTTCGGGTTTTAGTGGCGAACGGGTGAGTAACACGTAAGCAACCTGCCCTTAAGACGAGGATAACAATTGGAAACAGTTGCTAAGACTGGATAGGAAAAGTAAAGGCATCTTTACTTTTTTAAAAGATCTTCTTTGAAGGTATGCTTAAGGAGGGGCTTGCGACACATTAGTTAGTTGGTAGGGTAAAGGCCTACCAAGACTATGATGTGTAGCTGGACTGAGAGGTTGAACAGCCACATTGGGACTGAGACACGGCCCAAACTCCTACGGGAGGCAGCAGTAGGGAATTTTCGGCAATGGAGGAAACTCTGACCGAGCAACGCCGCGTGAACGATGAAGTACCTCGGTATGTAAAGTTCTTTTATTAAGGAAGAAAAAAGAGTGGAAAAACTCCCTTGACGGTACTTAATGAATAAGCCCCGGCTAATTATGTGCCAGCAGCCGCGGTAATACATAAGGGGCGAGCGTTATCCGGAATTATTGGGCGTAAAGGGTGCGTAGGCGGTTTAATAAGTCTATAGTTTAATTTCAGTGCTTAACGCTGTTGTGCTATAGAAACTGTTTTACTAGAGTGAGATAGAGGCAAGCGGAATTCCATGTGTAGCGGTAAAATGCGTAAATATATGGAGGAACACCAGAGGCGTAGGCGGCTTGCTGGGTCTTTACTGACGCTGAGGCACGAAAGCGTGGGGAGCAAACAGGATTAGATACCCTGGTAGTCCACGCCGTAAACGATGAGTACTAAGTGTCGGGTAAAACTGGTACTGAAGTTAACACATTAAGTACTCCGCCTGAGTAGTACGTACGCAAGTATGAAACTTAAAGGAATTGACGGGACTCCGCACAAGCGGTGGATCATGTTGTTTAATTCGAAGATACACGAAAAACCTTACCAGGTCTTGACATTTTCTTGCGAAGTTATAGAAATATAATGGAGGTCATCAGGAAAACAGGTGGTGCATGGTTGTCGTCAGCTCGTGTCGTGAGATGTTAGGTTAAGTCCTAAAACGAGCGCAACCCTTGTCGTTAGTTGCCAGCATGTAATGATGGGGACTTTAACGAGACTGCCAATGAAAAATTGGAGGAAGGTGGGGATTACGTCAAATCATCATGCCCCTTATGATCTGGGCTACAAACGTGATACAATGGTTGATACAAAGAGTAGCTGAAACGCGAGTTCTTAGCCAATCTCAAAAAATCAATCTCAGTTCGGATTGAAGTCTGCAACTCGACTTCATGAAGTTGGAATCGCTAGTAATCGCGAATCAGCATGTCGCGGTGAATACGTTCTCGGGGTTTGTACACACCGCCCGTCAAACCACGAAAGTTGGCAATACCCCAAAGCGGTCACCTAACTTCGCAAGAAGAAGGATCCGTCTAAGGTAGGGTCGATAATTGGGGTTAAGTCGTAACAAGGTATCCCTACCGGAAGGTGGGGATGGATCACCTCCTTTCT
>gi|373878415|gb|JQ044390.1| Candidatus Phytoplasma pruni strain PX11CT2 rrnB operon, 16S ribosomal RNA gene, and 16S-23S ribosomal RNA intergenic spacer, partial sequence 1..1516
GATCCTGGCTCAGGATTAACGCTGGCGGCGTGCCTAATACATGCAAGTCGAACGGAAACCTTCGGGTTTTAGTGGCGAACGGGTGAGTAACACGTAAGCAACCTGCCCTTAAGACGAGGATAACAATTGGAAACAGTTGCTAAGACTGGATAGGAAAAGTAAAGGCATCTTTACTTTTTTAAAAGATCTTCTTTGAAGGTATGCTTAAGGAGGGGCTTGCGACACATTAGTTAGTTGGTAGGGTAAAGGCCTACCAAGACTATGATGTGTAGCTGGACTGAGAGGTTGAACAGCCACATTGGGACTGAGACACGGCCCAAACTCCTACGGGAGGCAGCAGTAGGGAATTTTCGGCAATGGAGGAAACTCTGACCGAGCAACGCCGCGTGAACGATGAAGTACCTCGGTATGTAAAGTTCTTTTATTAAGGAAGAAAAAAGAGTGGAAAAACTCCCTTGACGGTACTTAATGAATAAGCCCCGGCTAATTATGTGCCAGCAGCCGCGGTAATACATAAGGGGCGAGCGTTATCCGGAATTATTGGGCGTAAAGGGTGCGTAGGCGGTTTAATAAGTCTATAGTTTAATTTCAGTGCTTAACGCTGTTGTGCTATAGAAACTGTTTTACTAGAGTGAGATAGAGGCAAGCGGAATTCCATGTGTAGCGGTAAAATGCGTAAATATATGGAGGAACACCAGAGGCGTAGGCGGCTTGCTGGGTCTTTACTGACGCTGAGGCACGAAAGCGTGGGGAGCAAACAGGATTAGATACCCTGGTAGTCCACGCCGTAAACGATGAGTACTAAGTGTCGGGTAAAACTGGTACTGAAGTTAATACATTAAGTACTCCGCCTGAGTAGTACGTACGCAAGTATGAAACTTAAAGGAATTGACGGGACTCCGCACAAGCGGTGGATCATGTTGTTTAATTCGAAGATACACGAAAAACCTTACCAGGTCTTGACATTTTCTTGCGAAGTTATAGAAATATAATGGAGGTCATCAGGAAAACAGGTGGTGCATGGTTGTCGTCAGCTCGTGTCGTGAGATGTTAGGTTAAGTCCTAAAACGAGCGCAACCCTTGTCGTTAGTTGCCAGCATGTAATGATGGGGACTTTAACGAGACTGCCAATGAAAAATTGGAGGAAGGTGGGGATTACGTCAAATCATCATGCCCCTTATGATCTGGGCTACAAACGTGATACAATGGTTGATACAAAGAGTAGCTGAAACGCGAGTTCTTAGCCAATCTCAAAAAATCAATCTCAGTTCGGATTGAAGTCTGCAACTCGACTTCATGAAGTTGGAATCGCTAGTAATCGCGAATCAGCATGTCGCGGTGAATACGTTCTCGGGGTTTGTACACACCGCCCGTCAAACCACGAAAGTTGGCAATACCCCAAAGCGGTCACCTAACTTCGCAAGAAGAAGGATCCGTCTAAGGTAGGGTCGATAATTGGGGTTAAGTCGTAACAAGGTATCCCTACCGGAAGGTGGGGATGGATCACCTCCTTTCT
>gi|373878414|gb|JQ044389.1| Candidatus Phytoplasma pruni strain PX92CT1 rrnA operon, 16S ribosomal RNA gene, and 16S-23S ribosomal RNA intergenic spacer, partial sequence 1..1524
AAGAGTTTGATCCTGGCTCAGGATTAACGCTGGCGGCGTGCCTAATACATGCAAGTCGAACGGAAACCTTCGGGTTTTAGTGGCGAACGGGTGAGTAACACGTAAGCAACCTGCCCTTAAGACGAGGATAACAATTGGAAACAGTTGCTAAGACTGGATAGGAAAAGTAAAGGCATCTTTACTTTTTTAAAAGATCTTCTTTGAAGGTATGCTTAAGGAGGGGCTTGCGACACATTAGTTAGTTGGTAGGGTAAAGGCCTACCAAGACTATGATGTGTAGCTGGACTGAGAGGTTGAACAGCCACATTGGGACTGAGACACGGCCCAAACTCCTACGGGAGGCAGCAGTAGGGAATTTTCGGCAATGGAGGAAACTCTGACCGAGCAACGCCGCGTGAACGATGAAGTACCTCGGTATGTAAAGTTCTTTTATTAAGGAAGAAAAAAGAGTGGAAAAACTCCCTTGACGGTACTTAATGAATAAGCCCCGGCTAATTATGTGCCAGCAGCCGCGGTAATACATAAGGGGCGAGCGTTATCCGGAATTATTGGGCGTAAAGGGTGCGTAGGCGGTTTAATAAGTCTATAGTTTAATTTCAGTGCTTAACGCTGTTGTGCTATAGAAACTGTTTTACTAGAGTGAGATAGAGGCAAGCGGAATTCCATGTGTAGCGGTAAAATGCGTAAATATATGGAGGAACACCAGAGGCGTAGGCGGCTTGCTGGGTCTTTACTGACGCTGAGGCACGAAAGCGTGGGGAGCAAACAGGATTAGATACCCTGGTAGTCCACGCCGTAAACGATGAGTACTAAGTGTCGGGTAAAACTGGTACTGAAGTTAACACATTAAGTACTCCGCCTGAGTAGTACGTACGCAAGTATGAAACTTAAAGGAATTGACGGGACTCCGCACAAGCGGTGGATCATGTTGTTTAATTCGAAGATACACGAAAAACCTTACCAGGTCTTGACATTTTCTTGCGAAGTTATAGAAATATAATGGAGGTCATCAGGAAAACAGGTGGTGCATGGTTGTCGTCAGCTCGTGTCGTGAGATGTTAGGTTAAGTCCTAAAACGAGCGCAACCCTTGTCGTTAGTTGCCAGCATGTAATGATGGGGACTTTAACGAGACTGCCAATGAAAAATTGGAGGAAGGTGGGGATTACGTCAAATCATCATGCCCCTTATGATCTGGGCTACAAACGTGATACAATGGTTGATACAAAGAGTAGCTGAAACGCGAGTTCTTAGCCAATCTCAAAAAATCAATCTCAGTTCGGATTGAAGTCTGCAACTCGACTTCATGAAGTTGGAATCGCTAGTAATCGCGAATCAGCATGTCGCGGTGAATACGTTCTCGGGGTTTGTACACACCGCCCGTCAAACCACGAAAGTTGGCAATACCCCAAAGCGGTCACCTAACTTCGCAAGAAGAAGGATCCGTCTAAGGTAGGGTCGATAATTGGGGTTAAGTCGTAACAAGGTATCCCTACCGGAAGGTGGGGATGGATCACCTCCTTTCT
>gi|373878413|gb|JQ044388.1| Candidatus Phytoplasma pruni strain PX92CT1 rrnB operon, 16S ribosomal RNA gene, and 16S-23S ribosomal RNA intergenic spacer, partial sequence 1..1524
AAGAGTTTGATCCTGGCTCAGGATTAACGCTGGCGGCGTGCCTAATACATGCAAGTCGAACGGAAACCTTCGGGTTTTAGTGGCGAACGGGTGAGTAACACGTAAGCAACCTGCCCTTAAGACGAGGATAACAATTGGAAACAGTTGCTAAGACTGGATAGGAAAAGTAAAGGCATCTTTACTTTTTTAAAAGATCTTCTTTGAAGGTATGCTTAAGGAGGGGCTTGCGACACATTAGTTAGTTGGTAGGGTAAAGGCCTACCAAGACTATGATGTGTAGCTGGACTGAGAGGTTGAACAGCCACATTGGGACTGAGACACGGCCCAAACTCCTACGGGAGGCAGCAGTAGGGAATTTTCGGCAATGGAGGAAACTCTGACCGAGCAACGCCGCGTGAACGATGAAGTACCTCGGTATGTAAAGTTCTTTTATTAAGGAAGAAAAAAGAGTGGAAAAACTCCCTTGACGGTACTTAATGAATAAGCCCCGGCTAATTATGTGCCAGCAGCCGCGGTAATACATAAGGGGCGAGCGTTATCCGGAATTATTGGGCGTAAAGGGTGCGTAGGCGGTTTAATAAGTCTATAGTTTAATTTCAGTGCTTAACGCTGTTGTGCTATAGAAACTGTTTTACTAGAGTGAGATAGAGGCAAGCGGAATTCCATGTGTAGCGGTAAAATGCGTAAATATATGGAGGAACACCAGAGGCGTAGGCGGCTTGCTGGGTCTTTACTGACGCTGAGGCACGAAAGCGTGGGGAGCAAACAGGATTAGATACCCTGGTAGTCCACGCCGTAAACGATGAGTACTAAGTGTCGGGTAAAACTGGTACTGAAGTTAATACATTAAGTACTCCGCCTGAGTAGTACGTACGCAAGTATGAAACTTAAAGGAATTGACGGGACTCCGCACAAGCGGTGGATCATGTTGTTTAATTCGAAGATACACGAAAAACCTTACCAGGTCTTGACATTTTCTTGCGAAGTTATAGAAATATAATGGAGGTCATCAGGAAAACAGGTGGTGCATGGTTGTCGTCAGCTCGTGTCGTGAGATGTTAGGTTAAGTCCTAAAACGAGCGCAACCCTTGTCGTTAGTTGCCAGCATGTAATGATGGGGACTTTAACGAGACTGCCAATGAAAAATTGGAGGAAGGTGGGGATTACGTCAAATCATCATGCCCCTTATGATCTGGGCTACAAACGTGATACAATGGTTGATACAAAGAGTAGCTGAAACGCGAGTTCTTAGCCAATCTCAAAAAATCAATCTCAGTTCGGATTGAAGTCTGCAACTCGACTTCATGAAGTTGGAATCGCTAGTAATCGCGAATCAGCATGTCGCGGTGAATACGTTCTCGGGGTTTGTACACACCGCCCGTCAAACCACGAAAGTTGGCAATACCCCAAAGCGGTCACCTAACTTCGCAAGAAGAAGGATCCGTCTAAGGTAGGGTCGATAATTGGGGTTAAGTCGTAACAAGGTATCCCTACCGGAAGGTGGGGATGGATCACCTCCTTTCT
>gi|373878412|gb|JQ044387.1| Candidatus Phytoplasma pruni strain PX92CT2 rrnA operon, 16S ribosomal RNA gene, and 16S-23S ribosomal RNA intergenic spacer, partial sequence 1..1524
AAGAGTTTGATCCTGGCTCAGGATTAACGCTGGCGGCGTGCCTAATACATGCAAGTCGAACGGAAACCTTCGGGTTTTAGTGGCGAACGGGTGAGTAACACGTAAGCAACCTGCCCTTAAGACGAGGATAACAATTGGAAACAGTTGCTAAGACTGGATAGGAAAAGTAAAGGCATCTTTACTTTTTTAAAAGATCTTCTTTGAAGGTATGCTTAAGGAGGGGCTTGCGACACATTAGTTAGTTGGTAGGGTAAAGGCCTACCAAGACTATGATGTGTAGCTGGACTGAGAGGTTGAACAGCCACATTGGGACTGAGACACGGCCCAAACTCCTACGGGAGGCAGCAGTAGGGAATTTTCGGCAATGGAGGAAACTCTGACCGAGCAACGCCGCGTGAACGATGAAGTACCTCGGTATGTAAAGTTCTTTTATTAAGGAAGAAAAAAGAGTGGAAAAACTCCCTTGACGGTACTTAATGAATAAGCCCCGGCTAATTATGTGCCAGCAGCCGCGGTAATACATAAGGGGCGAGCGTTATCCGGAATTATTGGGCGTAAAGGGTGCGTAGGCGGTTTAATAAGTCTATAGTTTAATTTCAGTGCTTAACGCTGTTGTGCTATAGAAACTGTTTTACTAGAGTGAGATAGAGGCAAGCGGAATTCCATGTGTAGCGGTAAAATGCGTAAATATATGGAGGAACACCAGAGGCGTAGGCGGCTTGCTGGGTCTTTACTGACGCTGAGGCACGAAAGCGTGGGGAGCAAACAGGATTAGATACCCTGGTAGTCCACGCCGTAAACGATGAGTACTAAGTGTCGGGTAAAACTGGTACTGAAGTTAACACATTAAGTACTCCGCCTGAGTAGTACGTACGCAAGTATGAAACTTAAAGGAATTGACGGGACTCCGCACAAGCGGTGGATCATGTTGTTTAATTCGAAGATACACGAAAAACCTTACCAGGTCTTGACATTTTCTTGCGAAGTTATAGAAATATAATGGAGGTCATCAGGAAAACAGGTGGTGCATGGTTGTCGTCAGCTCGTGTCGTGAGATGTTAGGTTAAGTCCTAAAACGAGCGCAACCCTTGTCGTTAGTTGCCAGCATGTAATGATGGGGACTTTAACGAGACTGCCAATGAAAAATTGGAGGAAGGTGGGGATTACGTCAAATCATCATGCCCCTTATGATCTGGGCTACAAACGTGATACAATGGTTGATACAAAGAGTAGCTGAAACGCGAGTTCTTAGCCAATCTCAAAAAATCAATCTCAGTTCGGATTGAAGTCTGCAACTCGACTTCATGAAGTTGGAATCGCTAGTAATCGCGAATCAGCATGTCGCGGTGAATACGTTCTCGGGGTTTGTACACACCGCCCGTCAAACCACGAAAGTTGGCAATACCCCAAAGCGGTCACCTAACTTCGCAAGAAGAAGGATCCGTCTAAGGTAGGGTCGATAATTGGGGTTAAGTCGTAACAAGGTATCCCTACCGGAAGGTGGGGATGGATCACCTCCTTTCT
>gi|373878411|gb|JQ044386.1| Candidatus Phytoplasma pruni strain PX92CT2 rrnB operon, 16S ribosomal RNA gene, and 16S-23S ribosomal RNA intergenic spacer, partial sequence 1..1524
AAGAGTTTGATCCTGGCTCAGGATTAACGCTGGCGGCGTGCCTAATACATGCAAGTCGAACGGAAACCTTCGGGTTTTAGTGGCGAACGGGTGAGTAACACGTAAGCAACCTGCCCTTAAGACGAGGATAACAATTGGAAACAGTTGCTAAGACTGGATAGGAAAAGTAAAGGCATCTTTACTTTTTTAAAAGATCTTCTTTGAAGGTATGCTTAAGGAGGGGCTTGCGACACATTAGTTAGTTGGTAGGGTAAAGGCCTACCAAGACTATGATGTGTAGCTGGACTGAGAGGTTGAACAGCCACATTGGGACTGAGACACGGCCCAAACTCCTACGGGAGGCAGCAGTAGGGAATTTTCGGCAATGGAGGAAACTCTGACCGAGCAACGCCGCGTGAACGATGAAGTACCTCGGTATGTAAAGTTCTTTTATTAAGGAAGAAAAAAGAGTGGAAAAACTCCCTTGACGGTACTTAATGAATAAGCCCCGGCTAATTATGTGCCAGCAGCCGCGGTAATACATAAGGGGCGAGCGTTATCCGGAATTATTGGGCGTAAAGGGTGCGTAGGCGGTTTAATAAGTCTATAGTTTAATTTCAGTGCTTAACGCTGTTGTGCTATAGAAACTGTTTTACTAGAGTGAGATAGAGGCAAGCGGAATTCCATGTGTAGCGGTAAAATGCGTAAATATATGGAGGAACACCAGAGGCGTAGGCGGCTTGCTGGGTCTTTACTGACGCTGAGGCACGAAAGCGTGGGGAGCAAACAGGATTAGATACCCTGGTAGTCCACGCCGTAAACGATGAGTACTAAGTGTCGGGTAAAACTGGTACTGAAGTTAATACATTAAGTACTCCGCCTGAGTAGTACGTACGCAAGTATGAAACTTAAAGGAATTGACGGGACTCCGCACAAGCGGTGGATCATGTTGTTTAATTCGAAGATACACGAAAAACCTTACCAGGTCTTGACATTTTCTTGCGAAGTTATAGAAATATAATGGAGGTCATCAGGAAAACAGGTGGTGCATGGTTGTCGTCAGCTCGTGTCGTGAGATGTTAGGTTAAGTCCTAAAACGAGCGCAACCCTTGTCGTTAGTTGCCAGCATGTAATGATGGGGACTTTAACGAGACTGCCAATGAAAAATTGGAGGAAGGTGGGGATTACGTCAAATCATCATGCCCCTTATGATCTGGGCTACAAACGTGATACAATGGTTGATACAAAGAGTAGCTGAAACGCGAGTTCTTAGCCAATCTCAAAAAATCAATCTCAGTTCGGATTGAAGTCTGCAACTCGACTTCATGAAGTTGGAATCGCTAGTAATCGCGAATCAGCATGTCGCGGTGAATACGTTCTCGGGGTTTGTACACACCGCCCGTCAAACCACGAAAGTTGGCAATACCCCAAAGCGGTCACCTAACTTCGCAAGAAGAAGGATCCGTCTAAGGTAGGGTCGATAATTGGGGTTAAGTCGTAACAAGGTATCCCTACCGGAAGGTGGGGATGGATCACCTCCTTTCT
>gi|373878410|gb|JQ044385.1| Candidatus Phytoplasma pruni strain PX92CT3 rrnA operon, 16S ribosomal RNA gene, and 16S-23S ribosomal RNA intergenic spacer, partial sequence 1..1524
AAGAGTTTGATCCTGGCTCAGGATTAACGCTGGCGGCGTGCCTAATACATGCAAGTCGAACGGAAACCTTCGGGTTTTAGTGGCGAACGGGTGAGTAACACGTAAGCAACCTGCCCTTAAGACGAGGATAACAATTGGAAACAGTTGCTAAGACTGGATAGGAAAAGTAAAGGCATCTTTACTTTTTTAAAAGATCTTCTTTGAAGGTATGCTTAAGGAGGGGCTTGCGACACATTAGTTAGTTGGTAGGGTAAAGGCCTACCAAGACTATGATGTGTAGCTGGACTGAGAGGTTGAACAGCCACATTGGGACTGAGACACGGCCCAAACTCCTACGGGAGGCAGCAGTAGGGAATTTTCGGCAATGGAGGAAACTCTGACCGAGCAACGCCGCGTGAACGATGAAGTACCTCGGTATGTAAAGTTCTTTTATTAAGGAAGAAAAAAGAGTGGAAAAACTCCCTTGACGGTACTTAATGAATAAGCCCCGGCTAATTATGTGCCAGCAGCCGCGGTAATACATAAGGGGCGAGCGTTATCCGGAATTATTGGGCGTAAAGGGTGCGTAGGCGGTTTAATAAGTCTATAGTTTAATTTCAGTGCTTAACGCTGTTGTGCTATAGAAACTGTTTTACTAGAGTGAGATAGAGGCAAGCGGAATTCCATGTGTAGCGGTAAAATGCGTAAATATATGGAGGAACACCAGAGGCGTAGGCGGCTTGCTGGGTCTTTACTGACGCTGAGGCACGAAAGCGTGGGGAGCAAACAGGATTAGATACCCTGGTAGTCCACGCCGTAAACGATGAGTACTAAGTGTCGGGTAAAACTGGTACTGAAGTTAACACATTAAGTACTCCGCCTGAGTAGTACGTACGCAAGTATGAAACTTAAAGGAATTGACGGGACTCCGCACAAGCGGTGGATCATGTTGTTTAATTCGAAGATACACGAAAAACCTTACCAGGTCTTGACATTTTCTTGCGAAGTTATAGAAATATAATGGAGGTCATCAGGAAAACAGGTGGTGCATGGTTGTCGTCAGCTCGTGTCGTGAGATGTTAGGTTAAGTCCTAAAACGAGCGCAACCCTTGTCGTTAGTTGCCAGCATGTAATGATGGGGACTTTAACGAGACTGCCAATGAAAAATTGGAGGAAGGTGGGGATTACGTCAAATCATCATGCCCCTTATGATCTGGGCTACAAACGTGATACAATGGTTGATACAAAGAGTAGCTGAAACGCGAGTTCTTAGCCAATCTCAAAAAATCAATCTCAGTTCGGATTGAAGTCTGCAACTCGACTTCATGAAGTTGGAATCGCTAGTAATCGCGAATCAGCATGTCGCGGTGAATACGTTCTCGGGGTTTGTACACACCGCCCGTCAAACCACGAAAGTTGGCAATACCCCAAAGCGGTCACCTAACTTCGCAAGAAGAAGGATCCGTCTAAGGTAGGGTCGATAATTGGGGTTAAGTCGTAACAAGGTATCCCTACCGGAAGGTGGGGATGGATCACCTCCTTTCT
>gi|373878409|gb|JQ044384.1| Candidatus Phytoplasma pruni strain PX92CT3 rrnB operon, 16S ribosomal RNA gene, and 16S-23S ribosomal RNA intergenic spacer, partial sequence 1..1524
AAGAGTTTGATCCTGGCTCAGGATTAACGCTGGCGGCGTGCCTAATACATGCAAGTCGAACGGAAACCTTCGGGTTTTAGTGGCGAACGGGTGAGTAACACGTAAGCAACCTGCCCTTAAGACGAGGATAACAATTGGAAACAGTTGCTAAGACTGGATAGGAAAAGTAAAGGCATCTTTACTTTTTTAAAAGATCTTCTTTGAAGGTATGCTTAAGGAGGGGCTTGCGACACATTAGTTAGTTGGTAGGGTAAAGGCCTACCAAGACTATGATGTGTAGCTGGACTGAGAGGTTGAACAGCCACATTGGGACTGAGACACGGCCCAAACTCCTACGGGAGGCAGCAGTAGGGAATTTTCGGCAATGGAGGAAACTCTGACCGAGCAACGCCGCGTGAACGATGAAGTACCTCGGTATGTAAAGTTCTTTTATTAAGGAAGAAAAAAGAGTGGAAAAACTCCCTTGACGGTACTTAATGAATAAGCCCCGGCTAATTATGTGCCAGCAGCCGCGGTAATACATAAGGGGCGAGCGTTATCCGGAATTATTGGGCGTAAAGGGTGCGTAGGCGGTTTAATAAGTCTATAGTTTAATTTCAGTGCTTAACGCTGTTGTGCTATAGAAACTGTTTTACTAGAGTGAGATAGAGGCAAGCGGAATTCCATGTGTAGCGGTAAAATGCGTAAATATATGGAGGAACACCAGAGGCGTAGGCGGCTTGCTGGGTCTTTACTGACGCTGAGGCACGAAAGCGTGGGGAGCAAACAGGATTAGATACCCTGGTAGTCCACGCCGTAAACGATGAGTACTAAGTGTCGGGTAAAACTGGTACTGAAGTTAATACATTAAGTACTCCGCCTGAGTAGTACGTACGCAAGTATGAAACTTAAAGGAATTGACGGGACTCCGCACAAGCGGTGGATCATGTTGTTTAATTCGAAGATACACGAAAAACCTTACCAGGTCTTGACATTTTCTTGCGAAGTTATAGAAATATAATGGAGGTCATCAGGAAAACAGGTGGTGCATGGTTGTCGTCAGCTCGTGTCGTGAGATGTTAGGTTAAGTCCTAAAACGAGCGCAACCCTTGTCGTTAGTTGCCAGCATGTAATGATGGGGACTTTAACGAGACTGCCAATGAAAAATTGGAGGAAGGTGGGGATTACGTCAAATCATCATGCCCCTTATGATCTGGGCTACAAACGTGATACAATGGTTGATACAAAGAGTAGCTGAAACGCGAGTTCTTAGCCAATCTCAAAAAATCAATCTCAGTTCGGATTGAAGTCTGCAACTCGACTTCATGAAGTTGGAATCGCTAGTAATCGCGAATCAGCATGTCGCGGTGAATACGTTCTCGGGGTTTGTACACACCGCCCGTCAAACCACGAAAGTTGGCAATACCCCAAAGCGGTCACCTAACTTCGCAAGAAGAAGGATCCGTCTAAGGTAGGGTCGATAATTGGGGTTAAGTCGTAACAAGGTATCCCTACCGGAAGGTGGGGATGGATCACCTCCTTTCT
>gi|373878408|gb|JQ044383.1| Candidatus Phytoplasma pruni strain PX92CT4 rrnA operon, 16S ribosomal RNA gene, and 16S-23S ribosomal RNA intergenic spacer, partial sequence 1..1524
AAGAGTTTGATCCTGGCTCAGGATTAACGCTGGCGGCGTGCCTAATACATGCAAGTCGAACGGAAACCTTCGGGTTTTAGTGGCGAACGGGTGAGTAACACGTAAGCAACCTGCCCTTAAGACGAGGATAACAATTGGAAACAGTTGCTAAGACTGGATAGGAAAAGTAAAGGCATCTTTACTTTTTTAAAAGATCTTCTTTGAAGGTATGCTTAAGGAGGGGCTTGCGACACATTAGTTAGTTGGTAGGGTAAAGGCCTACCAAGACTATGATGTGTAGCTGGACTGAGAGGTTGAACAGCCACATTGGGACTGAGACACGGCCCAAACTCCTACGGGAGGCAGCAGTAGGGAATTTTCGGCAATGGAGGAAACTCTGACCGAGCAACGCCGCGTGAACGATGAAGTACCTCGGTATGTAAAGTTCTTTTATTAAGGAAGAAAAAAGAGTGGAAAAACTCCCTTGACGGTACTTAATGAATAAGCCCCGGCTAATTATGTGCCAGCAGCCGCGGTAATACATAAGGGGCGAGCGTTATCCGGAATTATTGGGCGTAAAGGGTGCGTAGGCGGTTTAATAAGTCTATAGTTTAATTTCAGTGCTTAACGCTGTTGTGCTATAGAAACTGTTTTACTAGAGTGAGATAGAGGCAAGCGGAATTCCATGTGTAGCGGTAAAATGCGTAAATATATGGAGGAACACCAGAGGCGTAGGCGGCTTGCTGGGTCTTTACTGACGCTGAGGCACGAAAGCGTGGGGAGCAAACAGGATTAGATACCCTGGTAGTCCACGCCGTAAACGATGAGTACTAAGTGTCGGGTAAAACTGGTACTGAAGTTAACACATTAAGTACTCCGCCTGAGTAGTACGTACGCAAGTATGAAACTTAAAGGAATTGACGGGACTCCGCACAAGCGGTGGATCATGTTGTTTAATTCGAAGATACACGAAAAACCTTACCAGGTCTTGACATTTTCTTGCGAAGTTATAGAAATATAATGGAGGTCATCAGGAAAACAGGTGGTGCATGGTTGTCGTCAGCTCGTGTCGTGAGATGTTAGGTTAAGTCCTAAAACGAGCGCAACCCTTGTCGTTAGTTGCCAGCATGTAATGATGGGGACTTTAACGAGACTGCCAATGAAAAATTGGAGGAAGGTGGGGATTACGTCAAATCATCATGCCCCTTATGATCTGGGCTACAAACGTGATACAATGGTTGATACAAAGAGTAGCTGAAACGCGAGTTCTTAGCCAATCTCAAAAAATCAATCTCAGTTCGGATTGAAGTCTGCAACTCGACTTCATGAAGTTGGAATCGCTAGTAATCGCGAATCAGCATGTCGCGGTGAATACGTTCTCGGGGTTTGTACACACCGCCCGTCAAACCACGAAAGTTGGCAATACCCCAAAGCGGTCACCTAACTTCGCAAGAAGAAGGATCCGTCTAAGGTAGGGTCGATAATTGGGGTTAAGTCGTAACAAGGTATCCCTACCGGAAGGTGGGGATGGATCACCTCCTTTCT
>gi|373878407|gb|JQ044382.1| Candidatus Phytoplasma pruni strain PX92CT4 rrnB operon, 16S ribosomal RNA gene, and 16S-23S ribosomal RNA intergenic spacer, partial sequence 1..1524
AAGAGTTTGATCCTGGCTCAGGATTAACGCTGGCGGCGTGCCTAATACATGCAAGTCGAACGGAAACCTTCGGGTTTTAGTGGCGAACGGGTGAGTAACACGTAAGCAACCTGCCCTTAAGACGAGGATAACAATTGGAAACAGTTGCTAAGACTGGATAGGAAAAGTAAAGGCATCTTTACTTTTTTAAAAGATCTTCTTTGAAGGTATGCTTAAGGAGGGGCTTGCGACACATTAGTTAGTTGGTAGGGTAAAGGCCTACCAAGACTATGATGTGTAGCTGGACTGAGAGGTTGAACAGCCACATTGGGACTGAGACACGGCCCAAACTCCTACGGGAGGCAGCAGTAGGGAATTTTCGGCAATGGAGGAAACTCTGACCGAGCAACGCCGCGTGAACGATGAAGTACCTCGGTATGTAAAGTTCTTTTATTAAGGAAGAAAAAAGAGTGGAAAAACTCCCTTGACGGTACTTAATGAATAAGCCCCGGCTAATTATGTGCCAGCAGCCGCGGTAATACATAAGGGGCGAGCGTTATCCGGAATTATTGGGCGTAAAGGGTGCGTAGGCGGTTTAATAAGTCTATAGTTTAATTTCAGTGCTTAACGCTGTTGTGCTATAGAAACTGTTTTACTAGAGTGAGATAGAGGCAAGCGGAATTCCATGTGTAGCGGTAAAATGCGTAAATATATGGAGGAACACCAGAGGCGTAGGCGGCTTGCTGGGTCTTTACTGACGCTGAGGCACGAAAGCGTGGGGAGCAAACAGGATTAGATACCCTGGTAGTCCACGCCGTAAACGATGAGTACTAAGTGTCGGGTAAAACTGGTACTGAAGTTAATACATTAAGTACTCCGCCTGAGTAGTACGTACGCAAGTATGAAACTTAAAGGAATTGACGGGACTCCGCACAAGCGGTGGATCATGTTGTTTAATTCGAAGATACACGAAAAACCTTACCAGGTCTTGACATTTTCTTGCGAAGTTATAGAAATATAATGGAGGTCATCAGGAAAACAGGTGGTGCATGGTTGTCGTCAGCTCGTGTCGTGAGATGTTAGGTTAAGTCCTAAAACGAGCGCAACCCTTGTCGTTAGTTGCCAGCATGTAATGATGGGGACTTTAACGAGACTGCCAATGAAAAATTGGAGGAAGGTGGGGATTACGTCAAATCATCATGCCCCTTATGATCTGGGCTACAAACGTGATACAATGGTTGATACAAAGAGTAGCTGAAACGCGAGTTCTTAGCCAATCTCAAAAAATCAATCTCAGTTCGGATTGAAGTCTGCAACTCGACTTCATGAAGTTGGAATCGCTAGTAATCGCGAATCAGCATGTCGCGGTGAATACGTTCTCGGGGTTTGTACACACCGCCCGTCAAACCACGAAAGTTGGCAATACCCCAAAGCGGTCACCTAACTTCGCAAGAAGAAGGATCCGTCTAAGGTAGGGTCGATAATTGGGGTTAAGTCGTAACAAGGTATCCCTACCGGAAGGTGGGGATGGATCACCTCCTTTCT
>gi|373878422|gb|JQ044397.1| 'Prunus persica' x-disease phytoplasma strain CX-95 16S ribosomal RNA gene and 16S-23S ribosomal RNA intergenic spacer, partial sequence 1..1516
GATCCTGGCTCAGGATTAACGCTGGCGGCGTGCCTAATACATGCAAGTCGAACGGAAACCTTCGGGTTTTAGTGGCGAACGGGTGAGTAACACGTAAGCAACCTGCCCTTAAGACGAGGATAACAATTGGAAACAGTTGCTAAGACTGGATAGGAAAAGTAAAGGCATCTTTACTTTTTTAAAAGATCTTCTTTGAAGGTATGCTTAAGGAGGGGCTTGCGACACATTAGTTAGTTGGTAGGGTAAAGGCCTACCAAGACTATGATGTGTAGCTGGACTGAGAGGTTGAACAGCCACATTGGGACTGAGACACGGCCCAAACTCCTACGGGAGGCAGCAGTAGGGAATTTTCGGCAATGGAGGAAACTCTGACCGAGCAACGCCGCGTGAACGATGAAGTACCTCGGTATGTAAAGTTCTTTTATTAAGGAAGAAAAAAGAGTGGAAAAACTCCCTTGACGGTACTTAATGAATAAGCCCCGGCTAATTATGTGCCAGCAGCCGCGGTAATACATAAGGGGCGAGCGTTATCCGGAATTATTGGGCGTAAAGGGTGCGTAGGCGGTTTAATAAGTCTATAGTTTAATTTCAGTGCTTAACGCTGTTGTGCTATAGAAACTGTTTTACTAGAGTGAGATAGAGGCAAGCGGAATTCCATGTGTAGCGGTAAAATGCGTAAATATATGGAGGAACACCAGAGGCGTAGGCGGCTTGCTGGGTCTTTACTGACGCTGAGGCACGAAAGCGTGGGGAGCAAACAGGATTAGATACCCTGGTAGTCCACGCCGTAAACGATGAGTACTAAGTGTCGGGTAAAACTGGTACTGAAGTTAACACATTAAGTACTCCGCCTGAGTAGTACGTACGCAAGTATGAAACTTAAAGGAATTGACGGGACTCCGCACAAGCGGTGGATCATGTTGTTTAATTCGAAGATACACGAAAAACCTTACCAGGTCTTGACATTTTCTTGCGAAGTTATAGAAATATAATGGAGGTCATCAGGAAAACAGGTGGTGCATGGTTGTCGTCAGCTCGTGTCGTGAGATGTTAGGTTAAGTCCTAAAACGAGCGCAACCCTTGTCGTTAGTTGCCAGCATGTAATGATGGGGACTTTAACGAGACTGCCAATGAAAAATTGGAGGAAGGTGGGGATTACGTCAAATCATCATGCCCCTTATGATCTGGGCTACAAACGTGATACAATGGTTGATACAAAGAGTAGCTGAAACGCGAGTTCTTAGCCAATCTCAAAAAATCAATCTCAGTTCGGATTGAAGTCTGCAACTCGACTTCATGAAGTTGGAATCGCTAGTAATCGCGAATCAGCATGTCGCGGTGAATACGTTCTCGGGGTTTGTACACACCGCCCGTCAAACCACGAAAGTTGGCAATACCCCAAAGCGGTCACCTAACTTCGCAAGAAGAAGGATCCGTCTAAGGTAGGGTCGATAATTGGGGTTAAGTCGTAACAAGGTATCCCTACCGGAAGGTGGGGATGGATCACCTCCTTTCT
>gi|373878420|gb|JQ044395.1| Walnut witches'-broom phytoplasma strain WWB rrnA operon, 16S ribosomal RNA gene, and 16S-23S ribosomal RNA intergenic spacer, partial sequence 1..1516
GATCCTGGCTCAGGATTAACGCTGGCGGCGTGCCTAATACATGCAAGTCGAACGGAAACCTTCGGGTTTTAGTGGCGAACGGGTGAGTAACACGTAAGCAACCTGCCCTTAAGACGAGGATAACAATTGGAAACAGTTGCTAAGACTGGATAGGAAAAGTAAAGGCATCTTTACTTTTTTAAAAGATCTTCTTTGAAGGTATGCTTAAGGAGGGGCTTGCGACACATTAGTTAGTTGGCAGGGTAAAGGCCTACCAAGACTATGATGTGTAGCTGGACTGAGAGGTTGAACAGCCACATTGGGACTGAGACACGGCCCAAACTCCTACGGGAGGCAGCAGTAGGGAATTTTCGGCAATGGAGGAAACTCTGACCGAGCAACGCCGCGTGAACGATGAAGTACCTCGGTATGTAAAGTTCTTTTATTAAGGAAGAAAAAAGAGTGGAAAAACTCCCTTGACGGTACTTAATGAATAAGCCCCGGCTAATTATGTGCCAGCAGCCGCGGTAATACATAAGGGGCGAGCGTTATCCGGAATTATTGGGCGTAAAGGGTGCGTAGGCGGTTTAATAAGTCTATAGTTTAATTTCAGTGCTTAACGCTGTTGTGCTATAGAAACTGTTTTACTAGAGTGAGATAGAGGCAAGCGGAATTCCATGTGTAGCGGTAAAATGCGTAAATATATGGAGGAACACCAGAGGCGTAGGCGGCTTGCTGGGTCTTTACTGACGCTGAGGCACGAAAGCGTGGGGAGCAAACAGGATTAGATACCCTGGTAGTCCACGCCGTAAACGATGAGCACTAAGTGTCGGGTAAAACTGGTACTGAAGTTAACACATTAAGTACTCCGCCTGAGTAGTACGTACGCAAGTATGAAACTTAAAGGAATTGACGGGACTCCGCACAAGCGGTGGATCATGTTGTTTAATTCGAAGATACACGAAAAACCTTACCAGGTCTTGACATTTTCTTGCGAAGTTATAGAAATATAATGGAGGTTATCAGGAAAACAGGTGGTGCATGGTTGTCGTCAGCTCGTGTCGTGAGATGTTAGGTTAAGTCCTAAAACGAGCGCAACCCTTGTCGTTAATTGCCAGCATGTAATGATGGGGACTTTAACGAGACTGCCAATGAAAAATTGGAGGAAGGTGGGGATTACGTCAAATCATCATGCCCCTTATGATCTGGGCTACAAACGTGATACAATGGTTGATACAAAGAGTAGCTGAAACGCGAGTTCTTAGCCAATCTCAAAAAATCAATCTCAGTTCGGATTGAAGTCTGCAACTCGACTTCATGAAGTTGGAATCGCTAGTAATCGCGAATCAGCATGTCGCGGTGAATACGTTCTCGGGGTTTGTACACACCGCCCGTCAAACCACGAAAGTTGGCAATACCCCAAAGCGGTCACCTAACTTCGCAAGAAGAAGGATCCGTCTAAGGTAGGGTCGATAATTGGGGTTAAGTCGTAACAAGGTATCCCTACCGGAAGGTGGGGATGGATCACCTCCTTTCT
>gi|373878419|gb|JQ044394.1| Walnut witches'-broom phytoplasma strain WWB rrnB operon, 16S ribosomal RNA gene, and 16S-23S ribosomal RNA intergenic spacer, partial sequence 1..1516
GATCCTGGCTCAGGATTAACGCTGGCGGCGTGCCTAATACATGCAAGTCGAACGGAAACCTTCGGGTTTTAGTGGCGAACGGGTGAGTAACACGTAAGCAACCTGCCCTTAAGACGAGGATAACAATTGGAAACAGTTGCTAAGACTGGATAGGAAAAGTAAAGGCATCTTTACTTTTTTAAAAGATCTTCTTTGAAGGTATGCTTAAGGAGGGGCTTGCGACACATTAGTTAGTTGGCAGGGTAAAGGCCTACCAAGACTATGATGTGTAGCTGGACTGAGAGGTTGAACAGCCACATTGGGACTGAGACACGGCCCAAACTCCTACGGGAGGCAGCAGTAGGGAATTTTCGGCAATGGAGGAAACTCTGACCGAGCAACGCCGCGTGAACGATGAAGTACCTCGGTATGTAAAGTTCTTTTATTAAGGAAGAAAAAAGAGTGGAAAAACTCCCTTGACGGTACTTAATGAATAAGCCCCGGCTAATTATGTGCCAGCAGCCGCGGTAATACATAAGGGGCGAGCGTTATCCGGAATTATTGGGCGTAAAGGGTGCGTAGGCGGTTTAATAAGTCTATAGTTTAATTTCAGTGCTTAACGCTGTTGTGCTATAGAAACTGTTTTACTAGAGTGAGATAGAGGCAAGCGGAATTCCATGTGTAGCGGTAAAATGCGTAAATATATGGAGGAACACCAGAGGCGTAGGCGGCTTGCTGGGTCTTTACTGACGCTGAGGCACGAAAGCGTGGGGAGCAAACAGGATTAGATACCCTGGTAGTCCACGCCGTAAACGATGAGTACTAAGTGTCGGGTAAAACTGGTACTGAAGTTAACACATTAAGTACTCCGCCTGAGTAGTACGTACGCAAGTATGAAACTTAAAGGAATTGACGGGACTCCGCACAAGCGGTGGATCATGTTGTTTAATTCGAAGATACACGAAAAACCTTACCAGGTCTTGACATTTTCTTGCGAAGTTATAGAAATATAATGGAGGTTATCAGGAAAACAGGTGGTGCATGGTTGTCGTCAGCTCGTGTCGTGAGATGTTAGGTTAAGTCCTAAAACGAGCGCAACCCTTGTCGTTAATTGCCAGCATGTAATGATGGGGACTTTAACGAGACTGCCAATGAAAAATTGGAGGAAGGTGGGGATTACGTCAAATCATCATGCCCCTTATGATCTGGGCTACAAACGTGATACAATGGTTGATACAAAGAGTAGCTGAAACGCGAGTTCTTAGCCAATCTCAAAAAATCAATCTCAGTTCGGATTGAAGTCTGCAACTCGACTTCATGAAGTTGGAATCGCTAGTAATCGCGAATCAGCATGTCGCGGTGAATACGTTCTCGGGGTTTGTACACACCGCCCGTCAAACCACGAAAGTTGGCAATACCCCAAAGCGGTCACCTAACTTCGCAAGAAGAAGGATCCGTCTAAGGTAGGGTCGATAATTGGGGTTAAGTCGTAACAAGGTATCCCTACCGGAAGGTGGGGATGGATCACCTCCTTTCT
>gi|331271805|gb|HQ285917.1| Azalea little leaf phytoplasma strain AzLL-YN01 16S ribosomal RNA gene and 16S-23S ribosomal RNA intergenic spacer, partial sequence 1..1504
AACGCTGGCGGCGCGCCTAATACATGCAAGTCGAACGGAAGTTTAAGCAATTAAACTTTAGTGGCGAACGGGTGAGTAACGCGTAAGCAATCTGCCCCTAAGACGAGGATAACAGTTGGAAACGGCTGCTAAGACTGGATAGGAGACAAGAAGGCATCTTCTTGTTTTTAAAAGACCTAGCAATAGGTATGCTTAGGGAGGAGCTCGCGTCACATTAGTTAGTTGGTGGGGTAAAGGCCTACCAAGACTATGATGTGTAGCCGGGCTGAGAGGTTGAACGGCCACATTGGGACTGAGACACGGCCCAAACTCCTACGGGAGGCAGCAGTAGGGAATTTTCGGCAATGGAGGAAACTCTGACCGAGCAACGCCGCGTGAACGATGAAGTATTTCGGTACGTAAAGTTCTTTTATTAGGGAAGAATAAATGATGGAAAAATCATTATGACGGTACCTAATGAATAAGCCCCGGCTAACTATGTGCCAGCAGCCGCGGTAATACATAGGGGGCAAGCGTTATCCGGAATTATTGGGCGTAAAGGGTGCGTAGGCGGTTAAATAAGTTTATGGTCTAAGTGCAATGCTCAACATTGTGATGCTATAAAAACTGTTTAGCTAGAGTAAGATAGAGGCAAGTGGAATTCCATGTGTAGTGGTAAAATGCGTAAATATATGGAGGAACACCAGTAGCGAAGGCGGCTTGCTGGGTCTTTACTGACGCTGAGGCACGAAAGCGTGGGGAGCAAACAGGATTAGATACCCTGGTAGTCCACGCCGTAAACGATGAGTTCTAAACGTTGGGTAAAACCAGTGTTGAAGTTAACACATTAAGTACTCCGCCTGAGTAGTACGTACGCAAGTATGAAACTTAAAGGAATTGACGGGACTCCGCACAAGCGGTGGATCATGTTGTTTAATTCGTAGGTACCCGAAAAACCTCACCAGGTCTTGACATGCTTCTGCAAAGCTGTAGAAACACAGTGGAGGTTATCAGTTGCACAGGTGGTGCATGGTTGTCGTCAGCTCGTGTCGTGAGATGTTGGGTTAAGTCCCGCAACGAGCGCAACCCTTATTGTTAGTTACCAGCACGTAATGGTGGGGACTTTAGCAAGACTGCCAGTGATAAATTGGAGGAAGGTGGGGACGACGTCAAATCATCATGCCCCTTATGACCTGGGCTACAAACGTGATACAATGGCTGTTACAAAGGGTAGCTGAAGCGCAAGTTTTTGGCGAATCTCAAAAAAACAGTCTCAGTTCGGATTGAAGTCTGCAACTCGACTTCATGAAGTTGGAATCGCTAGTAATCGCGAATCAGCATGTCGCGGTGAATACGTTCTCGGGGTTTGTACACACCGCCCGTCAAACCACGAAAGTTGGCAATACCCAAAGCCGGTGGCCTAACTTCGCAAGAAGAGGGAACCGTCTAAGGTAGGGTCGATGATTGGGGTTAAGTCGTAACAAGGTATCCCTACCGGAAGGTGGGGATGGATCACCTCCTTTCT
>gi|238815174|gb|FJ594960.1| Zarghan(Iran) rapeseed phyllody phytoplasma 16S ribosomal RNA gene, partial sequence 1..1499
AACGCTGGCGGCGTGCCTAATACATGCAAGTCGAACGGAAGTTTAAGCAATTAAACTTTAGTGGCGAACGGGTGAGTAACGCGTAAGCAATCTGCCCCTAAGACGAGGATAACAGTTGGAAACKACTGCTAAGACTGGATAGGAGACAAGAAGGCATCTTYTTGTTTTTAAAAGACCTAGCAATAGGTATGCTTAGGGAGGAGCTTGCGTCACATTAGTTAGTTGGTGGGGTAAAGGCCTACCAAGACTATGATGTGTAGCCGGGCTGAGAGGTTGAACGGCCACATTGGGACTGAGACACGGCCCAAACTCCTACGGGAGGCAGCAGTAGGGAATTTTCGGCAATGGAGGAAACTCTGACCGAGCAACGCCGCGTGAACGATGAAGTATTTCGGTACGTAAAGTTCTTTTATTAGGGAAGAATAAATGATGGAAAAATCATTCTGACGGTACCTAATGAATAAGCCCCGGCTAACTATGTGCCAGCAGCCGCGGTAATACATAGGGGGCAAGCGTTATCCGGAATTATTGGGCGTAAAGGGTGCGTAGGCGGTTAAATAAGTTTATGGTCTAAGTGCAATGCTCAACATTGTGATGCTATAAAAACTGTTTAGCTAGAGTAAGATAGAGGCAAGTGGAATTCCATGTGTAGTGGTAAAATGCGTAAATATATGGAGGAACACCAGTAGCGAAGGCGGCTTGCTGGGTCTTTACTGACGCTGAGGCACGAAAGCGTGGGGAGCAAACAGGATTAGATACCCTGGTTAGTCCACGCCGTAAACGATGAGTACTAAACGTTGGGTAAAACCAGTGTTGAAGTTAACACATTAAGTACTCCGCCTGAGTAGTACGTACGCAAGTATGAAACTTAAAGGAATTGACGGGACTCCGCACAAGCGGTGGATCATGTTGTTTAATTCGAAGGTACCCGAAAAACCTCACCAGGTCTTGACATGCTTCTGCAAAGCTGTAGAAACACAGTGGAGGTTATCAGTTGCACAGGTGGTGCATGGTTGTCGTCAGCTCGTGTCGTGAGATGTTGGGTTAAGTCCCGCAACGAGCGCAACCCTTATTGTTAGTTACCAGCACGTAATGGTGGGGACTTTAGCAAGACTGCCAGTGATAAATTGGAGGAAGGTGGGGACGACGTCAAATCATCATGCCCCTTATGACCTGGGCTACAAACGTGATACAATGGCTGTTACAAAGGGTAGCTGAAGCGCAAGTTTTTGGCGAATCTCAAAAAAACAGTCTCAGTTCGGATTGAAGTCTGCAACTCGACTTCATGAAGTTGGAATCGCTAGTAATCGCGAATCAGCATGTCGCGGTGAATACGTTCTCGGGGTTTGTACACACCGCCCGTCAAACCACGAAAGTTGGCAATACCCAAAGCCGGTGGCCTAACTTCGCAAGAAGAGGGACAACCGTCTAAGGTAGGGTCGATGATTGGGGTTAAGTCGTAACAAGGTATCCCTACCGGAAGTGGTGGGGATGGATCA
>gi|226935073|gb|AY725233.2| Candidatus Phytoplasma solani 16S ribosomal RNA gene, partial sequence 1..1505
AACGCTGGCGGCATGCCTAATACATGCAAGTCGAACGGAAGTTTAAGCAATTAAACTTTAGTGGCGAACGGGTGAGTAACGCGTAAGCAATCTGCCCCTAAGACGAGGATAACAGTTGGAAACGACTGCTAAGACTGGATAGGAGATAAGAAGGCATCTTTTTATTTTTAAAAGACCTAGCAATAGGTATGCTTAGGGAAGAGCTTGCGTCACATTAGTTAGTTGGTGGGGTAATGGCCTACCAAGACGATGATGTGTAGCCGGGCTGAGAGGTCGAACGGCCACATTGGGACTGAGACACGGCCCAAACTCCTACGGGAGGCAGCAGTAAGGAATTTTCGGCAATGGAGGAAACTCTGACCGAGCAATGCCGTGTGCAACGATGAAGTATTTCGGTACGTAAAGTTCTTTTATTAGGGAAGAAAAGATGGTGGAAAAACCATTATGACGGTACCTAATGAATAAGCCCCGGCTAACTATGTGCCAGCAGCCGCGGTAATACATAGGGGGCAAGCGTTATCCGGAATTATTGGGCGTAAAGGGTGCGTAGGCGGTTAAATAAGTTTATGGTCTAAGTGCAACGCTCAACGTTGTGATGCTATAAAAACTGTTTAGCTAGAGTTGGATAGAGGCAAGTGGAATTCCGTGTGTAGTGGTAAAATGCGTAAATATACGGAGGAACACCAGAAGCGAAGGCGGCTTGCTGGGTCTTAACTGACGCTGAGGCACGAAAGCGTGGGGAGCAAACAGGATTAGATACCCTNGTAGTCCACGCCCTAAACGATGAGTACTAAACGTTGGATAAAACCAGTGTTGAAGTTAACACATTAAGTACTCCGCCTGAGTAGTACGTACGCAAGTATGAAACTTAAAGGAATTGACGGGACTCCGCACAAGCGGTGGATCATGTTGTTTAATTCGAAGGTACCCGAAAAACCTCACCAGGTCTTGACATGCTTTTGCAAAGCTGTAGAAATACAGTGGAGGTTATCAGAAGCACAGGTGGTGCATGGTTGTCGTCAGCTCGTGTCGTGAGATGTTGGGTTAAGTCCCGCAACGAGCGCAACCCTTGTTGTTAATTGCCATCATTAAGTTGGGGACTTTAGCAAGACTGCCAATGATAAATTGGAGGAAGGTGGGGACGACGTCAAATCATCATGCCCCTTATGACCTGGGCTACAAACGTGATACAATGGCTGTTACAAAGGGTAGCTAAAGCGTAAGCTTCTGGCGAATCTCAAAAAAGCAGTCTCAGTTCGGAGTGAAGTCTGCAACTCGACTTCATGAAGTTGGGATCGCTAGTAATCGCGAATCAGCATGTCGCGGTGAATACGTTCTCGGGGTTTGTACACACCGCCCGTCAAACCACGAAAGTTGGCAATACCCAAAGCCGGTGGCCTAACTTGAGCAATCAAGAAGGAGCCGTCTAAGGTAGGGTTGATGATTGGGGTTAAGTCGTAACAAGGTATCCCTACCGGAAGGTGGGGATGGATCACCTCCTTTCT
>gi|226935070|gb|AY725230.2| Candidatus Phytoplasma solani 16S ribosomal RNA gene, partial sequence 1..1505
AACGCTGGCGGCATGCCTAATACATGCAAGTCGAACGGAAGTTTAAGCAATTAAACTTTAGTGGCGAACGGGTGAGTAACGCGTAAGCAATCTGCCCCTAAGACGAGGATAACAGTTGGAAACGACTGCTAAGACTGGATAGGAGATAAGAAGGCATCTTTTTATTTTTAAAAGACCTAGCAATAGGTATGCTTAGGGAAGAGCTTGCGTCACATTAGTTAGTTGGTGGGGTAATGGCCTACCAAGACGATGATGTGTAGCCGGGCTGAGAGGTCGAACGGCCACATTGGGACTGAGACACGGCCCAAACTCCTACGGGAGGCAGCAGTAAGGAATTTTCGGCAATGGAGGAAACTCTGACCGAGCAATGCCGTGTGCAACGATGAAGTATTTCGGTACGTAAAGTTCTTTTATTAGGGAAGAAAAGATGGTGGAAAAACCATTATGACGGTACCTAATGAATAAGCCCCGGCTAACTATGTGCCAGCAGCCGCGGTAATACATAGGGGGCAAGCGTTATCCGGAATTATTGGGCGTAAAGGGTGCGTAGGCGGTTAAATAAGTTTATGGTCTAAGTGCAACGCTCAACGTTGTGATGCTATAAAAACTGTTTAGCTAGAGTTGGATAGAGGCAAGTGGAATTCCGTGTGTAGTGGTAAAATGCGTAAATATACGGAGGAACACCAGAAGCGAAGGCGGCTTGCTGGGTCTTAACTGACGCTGAGGCACGAAAGCGTGGGGAGCAAACAGGATTAGATACCCTNGTAGTCCACGCCCTAAACGATGAGTACTAAACGTTGGATAAAACCAGTGTTGAAGTTAACACATTAAGTACTCCGCCTGAGTAGTACGTACGCAAGTATGAAACTTAAAGGAATTGACGGGACTCCGCACAAGCGGTGGATCATGTTGTTTAATTCGAAGGTACCCGAAAAACCTCACCAGGTCTTGACATGCTTTTGCAAAGCTGTAGAAATACAGTGGAGGTTATCAGAAGCACAGGTGGTGCATGGTTGTCGTCAGCTCGTGTCGTGAGATGTTGGGTTAAGTCCCGCAACGAGCGCAACCCTTGTTGTTAATTGCCATCATTAAGTTGGGGACTTTAGCAAGACTGCCAATGATAAATTGGAGGAAGGTGGGGACGACGTCAAATCATCATGCCCCTTATGACCTGGGCTACAAACGTGATACAATGGCTGTTACAAAGGGTAGCTAAAGCGTAAGCTTCTGGCGAATCTCAAAAAAGCAGTCTCAGTTCGGAGTGAAGTCTGCAACTCGACTTCATGAAGTTGGGATCGCTAGTAATCGCGAATCAGCATGTCGCGGTGAATACGTTCTCGGGGTTTGTACACACCGCCCGTCAAACCACGAAAGTTGGCAATACCCAAAGCCGGTGGCCTAACTTGAGCAATCAAGAAGGAGCCGTCTAAGGTAGGGTTGATGATTGGGGTTAAGTCGTAACAAGGTATCCCTACCGGAAGGTGGGGATGGATCACCTCCTTTCT
>gi|76881484|gb|DQ174123.1| Candidatus Phytoplasma americanum strain PPT13-NE 16S ribosomal RNA gene, partial sequence 1..1502
AACGCTGGCGGCGCGCCTAATACATGCAAGTCGAACGGAAGTTTCTTCGGAAATTTTAGTGGCGAACGGGTGAGTAACGCGTAAGCAATCTGCCCCTAAGACGAGGATAACAGTTAGAAATGACTGCTAAGACTGGATAGGAGATAAGAAGGCATCTTCTTGTTTTTAAAAGACCTAGTGATAGGTATGTTTAGGGAGGAGCTTGCGTCACATTAGTTAGTTGGTAGGGTAAAAGCCTACCAAGACGATGATGTGTAGCCGGACTGAGAGGTTGAACGGCCACATTGGGACTGAGACACGGCCCAAACTCCTACGGGAGGCAGCAGTAAGGAATTTTCGGCAATGGAGGAAACTCTGACCGAGCAATGCCGCGTGAACGATGAAGTATTTCGGTACGTAAAGTTCTTTTATTAGAGAAGAAAAGATGGTGGAAAAACCATTATGACGGTACCTAATGAATAAGCTCCGGCTAACTATGTGCCAGCAGCCGCGGTAATACATAGGGAGCAAGCGTTATCCGGAATTATTGGGCGTAAAGGGTGCGTAGGCGGTTAAATAAGTTTATGGTATAAGTGCAATGCTCAACGTTGTGATGCTATAAAAACTGTTTAGCTAGAGTTGGATAGAGGCAAGTGGAATTCCATGTGTAGTGGTAAAATGCGTAAATATATGGAGGAACACCAGAGGCGAAGGCGGCTTGCTGGGTCTTAACTGACGCTGAGGCACGAAAGCGTGGGGAGCAAACAGGATTAGATACCCTGGTAGTCCACGCCCTAAACGATGAGTACTAAACGTTGGGTAAAACCAGTGTTGAAGTTAACACATTAAGTACTCCGCCTGAGTAGTACGTACGCAAGTATGAAACTTAAAGGAATTGACGGGACTCCGCACAAGCGGTGGATCATGTTGTTTAATTCGAAGATACCCGAAAAACCTCACCAGGTCTTGACATGCTTTTGCAAAGCTGTAGAAATATAGTGGAGGTTATCAGAAGCACAGGTGGTGCATGGTTGTCGTCAGCTCGTGTCGTGAGATGTTGGGTTAAGTCCCGCAACGAGCGCAACCCTTGTTGTTAATTGCCATCATTAAGTTGGGGACTTTAGCAAGACTGCCAATGATAAATTGGAGGAAGGTGGGGACGACGTCAAATCATCATGCCCCTTATGACCTGGGCTACAAACGTGATACAATGGCTGTTACAAAGGGTAGCTAAAGCGTAAGTTTTTGGCGAATCTCAAAAAAGCAGTCTCAGTTCGGATTGAAGTCTGCAACTCGACTTCATGAAGTTGGAATCGCTAGTAATCGCGAATCAGCATGTCGCGGTGAATACGTTCTCGGGGTTTGTACACACCGCCCGTCAAACCACGAAAGTTGGCAATACCCAAAGCTGGTGGCTTAACTTGAGTAATCAAGAGGGAACCATCTAAGGTAGGGTTGATGATTGGGGTTAAGTCGTAACAAGGTATCCCTACCGGAAGGTGGGGATGGATCACCTCCTTTCT
>gi|76881483|gb|DQ174122.1| Candidatus Phytoplasma americanum strain PPT12-NE 16S ribosomal RNA gene, partial sequence 1..1503
AACGCTGGCGGCGCGCCTAATACATGCAAGTCGAACGGAAGTTTCTTCGGAAATTTTAGTGGCGAACGGGTGAGTAACGCGTAAGCAATCTGCCCCTAAGACGAGGATAACAGTTAGAAATGACTGCTAAGACTGGATAGGAGATAAGAAGGCATCTTCTTGTTTTTAAAAGACCTAGTGATAGGTATGTTTAGGGAGGAGCTTGCGTCACATTAGTTAGTTGGTAGGGTAAAAGCCTACCAAGACGATGATGTGTAGCCGGACTGAGAAGTTGAACGGCCACATTGGGACTGAGACACGGCCCAAACTCCTACGGGAGGCAGCAGTAAGGAATTTTCGGCAATGGAGGAAACTCTGACCGAGCAATGCCGCGTGAACGATGAAGTATTTCGGTACGTAAAGTTCTTTTATTAGAGAAGAAAAGATGGTGGAAAAACCATTATGACGGTACCTAATGAATAAGCTCCGGCTAACTATGTGCCAGCAGCCGCGGTAATACATAGGGAGCAAGCGTTATCCGGAATTATTGGGCGTAAAGGGTGCGTAGGCGGTTAAATAAGTTTATGGTATAAGTGCAATGCTCAACGTTGTGATGCTATAAAAACTGTTTAGCTAGAGTTGGATAGAGGCAAGTGGAATTCCATGTGTAGTGGTAAAATGCGTAAATATATGGAGGAACACCAGAGGCGAAGGCGGCTTGCTGGGTCTTAACTGACGCTGAGGCACGAAAGCGTGGGGAGCAAAACAGGATTAGATACCCTGGTAGTCCACGCCCTAAACGATGAGTACTAAACGTTGGGTAAAACCAGTGTTGAAGTTAACACATTAAGTACTCCGCCTGAGTAGTACGTACGCAAGTATGAAACTTAAAGGAATTGACGGGACTCCGCACAAGCGGTGGATCATGTTGTTTAATTCGAAGATACCCGAAAAACCTCACCAGGTCTTGACATGCTTTTGCAAAGCTGTAGAAATATAGTGGAGGTTATCAGAAGCACAGGTGGTGCATGGTTGTCGTCAGCTCGTGTCGTGAGATGTTGGGTTAAGTCCCGCAACGAGCGCAACCCTTGTTGTTAATTGCCATCATTAAGTTGGGGACTTTAGCAAGACTGCCAATGATAAATTGGAGGAAGGTGGGGACGACGTCAAATCATCATGCCCCTTATGACCTGGGCTACAAACGTGATACAATGGCTGTTACAAAGGGTAGCTAAAGCGTAAGTTTTTGGCGAATCTCAAAAAAGCAGTCTCAGTTCGGATTGAAGTCTGCAACTCGACTTCATGAAGTTGGAATCGCTAGTAATCGCGAATCAGCATGTCGCGGTGAATACGTTCTCGGGGTTTGTACACACCGCCCGTCAAACCACGAAAGTTGGCAATACCCAAAGCTGGTGGCTTAACTTGAGTAATCAAGAGGGAACCATCTAAGGTAGGGTTGATGATTGGGGTTAAGTCGTAACAAGGTATCCCTACCGGAAGGTGGGGATGGATCACCTCCTTTCT
>gi|76881482|gb|DQ174121.1| Candidatus Phytoplasma americanum strain PPT10-NE 16S ribosomal RNA gene, partial sequence 1..1502
AACGCTGGCGGCGCGCCTAATACATGCAAGTCGAACGGAAGTTTCTTCGGAAATTTTAGTGGCGAACGGGTGAGTAACGCGTAAGCAATCTGCCCCTAAGACGAGGATAACAGTTAGAAATGACTGCTAAGACTGGATAGGAGATAAGAAGGCATCTTCTTGTTTTTAAAAGACCTAGTTATAGGTATGTTTAGGGAGGAGCTTGCGTCACATTAGTTAGTTGGTAGGGTAAAAGCCTACCAAGACGATGATGTGTAGCCGGACTGAGAGGTTGAACGGCCACATTGGGACTGAGACACGGCCCAAACTCCTACGGGAGGCAGCAGTAAGGAATTTTCGGCAATGGAGGAAACTCTGACCGAGCAATGCCGCGTGAACGATGAAGTATTTCGGTACGTAAAGTTCTTTTATTAGAGAAGAAAAGATGGTGGAAAAACCATTATGACGGTACCTAATGAATAAGCTCCGGCTAACTATGTGCCAGCAGCCGCGGTAATACATAGGGAGCAAGCGTTATCCGGAATTATTGGGCGTAAAGGGTGCGTAGGCGGTTAAATAAGTTTATGGTATAAGTGCAATGCTCAACGTTGTGATGCTATAAAAACTGTTTAGCTAGAGTTGGATAGAGGCAAGTGGAATTCCATGTGTAGTGGTAAAATGCGTAAATATATGGAGGAACACCAGAGGCGAAGGCGGCTTGCTGGGTCTTAACTGACGCTGAGGCACGAAAGCGTGGGGAGCAAACAGGATTAGATACCCTGGTAGTCCACGCCCTAAACGATGAGTACTAAACGTTGGGTAAAACCAGTGTTGAAGTTAACACATTAAGTACTCCGCCTGAGTAGTACGTACGCAAGTATGAAACTTAAAGGAATTGACGGGACTCCGCACAAGCGGTGGATCATGTTGTTTAATTCGAAGATACCCGAAAAACCTCACCAGGTCTTGACATGCTTTTGCAAAGCTGTAGAAATATAGTGGAGGTTATCAGAAGCACAGGTGGTGCATGGTTGTCGTCAGCTCGTGTCGTGAGATGTTGGGTTAAGTCCCGCAACGAGCGCAACCCTTGTTGTTAATTGCCATCATTAAGTTGGGGACTTTAACAAGACTGCCAATGATAAATTGGAGGAAGGTGGGGACGACGTCAAATCATCATGCCCCTTATGACCTGGGCTACAAACGTGATACAATGGCTGTTACAAAGGGTAGCTAAAGCGTAAGTTTTTGGCGAATCTCAAAAAAGCAGTCTCAGTTCGGATTGAAGTCTGCAGCTCGACTTCATGAAGTTGGAATCGCTAGTAATCGCGAATCAGCATGTCGCGGTGAATACGTTCTCGGGGTTTGTACACACCGCCCGTCAAACCACGAAAGTTGGCAATACCCAAAGCTGGTGGCTTAACTTGAGTAATCAAGAGGGAACCATCTAAGGTAGGGTTGATGATTGGGGTTAAGTCGTAACAAGGTATCCCTACCGGAAGGTGGGGATGGATCACCTCCTTTCT
>gi|76881481|gb|DQ174120.1| Candidatus Phytoplasma americanum strain PPT9-NE 16S ribosomal RNA gene, partial sequence 1..1501
AACGCTGGCGGCGCGCTAATACATGCAAGTCGAACGGAAGTTTCTTCGGAAATTTTAGTGGCGAACGGGTGAGTAACGCGTAAGCAATCTGCCCCTAAGACGAGGATAACAGTTAGAAATGACTGCTAAGACTGGATAGGAGATAAGAAGGCATCTTCTTGTTTTTAAAAGACCTAGTGATAGGTATGTTTAGGGAGGAGCTTGCGTCACATTAGTTAGTTGGTAGGGTAAAAGCCTACCAAGACGATGATGTGTAGCCGGACTGAGAGGTTGAACGGCCACATTGGGACTGAGACACGGCCCAAACTCCTACGGGAGGCAGCAGTAAGGAATTTTCGGCAATGGAGGAAACTCTGACCGAGCAATGCCGCGTGAACGATGAAGTATTTCGGTACGTAAAGTTCTTTTATTAGAGAAGAAAAGATGGTGGAAAAACCATTATGACGGTACCTAATGAATAAGCTCCGGCTAACTATGTGCCAGCAGCCGCGGTAATACATAGGGAGCAAGCGTTATCCGGAATTATTGGGCGTAAAGGGTGCGTAGGCGGTTAAATAAGTTTATGGTATAAGTGCAATGCTCAACGTTGTGATGCTATAAAAACTGTTTAGCTAGAGTTGGATAGAGGCAAGTGGAATTCCATGTGTAGTGGTAAAATGCGTAAATATATGGAGGAACACCAGAGGCGAAGGCGGCTTGCTGGGTCTTAACTGACGCTGAGGCACGAAAGCGTGGGGAGCAAACAGGATTAGATACCCTGGTAGTCCACGCCCTAAACGATGAGTACTAAACGTTGGGTAAAACCAGTGTTGAAGTTAACACATTAAGTACTCCGCCTGAGTAGTACGTACGCAAGTATGAAACTTAAAGGAATTGACGGGACTCCGCACAAGCGGTGGATCATGTTGTTTAATTCGAAGATACCCGAAAAACCTCACCAGGTCTTGACATGCTTTTGCAAAGCTGTAGAAATATAGTGGAGGTTATCAGAAGCACAGGTGGTGCATGGTTGTCGTCAGCTCGTGTCGTGAGATGTTGGGTTAAGTCCCGCAACGAGCGCAACCCTTGTTGTTAATTGCCATCATTAAGTTGGGGACTTTAGCAAGACTGCCAATGATAAATTGGAGGAAGGTGGGGACGACGTCAAATCATCATGCCCCTTATGACCTGGGCTACAAACGTGATACAATGGCTGTTACAAAGGGTAGCTAAAGCGTAAGTTTTTGGCGAATCTCAAAAAAGCAGTCTCAGTTCGGATTGAAGTCTGCAACTCGACTTCATGAAGTTGGAATCGCTAGTAATCGCGAATCAGCATGTCGCGGTGAATACGTTCTCGGGGTTTGTACACACCGCCCGTCAAACCACGAAAGTTGGCAATACCCAAAGCTGGTGGCTTAACTTGAGTAATCAAGAGGGAACCATCTAAGGTAGGGTTGATGATTGGGGTTAAGTCGTAACAAGGTATCCCTACCGGAAGGTGGGGATGGATCACCTCCTTTCT
>gi|76881480|gb|DQ174119.1| Candidatus Phytoplasma americanum strain PPT2-TX 16S ribosomal RNA gene, partial sequence 1..1502
AACGCTGGCGGCGCGCCTAATACATGCAAGTCGAACGGAAGTTTCTTCGGAAATTTTAGTGGCGAACGGGTGAGTAACGCGTAAGCAATCTGCCCCTAAGACGAGGATAACAGTTAGAAATGACTGCTAAGACTGGATAGGAGATAAGAAGGCATCTTCTTGTTTTTAAAAGACCTAGTGATAGGTATGTTTAGGGAGGAGCTTGCGTCACATTAGTTAGTTGGTAGGGTAAAAGCCTACCAAGACGATGATGTGTAGCCGGACTGAGAGGTTGAACGGCCACATTGGGACTGAGACACGGCCCAAACTCCTACGGGAGGCAGCAGTAAGGAATTTTCGGCAATGGAGGAAACTCTGACCGAGCAATGCCGCGTGAACGATGAAGTATTTCGGTACGTAAAGTTCTTTTATTAGAGAAGAAAAGATGGTGGAAAAACCATTATGACGGTACCTAATGAATAAGCTCCGGCTAACTATGTGCCAGCAGCCGCGGTAATACATAGGGAGCAAGCGTTATCCGGAATTATTGGGCGTAAAGGGTGCGTAGGCGGTTAAATAAGTTTATGGTATAAGTGCAATGCTCAACGTTGTGATGCTATAAAAACTGTTTAGCTAGAGTTGGATAGAGGCAAGTGGAATTCCATGTGTAGTGGTAAAATGCGTAAATATATGGAGGAACACCAGAGGCGAAGGCGGCTTGCTGGGTCTTAACTGACGCTGAGGCACGAAAGCGTGGGGAGCAAACAGGATTAGATACCCTGGTAGTCCACGCCCTAAACGATGAGTACTAAACGTTGGGTAAAACCAGTGTTGAAGTTAACACATTAAGTACTCCGCCTGAGTAGTACGTACGCAAGTATGAAACTTAAAGGAATTGACGGGACTCCGCACAAGCGGTGGATCATGTTGTTTAATTCGAAGATACCCGAAAAACCTCACCAGGTCTTGACATGCTTTTGCAAAGCTGTAGAAATATAGTGGAGGTTATCAGAAGCACAGGTGGTGCATGGTTGTCGTCAGCTCGTGTCGTGAGATGTTGGGTTAAGTCCCGCAACGAGCGCAACCCTTGTTGTTAATTGCCATCATTAAGTTGGGGACTTTAGCAAGACTGCCAATGATAAATTGGAGGAAGGTGGGGACGACGTCAAATCATCATGCCCCTTATGACCTGGGCTACAAACGTGATACAATGGCTGTTACAAAGGGTAGCTAAAGCGTAAGTTTTTGGCGAATCTCAAAAAAGCAGTCTCAGTTCGGATTGAAGTCTGCAACTCGACTTCATGAAGTTGGAATCGCTAGTAATCGCGAATCAGCATGTCGCGGTGAATACGTTCTCGGGGTTTGTACACACCGCCCGTCAAACCACGAAAGTTGGCAATACCCAAAGCTGGTGGCTTAACTTGAGTAATCAAGAGGGAACCATCTAAGGTAGGGTTGATGATTGGGGTTAAGTCGTAACAAGGTATCCCTACCGGAAGGTGGGGATGGATCACCTCCTTTCT
>gi|76881479|gb|DQ174118.1| Candidatus Phytoplasma americanum strain PPT1-TX 16S ribosomal RNA gene, partial sequence 1..1502
AACGCTGGCGGCGCGCCTAATACATGCAAGTCGAACGGAAGTTTCTTCGGAAATTTTAGTGGCGAACGGGTGAGTAACGCGTAAGCAATCTGCCCCTAAGACGAGGATAACAGTTAGAAATGACTGCTAAGACTGGATAGGAGATAAGAAGGCATCTTCTTGTTTTTAAAAGACCTAGTGATAGGTATGTTTAGGGAGGAGCTTGCGTCACATTAGTTAGTTGGTAGGGTAAAAGCCTACCAAGACGATGATGTGTAGCCGGACTGAGAGGTTGAACGGCCACATTGGGACTGAGACACGGCCCAAACTCCTACGGGAGGCAGCAGTAAGGAATTTTCGGCAATGGAGGAAACTCTGACCGAGCAATGCCGCGTGAACGATGAAGTATTTCGGTACGTAAAGTTCTTTTATTAGAGAAGAAAAGATGGTGGAAAAACCATTATGACGGTACCTAATGAATAAGCTCCGGCTAACTATGTGCCAGCAGCCGCGGTAATACATAGGGAGCAAGCGTTATCCGGAATTATTGGGCGTAAAGGGTGCGTAGGCGGTTAAATAAGTTTATGGTATAAGTGCAATGCTCAACGTTGTGATGCTATAAAAACTGTTTAGCTAGAGTTGGATAGAGGCAAGTGGAATTCCATGTGTAGTGGTAAAATGCGTAAATATATGGAGGAACACCAGAGGCGAAGGCGGCTTGCTGGGTCTTAACTGACGCTGAGGCACGAAAGCGTGGGGAGCAAACAGGATTAGATACCCTGGTAGTCCACGCCCTAAACGATGAGTACTAAACGTTGGGTAAAACCAGTGTTGAAGTTAACACATTAAGTACTCCGCCTGAGTAGTACGTACGCAAGTATGAAACTTAAAGGAATTGACGGGACTCCGCACAAGCGGTGGATCATGTTGTTTAATTCGAAGATACCCGAAAAACCTCACCAGGTCTTGACATGCTTTTGCAAAGCTGTAGAAATATAGTGGAGGTTATCAGAAGCACAGGTGGTGCATGGTTGTCGTCAGCTCGTGTCGTGAGATGTTGGGTTAAGTCCCGCAACGAGCGCAACCCTTGTTGTTAATTGCCATCATTAAGTTGGGGACTTTAGCAAGACTGCCAATGATAAATTGGAGGAAGGTGGGGACGACGTCAAATCATCATGCCCCTTATGACCTGGGCTACAAACGTGATACAATGGCTGTTACAAAGGGTAGCTAAAGCGTAAGTTTTTGGCGAATCTCAAAAAAGCAGTCTCAGTTCGGATTGAAGTCTGCAACTCGACTTCATGAAGTTGGAATCGCTAGTAATCGCGAATCAGCATGTCGCGGTGAATACGTTCTCGGGGTTTGTACACACCGCCCGTCAAACCACGAAAGTTGGCAATACCCAAAGCTGGTGGCTTAACTTGAGTAATCAAGAGGGAACCATCTAAGGTAGGGTTGATGATTGGGGTTAAGTCGTAACAAGGTATCCCTACCGGAAGGTGGGGATGGATCACCTCCTTTCT
>gi|529283993|gb|KF130966.1| Candidatus Phytoplasma solani isolate Abarkooh2 16S ribosomal RNA gene, partial sequence 1..1402
TTTAAGACGAGGATAACAATTGGAAACGGTTGCTAAGACTGGATAGGAAACAAAAAGGCATCTTTTTGTTTTTAAAAGACCTTCTTATGAAGGTATGCTTAAAGAGGGGCTTGCGCCACATTAGTTAGTTGGTAGGGTAAAAGCCTACCAAGACGATGATGTGTAGCTGGACTGAGAGGTTGAACAGCCACATTGGGACTGAGACACGGCCCAAACTCCTACGGGAGGCAGCAGTAGGGAATTTTCGGCAATGGAGGAAACTCTGACCGAGCAACGCCGCGTGAACGATGAAGTATTTCGGTATGTAAAGTTCTTTTATTGAAGAAGAAAAAGTAGTGGAAAAACTATATTGACGTTATTCAATGAATAAGCCCCGGCTAACTATGTGCCAGCAGCCGCGGTAAGACATAGGGGGCGAGCGTTATCCGGAATTATTGGGCGTAAAGGGTGCGTAGGCTGTTAGATAAGTCTATAATTTAATTTCAGTGCTTAACGCTGTCTTGTTATAGAAACTGTCTTGACTAGAGTGAGATAGAGGCAAGCGGAATTCCATGTGTAGCGGTAAAATGTGTAAATATATGGAGGAACACCAGAAGCGTAGGCGGCTTGCTGGGTCTTTACTGACGCTGAGGCACGAAAGCGTGGGTAGCAAACAGGATTAGATACCCTGGTAGTCCACGCCGTAAACGATGAGTACTAAGTGTCGGGGTAAAACTCGGTACTGAAGTTAACACATTAAGTACTCCGCCTGAGTAGTACGTACGCAAGTATGAAACTTAAAGGAATTGACGGGACTCCGCACAAGCGGTGGATCATGTTGTTTAATTCGAAGATACACGAAAAATCTTACCAGGTCTTGACATACTCTGCAAAGCTATAGAAATATAGTGGAGGTTATCAGGGATACAGGTGGTGCATGGTTGTCGTCAGTTCGTGTCGTGAGATGTTAGGTTAAGTCCTAAAACGAGCGCAACCCTTGTCGTTAATTGCCAGCACGTAATGGTGGGGACTTTAGCGAGACTGCCAATTAAACATTGGAGGAAGGTGAGGATTACGTCAAATCATCATGCCCCTTATGATCTGGGCTACAAACGTGATACAATGGCTGTGACAAAGAGTAGCTGAAACGCGAGTTTTTAGCCAATCTCAAAAAAGCAGTCTCAGTTCGGATTGAAGTCTGTAACTCGACTTCATGAAGTTGGAATCGCTAGTAATCGCGAATCAGCATGTCGCGGTGAATACGTTCTCGGGGTTTGTACACACCGCCCGTCAAACCACGAAAGTTAGCAATACCCGAAAACAGTAGCTTAACTTCGTAAGAAGAGGGAACTGTCTAAGGTAGGGTTGATGATTGGGGTTAAGTCGTAACAAGGTATCCCTACCGGAAGGTGGGGATGGATCA
>gi|394994941|gb|JQ807736.1| Tomato big bud phytoplasma isolate ZYT-3 16S ribosomal RNA gene, partial sequence 1..1434
CATGCAAGTCGAACGGAAACCCCTTAAAAGGTTTTAGTGGCGAACGGGTGAGTAACACGTAAGTAACCTGCCTTTAAGACGAGGATAACAATTGGAAACGGTTGCTAAGACTGGATAGGAAACAAAAAGGCATCTTTTTGTTTTTAAAAGACCTTCTTATGAAGGTATGCTTAAAGAGGGGCTTGCGCCACATTAGTTAGTTGGTAGGGTAAAAGCCTACCAAGACGATGATGTGTAGCTGGACTGAGAGGTTGAACAGCCACATTGGGACTGAGACACGGCCCAAACTCCTACGGGGGGCAGCAGTAGGGAATTTTCGGCAATGGAGGAAACTCTGACCGAGCAACGCCGCGTGAACGATGAAGTATTTCGGTATGTAAAGTTCTTTTATTGAAGAAGAAAAAGTAGTGGAAAAACTATATTGACGTTATTCAATGAATAAGCCCCGGCTAACTATGTGCCAGCAGCCGCGGTAAGACATAGGGGGCGAGCGTTATCCGGAATTATTGGGCGTAAAGGGTGCGTAGGCTGTTAGATAAGTCTATAATTTAATTTCAGTGCTTAACGCTGTCTTGTTATAGAAACTGTCTTGACTAGAGTGAGATAGAGGCAAGCGGAATTCCATGTGTAGCGGTAAAATGTGTAAATATATGGAGGAACACCAGAAGCGTAGGCGGCTTGCTGGGTCTTTACTGACGCTGAGGCACGAAAGCGTGGGTAGCAAACAGGATTAGATACCCTGGTAGTCCACGCCGTAAACGATGAGTACTAAGTGTCGGGGTAAAACTCGGTACTGAAGTTAACACATTAAGTACTCCGCCTGAGTAGTACGTACGCAAGTATGAAACTTAAAGGAATTGACGGGACTCCGCACAAGCGGTGGATCATGTTGTTTAATTCGAAGATACACGAAAAATCTTACCAGGTCTTGACATACTCTGCAAAGCTATAGAAATATAGTGGAGGTTATCAGGGATACAGGTGGTGCATGGTTGTCGTCAGTTCGTGTCGTGAGATGTTAGGTTAAGTCCTAAAACGAGCGCAACCCTTGTCGTTAATTGCCAGCACGTAATGGTGGGGACTTTAGCGAGACTGCCAATTAAACATTGGAGGAAGGTGAGGATTACGTCAAATCATCATGCCCCTTATGATCTGGGCTACAAACGTGATACAATGGCTGTGACAAAGAGTAGCTGAAACGCGAGTTTTTAGCCAATCTCAAAAAAGCAGTCTCAGTTCGGATTGAAGTCTGTAACTCGACTTCATGAAGTTGGAATCGCTAGTAATCGCGAATCAGCATGTCGCGGTGAATACGTTCTCGGGGTTTGTACACACCGCCCGTCAAACCACGAAAGTTAGCAATACCCGAAAACAGTAGCTTAACTTCGTAAGAAGAGGGAACTGTCTAAGGTAGGGTCGATGATTGGGGTTAAG
>gi|390985577|gb|JQ811216.1| Tomato big bud phytoplasma isolate syc-1 16S ribosomal RNA gene, partial sequence 1..1434
CATGCAAGTCGAACGGAAACCCCTTAAAAGGTTTTAGTGGCGAACGGGTGAGTAACACGTAAGTAACCTGCCTTTAAGACGAGGATAACAATTGGAAACGGTTGCTAAGACTGGATAGGAAACAAAAAGGCATCTTTTTGTTTTTAAAAGACCTTCTTATGAAGGTATGCTTAAAGAGGGGCTTGCGCCACATTAGTTAGTTGGTAGGGTAAAAGCCTACCAAGACGATGATGTGTAGCTGGACTGAGAGGTTGAACAGCCACATTGGGACTGAGACACGGCCCAAACTCCTACGGGAGGCAGCAGTAGGGAATTTTCGGCAATGGAGGAAACTCTGACCGAGCAACGCCGCGTGAACGATGAAGTATTTCGGTATGTAAAGTTCTTTTATTGAAGAAGAAAAAGTAGTGGAAAAACTATATTGACGTTATTCAATGAATAAGCCCCGGCTAACTATGTGCCAGCAGCCGCGGTAAGACATAGGGGGCGAGCGTTATCCGGAATTATTGGGCGTAAAGGGTGCGTAGGCTGTTAGATAAGTCTATAATTTAATTTCAGTGCTTAACGCTGTCTTGTTATAGAAACTGTCTTGACTAGAGTGAGATAGAGGCAAGCGGAATTCCATGTGTAGCGGTAAAATGTGTAAATATATGGAGGAACACCAGAAGCGTAGGCGGCTTGCTGGGTCTTTACTGACGCTGAGGCACGAAAGCGTGGGTAGCAAACAGGATTAGATACCCTGGTAGTCCACGCCGTAAACGATGAGTACTAAGTGTCGGGGTAAAACTCGGTACTGAAGTTAACACATTAAGTACTCCGCCTGAGTAGTACGTACGCAAGTATGAAACTTAAAGGAATTGACGGGACTCCGCACAAGCGGTGGATCATGTTGTTTAATTCGAAGATACACGAAAAATCTTACCAGGTCTTGACATACTCTGCAAAGCTATAGAGATATAGTGGAGGTTATCAGGGATACAGGTGGTGCATGGTTGTCGTCAGTTCGTGTCGTGAGATGTTAGGTTAAGTCCTAAAACGAGCGCAACCCTTGTCGTTAATTGCCAGCACGTAATGGTGGGGACTTTAGCGAGACTGCCAATTAAACATTGGAGGAAGGTGAGGATTACGTCAAATCATCATGCCCCTTATGATCTGGGCTACAAACGTGATACAATGGCTGTGACAAAGAGTAGCTGAAACGCGAGTTTTTAGCCAATCTCAAAAAAGCAGTCTCAGTTCGGATTGAAGTCTGTAACTCGACTTCATGAAGTTGGAATCGCTAGTAATCGCGAATCAGCATGTCGCGGTGAATACGTTCTCGGGGTTTGTACACACCGCCCGTCAAACCACGAAAGTTAGCAATACCCGAAAACAGTAGCTTAACTTCGTAAGAAGAGGGAACTGTCTAAGGTAGGGTCGATGATTGGGGTTAAG
>gi|390985576|gb|JQ811215.1| Tomato big bud phytoplasma isolate mns-1 16S ribosomal RNA gene, partial sequence 1..1434
CATGCAAGTCGAACGGAAACCCCTTAAAAGGTTTTAGTGGCGAACGGGTGAGTAACACGTAAGTAACCTGCCTTTAAGACGAGGATAACAATTGGAAACGGTTGCTAAGACTGGATAGGAAACAAAAAGGCATCTTTTTGTTTTTAAAAGACCTTCTTATGAAGGTATGCTTAAAGAGGGGCTTGCGCCACATTAGTTAGTTGGTAGGGTAAAAGCCTACCAAGACGATGATGTGTAGCTGGACTGAGAGGTTGAACAGCCACATTGGGACTGAGACACGGCCCAAACTCCTACGGGAGGCAGCAGTAGGGAATTTTCGGCAATGGAGGAAACTCTGACCGAGCAACGCCGCGTGAACGATGAAGTATTTCGGTATGTAAAGTTCTTTTATTGAAGAAGAAAAAGTAGTGGAAAAACTATATTGACGTTATTCAATGAATAAGCCCCGGCTAACTATGTGCCAGCAGCCGCGGTAAGACATAGGGGGCGAGCGTTATCCGGAATTATTGGGCGTAAAGGGTGCGTAGGCTGTTAGATAAGTCTATAATTTAATTTCAGTGCTTAACGCTGTCTTGTTATAGAAACTGTCTTGACTAGAGTGAGATAGAGGCAAGCGGAATTCCATGTGTAGCGGTAAAATGTGTAAATATATGGAGGAACACCAGAAGCGTAGGCGGCTTGCTGGGTCTTTACTGACGCTGAGGCACGAAAGCGTGGGTAGCAAACAGGATTAGATACCCTGGTAGTCCACGCCGTAAACGATGAGTACTAAGTGTCGGGGTAAAACTCGGTACTGAAGTTAACACATTGAGTACTCCGCCTGAGTAGTACGTACGCAAGTATGAGACTTAAAGGAATTGACGGGACTCCGCACAAGCGGTGGATCATGTTGTTTAATTCGAAGATACACGAAAAATCTTACCAGGTCTTGACATACTCTGCAAAGCTATAGAAATATAGTGGAGGTTATCAGGGATACAGGTGGTGCATGGTTGTCGTCAGTTCGTGTCGTGAGATGTTAGGTTAAGTCCTAAAACGAGCGCAACCCTTGTCGTTAATTGCCAGCACGTAATGGTGGGGACTTTAGCGAGACTGCCAATTAAACATTGGAGGAAAGTGAGGATTACGTCAAATCATCATGCCCCTTATGATCTGGGCTACAAACGTGATACAATGGCTGTGACAAAGAGTAGCTGAAACGCGAGTTTTTAGCCAATCTCAAAAAAGCAGTCTCAGTTCGGATTGAAGTCTGTAACTCGACTTCATGAAGTTGGAATCGCTAGTAATCGCGAATCAGCATGTCGCGGTGAATACGTTCTCGGGGTTTGTACACACCGCCCGTCAAACCACGAAAGTTAGCAATACCCGAAAACAGTAGCTTAACTTCGTAAGAAGAGGGAACTGTCTAAGGTAGGGTCGATGATTGGGGTTAAG
>gi|316991523|gb|HQ225635.1| Soybean stunt phytoplasma isolate SoyST2c3 16S ribosomal RNA gene, partial sequence 1..1502
AACGCTGGCGGCGTGCCTAATACATGCAAGTCGAACGGGAATTTAAGCAATTAAATTTTAGTGGCGAACGGGTGAGTAACGCGTAAGCAATCTGCCCCTAAGACGAGGATAACAGTTGGAAACGACTGCTAAGACTGGATAGGAAATAAAAAGGCATCTTTTTATTTTAAAAAGACCTAGCAATAGGTATGCTTAGGGAGGAGCTTGCGTCACATTAGTTAGTTGGTAGGGTAATGGCCTACCAAGACAATGATGTGTAGCCGGACTGAGAGGTTGAACGGCCACATTGGGACTGAGACACGGCCCAAACTCCTACGGGAGGCAGCAGTAGGGAATTTTCGGCAATGGAGGAAACTCTGACCGAGCAACGCCGCGTGAACGATGAAGTATCTCGGTACGTAAAGTTCTTTTATTAAGGAAGAAAAAGTGGTGGAAAAACCATTCTGACGGTACTTAATGAATAAGCCCCGGCTAACTATGTGCCAGCAGCCGCGGTAATACATAGGGGGCAAGCGTTGTCCGGAATTATTGGGCGTAAAGGGTGCGTAGGCGGTTAGGTAAGTTTATGGTGTAAGTTCAACGCTTAACGTTGTGATGCTATAAAAACTGCCTAACTAGAGTTGGATAGAGGCAAGTGGAATTCCATGTGTAGTGGTAAAATACGTAAATATATGGAGGAACACCAGTGGCGAAGGCGGCTTGCTGGGTCTTAACTGACGCTGAGGCACGAAAGCGTGGGGAGCAAACAGGATTAGATACCCTGGTAGTCCACGCCGTAAACGATGAGTACTAAACGTTGGGTCAAACCAGCGTTGAAGTTAACACATTAAGTACTCCGCCTGAGTAGTACGTACGCAAGTATGAAACTTAAAGGAATTGACGGGACTCCGCACAAGCGGTGGATCATGTTGTTTAATTCGAAGGTACCCGAAAAACCTTACCAGGTCTTGACATGCTTCTGCAAAGCTGTAGAAATACAGTGGAGGTTATCAGTTGCACAGGTGGTGCATGGTTGTCGTCAGCTCGTGTCGTGAGATGTTGGGTTAAGTCCCGCAACGAGCGCAACCCCTGTTGTTAGTTACCAGCGCGTAATGGTGGGCACTTTAGCAAGACTGCCAGTGATAAATTGGAGGAAGGTGGGGATGACGTCAAATCATCATGCCCCTTATGACCTGGGCTACAAACGTGATACAATGGCTGTTACAAAGGGTGGCTACAACGCAAGTTGATGGCGAATCTCAAAAAAGCAGTCTTAGTTCGGATTGAAGTCTGCAACTCGACTTCATGGAGTTGGAATCGCTAGTAATCGCGAATCAGCATGTCGCGGTGAATACGTTCTCGGGGTTTGTACACACCGCTCGTCAAACCACGAAAGTTGGCAATACCCAAAGCCGGGGGCCTAACTCGCAAGAGAGGGAGCCGTCTAAGGTAGGGTCGATGATTGGGGTTAAGTCGTAACAAGGTATCCCTACCGGAAGGTGGGGATGGATCACCTCCTTTCT
>gi|316991522|gb|HQ225634.1| Soybean stunt phytoplasma isolate SoyST2c2 16S ribosomal RNA gene, partial sequence 1..1502
AACGCTGGCGGCGTGCCTAATACATGCAAGTCGAACGGGAATTTAAGTAATTAAATTTTAGTGGCGAACGGGTGAGTAACGCGTAAGCAATCTGCCCCTAAGACGAGGATAACAGTTGGAAACGACTGCTAAGACTGGGTAGGAAATAAAAAGGCATCTTTTTATTTTAAAAAGACCTAGCAATAGGTATGCTTAGGGAGGAGCTTGCGTCACATTAGTTAGTTGGTAGGGTAATGGCCTACCAAGACAATGATGTGTAGCCGGACTGAGAGGTTGAACGGCCACATTGGGACTGAGACACGGCCCAAACTCCTACGGGAGGCAGCAGTAGGGAATTTTCGGCAATGGAGGAAACTCTGACCGAGCAACGCCGCGTGAACGATGAAGTATCTCGGTACGTAAAGTTCTTTTATTAAGGAAGAAAAATTGGTGGAAAAACCATTCTGACGGTACTTAATGAATAAGCCCCGGCTAACTATGTGCCAGCAGCCGCGGTAATACATAGGGGGCAAGCGTTATCCGGAATTATTGGGCGTAAAGGGTGCGTAGGCGGTTAGGTAAGTTTATGGTGTAAGTTCAACGCTTAACGTTGTGATGCTATAAAAACTGCCTAACTAGAGTTGGATAGAGGCAAGTGGAATTCCATGTGTAGTGGTAAAATGCGTAAATATATGGAGGAACACCAGTGGCGAAGGCGGCTTGCTGGGTCTTAACTGACGCTGAGGCACGAAAGCGTGGGGAGCAAACAGGATTAGATACCCTGGTAGTCCACGCCGTAAACGATGAGTACTAAACGTTGGGTCAAACCAGCGTTGAAGTTAACACATTAAGTACTCCGCCTGAGTAGTACGTACGCAAGTATGAAACTTAAAGGAATTGACGGGACTCCGCACAAGCGGTGGATCATGTCGTTTAATTCGAAGGTACCCGAAAAACCTTACCAGGTCTTGACATGCTTCTGCAAAGCTGTAGAAATACAGTGGAGGTTATCAGTTGCACAGGTGGTGCATGGTTGTCGTCAGCTCGTGTCGTGAGATGTTGGGTTAAGTCCCGCAACGAGCGCAACCCCTGTTGTTAGTTACCAGCACGTAATGGTGGGCACTTTAGCAAGACTACCAGTGATAAATTGGAGGAAGGTGGGGATGACGTCAAATCATCATGCCCCTTATGACCTGGGCTACAAACGTGATACAATGGCTGTTACAAAGGGTGGCTACAACGCAAGTTGATGGCGAATCTCAAAAAAGCAGTCTCAGTTCGGATTGAAGTCTGCAACTCGACTTCATGAAGTTGGAATCGCTAGTAATCGCGAATCAGCATGTCGCGGTGAATACGTTCTCGGGGTTTGTACACACCGCCCGTCAAACCACGAAAGTTGGCAATACCCAAAGCCGGGGGCCTAACTCGCAAGAGAGGGAGCCGTCTAAGGTAGGGTCGATGATTGGGGTTAAGTCGTAACAAGGTATCCCTACCGGAAGGTGGGGATGGATCACCTCCTTTCT
>gi|316991521|gb|HQ225633.1| Soybean stunt phytoplasma isolate SoyST2c1 16S ribosomal RNA gene, partial sequence 1..1502
AACGCTGGCGGCGTGCCTAATACATGCAAGTCGAACGGGAATTTAAGCAATTAAATTTTAGTGGCGAACGGGTGAGTAACGCGTAAGCAATCTGCCCCTAAGACGAGGATAACAGTTGGAAACGACTGCTAAGACTGGATAGGAAATAAAAAGGCACCTTTTTATTTTAAAAAGACCTAGCAATAGGTATGCTTAGGGAGGAGCTTGCGTCACATTAGTTAGTTGGTAGGGTAATGGCCTACCAAGACAACGATGTGTAGCCGGACTGAGAGGTTGAACGGCCACATTGGGACTGAGACACGGCCCAAACTCCTACGGGAGGCAGCAGTAGGGAATTTTCGGCAATGGAGGAAACTCTGACCGAGCAACGCCGCGTGAACGATGAAGTATCTCGGTACGTAAAGTTCTTTTATTAAGGAAGAAAAAGTGGTGGAGAAACCATTCTGACGGTACTTAATGAATAAGCCCCGGCTAACTATGTGCCAGCAGCCGCGGTAATACATAGGGGGCAAGCGTTATCCGGAATTATTGGGCGTAAAGGGTGCGTAGGCGGTTAGGTAAGTTTATGGTGTAAGTTCAACGCTTAACGTTGTGATGCTATAAAAACTGCCTAACTAGAGTTGGATAGAGGCAAGTGGAATTCCATGTGTAGTGGTAAAATGCGTAAATATATGGAGGAACACCAGTGGCGAAGGCGGCTTGCTGGGTCTTAACTGACGCTGAGGCACGAAAGCGTGGGGAGCAAACAGGATTAGATACCCTGGTAGTCCACGCCGTAAACGATGAGTACTAAACGTTGGGTCAAACCAGCGTTGAAGTTAACACATTAAGTACTCCGCCTGAGTAGTACGTACGCAAGTATGAAACTTAAAGGAATTGACGGGACTCCGCACAAGCGGTGGATCATGTTGTTTAATTCGAAGGTACCCGAAAAACCTTACCAGGTCTTGACATGCTTCTGCAAAGCTGTAGAAATACAGTGGAGGTTATCAGTTGCACAGGTGGTGCATGGTTGTCGTCAGCTCGTGTCGTGAGATGTTGGGTTAAGTCCCGCAACGAGCGCAACCCCTGTTGTTAGTTACCAGCACGTAATGGTGGGCACTTTAGCAAGACTGCCAGTGATAAATTGGAGGAAGGTGGGGATGACGTCAAATCATCATGCCCCTTATGACCTGGGCTACAAACGTGATACAATGGCTGTTACAAAGGGTGGCTACAACGCAAATTGATGGCGAATCTCAAAAAAGCAGTCTTAGTTCGGATTGAAGTCTGCAACTCGACTTCATGAAGTTGGAATCGCTAGTAATCGCGAATCAGCATGTCGCGGTGAATACGTTCTCGGGGTTTGTACACACCGCCCGTCAAACCACGAAAGTTGGCAATACCCAAAGCCGGTGGCCTAACTCGCAAGAGAGGGAGCCGTCTAAGGTAGGGTCGATGATTGGGGTTAAGTCGTAACAAGGTATCCCTACCGGAAGGTGGGGATGGATCACCTCCTTTCT
>gi|316991520|gb|HQ225632.1| Soybean stunt phytoplasma isolate SoyST1c3 16S ribosomal RNA gene, partial sequence 1..1502
AACGCTGGCGGCGTGCCTAATACATGCAAGTCGAACGGGAATTTAAGCAATTAAATTTTAGTGGCGAACGGGTGAGTAACGCGTAAGCAATCTGCCCCTAAGACGAGGATAACAGTTGGAAACGACTGCTAAGACTGGATAGGAAATAAAAAGGCATCTTTTTATTTTAAAAAGACCTAGCAATAGGTATGCTTAGGGAGGAGCTTGCGTCACATTAGTTAGTTGGTAGGGTAATGGCCTACCAAGACAATGATGTGTAGCCGGACTGAGAGGTTGAACGGCCACATTGGGACTGAGACACGGCCCAAACTCCTACGGGAGGCAGCAGTAGGGAATTTTCGGCAATGGAGGAAACTCTGACCGAGCAACGCCGCGTGAACGATGAAGTATCTCGGTACGTAAAGTTCTTTTATTAAGGAAGAAAAATTGGTGGAAAAACCATTCTGACGGTACTTAATGAATAAGCCCCGGCTAACTATGTGCCAGCAGCCGCGGTAATACATAGGGGGCAAGCGTTATCCGGAATTATTGGGCGTAAAGGGTGCGTAGGCGGTTAGGTAAGTTTATGGTGTAAGTTCAACGCTTAACGTTGTGATGCTATAAAAACTGCCTAACTAGAGTTGGATAGAGGCAAGTGGAATTCCATGTGTAGTGGTAAAATGCGTAAATATATGGAGGAACACCAGTGGCGAAGGCGGCTTGCTGGGTCTTAACTGACGCTGAGGCACGAAGGCGTGGGGAGCAAACAGGATTAGATACCCTGGTAGTCCACGCCGTAAACGATGAGTACTAAACGTTGGGTCAAACCAGCGTTGAAGTTAACACATCAAGTACTCCGCCTGAGTAGTACGTACGCAAGTATGAAACTTAAAGGAATTGACGGGACTCCGCACAAGCGGTGGATCATGTTGTTTAATTCGAAGGTACCCGAAAAACCTTACCAGGTCTTGACATGCTTCTGCAAAGCTGTAGAAATACAGTGGAGGTTATCAGTTGCACAGGTGGTGCATGGTTGTCGTCAGCTCGTGTCGTGAGATGTTGGGTTAAGTCCCGCAACGAGCGCAACCCCTGTTGTTAGTTACCAGCACGTAATGGTGGGCACTTTAGCAAGACTGCCAGTGATAAATTGGAGGAAGGTGGGGATGACGTCAAATCATCATGCCCCTTATGACCTGGGCTACAAACGTGATACAATGGCTGTTACAAAGGGTGGCTACAACGCAAGTTGATGGCGAATCTCAAAAAAGCAGTCTCAGTTCGGATTGAAGTCTGCAACTCGACTTCATGAAGTTGGAATCGCTAGTAATCGCGAATCAGCATGTCGCGGTGAATACGTTCTCGGGGTTTGTACACACCGCCCGTCAAACCACGAAAGTTGGCAATACCCAAAGCCGGGGGCCTAACTCGCAAGAGAGGGAGCCGTCTAAGGTAGGGTCGATGATTGGGGTTAAGTCGTAACAAGGTATCCCTACCGGAAGGTGGGGATGGATCACCTCCTTTCT
>gi|316991519|gb|HQ225631.1| Soybean stunt phytoplasma isolate SoyST1c2 16S ribosomal RNA gene, partial sequence 1..1502
AACGCTGGCGGCGTGCCTAATACATGCAAGTCGAACGGGAATTTAAGCAATTAAATTTTAGTGGCGAACGGGTGAGTAACGCGTAAGCAATCTGCCCCTAAGACGAGGATAACAGTTGGAAACGACTGCTAAGACTGGATAGGAAATAAAAAGGCATCTTTTTATTTTAAAAAGACCTAGCAATAGGTATGCTTAGGGAGGAGCTTGCGTCACATTAGTTAGTTGGTAGGGTAATGGCCTACCAAGACAATGATGTGTAGCCGGACTGAGAGGTTGAACGGCCACATTGGGACTGAGACACGGCCCAAACTCCTACGGGAGGCAGCAGTAGGGAATTTTCGGCAATGGAGGAAACTCTGACCGAGCAACGCCGCGTGAACGATGAAGTATCTCGGTACGTAAAGTTCTTTTATTAAGGAAGAAAAATTGGTGGAAAAACCATTCTGACGGTACTTAATGAATAAGCCCCGGCTAACTATGTGCCAGCAGCCGCGGTAATACATAGGGGGCAAGCGTTATCCGGAATTATTGGGCGTAAAGGGTGCGTAGGCGGTTAGGTAAGTTTATGGTGTAAGTTCAACGCTTAACGTTGTGATGCTATAAAAACTGCCTAACTAGAGTTGGATAGAGGCAAGTGGAATTCCATGTGTAGTGGTAAAATGCGTAAATATATGGAGGAACACCAGTGGCGAAGGCGGCTTGCTGGGTCTTAACTGACGCTGAGGCACGAAAGCGTGGGGAGCAAACAGGATTAGATACCCTGGTAGTCCACGCCGTAAACGATGAGTACCAAACGTTGGGTCAAACCAGCGTTGAAGTTAACACATTAAGTACTCCGCCTGAGTAGTACGTACGCAAGTATGAAACTTAAAGGAATTGACGGGACTCCGCACAAGCGGTGGATCATGTTGTTTAATTCGAAGGTACCCGAAAAACCTTACCAGGTCTTGACATGCTTCTGCAAAGCTGTGGAAATACAGTGGAGGTTATCAGTTGCACAGGTGGTGCATGGTTGTCGTCAGCTCGTGTCGTGAGATGTTGGGTTAAGTCCCGCAACGAGCGCAACCCCTGTTGTTAGTTACCAGCACGTAATGGTGGGCACTTTAGCAAGACTGCCAGTGATAAATTGGAGGAAGGTGGGGATGACGTCAAATCATCATGCCCCTTATGACCTGGGCTACAAACGTGATACAATGGCTGTTACAAAGGGTGGCTACAACGCAAGTTGATGGCGAATCTCAAAAAAGCAGTCTCAGTTCGGATTGAAGTCTGCAACTCGACTTCATGAAGTTGGAATCGCTAGTAATCGCGAATCAGCATGTCGCGGTGAATACGTTCTCGGGGTTTGTACACACCGCCCGTCAAACCACGAAAGTTGGCAATACCCAAAGCCGGGGGCCTAACTCGCAAGAGAGGGAGCCGTCTAAGGTAGGGTCGATGATTGGGGTTAAGTCGTAACAAGGTATCCCTACCGGAAGGTGGGGATGGATCACCTCCTTTCT
>gi|316991518|gb|HQ225630.1| Soybean stunt phytoplasma isolate SoyST1c1 16S ribosomal RNA gene, partial sequence 1..1502
AACGCTGGCGGCGTGCCTAATACATGCAAGTCGAACGGGAATTTAAGCAATTAAATTTTAGTGGCGAACGGGTGAGTAACGCGTAAGCAATCTGCCCCTAAGACGAGGATAACAGTTGGAAACGACTGCTAAGACTGGATAGGAAATAAAAAGGCATCTTTTTATTTTAAAAAGACCTAGCAATAGGTATGCTTAGGGAGGAGCTTGCGTCACATTAGTTAGTTGGTAGGGTAATGGCCTACCAAGACAATGATGTGTAGCCGGACTGAGAGGTTGAACGGCCACATTGGGACTGAGACACGGCCCAAACTCCTACGGGAGGCAGCAGTAGGGAATTTTCGGCAATGGAGGAAACTCTGACCGAGCAACGCCGCGTGAACGATGAAGTATCTCGGTACGTAAAGTTCTTTTATTAAGGAAGAAAAATTGGTGGAAAAACCATTCTGACGGTACTTAATGAATAAGCCCCGGCTAACTATGTGCCAGCAGCCGCGGTAATACATAGGGGGCAAGCGTTATCCGGAATTATTGGGCGTAAAGGGTGCGTAGGCGGTTAGGTAAGTTTATGGTGTAAGTTCAACGCTTAACGTTGTGATGCTATAAAAACTGCCTAACTAGAGTTGGATAGAGGCAAGTGGAATTCCATGTGTAGTGGTAAAATGCGTAAATATATGGAGGAACACCAGTGGCGAAGGCGGCTTGCTGGGTCTTAACTGACGCTGAGGCACGAAAGCGTGGGGAGCAAACAGGATTAGATACCCTGGTAGTCCACGCCGTAAACGATGAGTACTAAACGTTGGGTCAAACCAGCGTTGAAGTTAACACATTAAGTACTCCGCCTGAGTAGCACGTACGCAAGTATGAAACTTAAAGGAATTGACGGGACTCCGCACGAGCGGCGGATCATGCTGTTTAATTCGAAGGTACCCGAAAAACCTTACCAGGTCTTGACATGCTTCTGCAAAGCTGTAGAAATACAGTGGAGGTTATCAGTTGCACAGGTGGTGCATGGTTGTCGTCAGCTCGTGTCGTGAGATGTTGGGTTAAGTCCCGCAACGAGCGCAACCCCTGTTGTTAGTTACCAGCACGTAATGGTGGGCACTTTAGCAAGACTGCCAGTGATAAATTGGAGGAAGGTGGGGATGACGTCAAATCATCATGCCCCTTATGACCTGGGCTACAAACGTGATACAATGGCTGTTACAAAGGGTGGCTACAACGCAAGTTGATGGCGAATCTCAAAAAAGCAGTCTCAGTTCGGATTGAAGTCTGCAACTCGACTTCATGAAGTTGGAATCGCTAGTAATCGCGAATCAGCATGTCGCGGTGAATACGTTCTCGGGGTTTGTACACACCGCCCGTCAAACCACGAAAGTTGGCAATACCCAAAGCCGGGGGCCTAACTCGCAGGAGAGGGAGCCGTCTAAGGTAGGGTCGATGATTGGGGTTAAGTCGTAACAAGGTATCCCTACCGGAAGGTGGGGATGGATCACCTCCTTTCT
>gi|316991517|gb|HQ225629.1| Passion fruit bud proliferation phytoplasma isolate PaFBP1c3 16S ribosomal RNA gene, partial sequence 1..1502
AACGCTGGCGGCGTGCCTAATACATGCAAGTCGAACGGGAATTTAAGCAATTAAATTTTAGTGGCGAACGGATGAGTAACGCGTAAGCAATCTGCCCCTAAGACGAGGATAACAGTTGGAAACGACTGCTAAGACTGGATAGGAAATAAAAAGGCATCTTTTTATTTTAAAAAGACCTAGCAATAGGTATGCTTAGGGAGGAGCTTGCGTCACATTAGTTAGTTGGTAGGGTAATGGCCTACCAAGACAATGATGTGTAGCCGGACTGAGAGGTTGAACGGCCACATTGGGACTGAGACACGGCCCAAACTCCTACGGGAGGCAGCAGTAGGGAATTTTCGGCAATGGAGGAAACTCTGACCGAGCAACGCCGCGTGAACGATGAAGTATCTCGGTACGTAAAGTTCTTTTATTAAGGAAGAAAAATTGGTGGAAAAACCATTCTGACGGTACTTAATGAATAAGCCCCGGCTAACTATGTGCCAGCAGCCGCGGTAATACATAGGGGGCAAGCGTTATCCGGAATTATTGGGCGTAAAGGGTGCGTAGGCGGTTAGGTAAGTTTATGGTGTAAGTTCAACGCTTAACGTTGTGATGCTATAAAAACTGCCTAACTAGAGTTGGATAGAGGCAAGTGGAATTCCATGTGTAGTGGTAAAATGCGTAAATATATGGAGGAACACCAGTGGCGAAGGCGGCTTGCTGGGTCTTAACTGACGCTGAGGCACGAAAGCGTGGGGAGCAAACAGGATTAGATACCCTGGTAGTCCACGCCGTAAACGATGAGTACTAAACGTTGGGTCAAACCAGCGTTGAAGTTAACACATTAAGTACTCCGCCTGAGTAGTACGTACGCAAGTATGAAACTTAAAGGAATTGACGGGACTCCGCACAAGCGGTGGATCATGTTGTTTAATTCGAAGGTACCCGAAAAACCTTACCAGGTCTTGACATGCTTCTGCAAAGCTGTAGAAATACAGTGGAGGTTATCAGTTGCACAGGTGGTGCATGGTTGTCGTCAGCTCGTGTCGTGAGATGTTGGGTTAAGTCCCGCAACGAGCGCAACCCCTGTTGTTAGTTACCAGCACGTAATGGTGGGCACTTTAGCAAGACTGCCAGTGATAAATTGGAGGAAGGTGGGGATGACGTCAAATCATCATGCCCCTTATGACCTGGGCTACAAACGTGATACAATGGCTGTTACAAAGGGTGGCTACAACGCAAGTTGATGGCGAATCTCAAAAAAGCAGTCTCAGTTCGGATTGAAGTCTGCAACTCGACTTCATGAAGTTGGAATCGCTAGTAATCGCGAATCAGCATGTCGCGGTGAATACGTTCTCGGGGTTTGTACACGCCGCCCGTCAAACCACGAAAGTTGGCAATACCCAAAGCCGGGGGCCTAACTCGCAAGAGAGGGAGCCGTCTAAGGTAGGGTCGATGATTGGGGTTAAGTCGTAACAAGGTATCCCTACCGGAAGGTGGGGATGGATCACCTCCTTTCT
>gi|316991516|gb|HQ225628.1| Passion fruit bud proliferation phytoplasma isolate PaFBP1c2 16S ribosomal RNA gene, partial sequence 1..1502
AACGCTGGCGGCGTGCCTAATACATGCAAGTCGAACGGGAATTTAAGCAATTAAATTTTAGTGGCGAACGGGTGAGTAACGCGTAAGCAATCTGCCCCTAAGACGAGGATAACAGTTGGAAACGACTGCTAAGACTGGATAGGAAATAAAAAGGCATCTTTTTATTTTAAAAAGACCTAGCAATAGGTATGCTTAGGGAGGAGCTTGCGTCACATTAGTTAGTTGGTAGGGTAATGGCCTACCAAGACAATGATGTGTAACCGGACTGAGAGGTTGAACGGCCACATTGGGACTGAGACACGGCCCAAACTCCTACGGGAGGCAGCAGTAGGGAATTTTCGGCAATGGAGGAAACTCTGACCGAGCAACGCCGCGTGAACGATGAAGTATCTCGGTGCGTAAAGTTCTTTTATTAAGGAAGAAAAATTGGTGGAAAAACCATTCTGACGGTACTTAATGAATAAGCCCCGGCTAACTATGTGCCAGCAGCCGCGGTAATACATAGGGGGCAAGCGTTATCCGGAATTATTGGGCGTAAAGGGTGCGTAGGCGGTTAGGTAAGTTTATGGTGTAAGTTCAACGCTTAACGTTGTGATGCTATAAAAACTGCCTAACTAGAGTTGGATAGAGGCAAGTGGAATTCCATGTGTAGTGGTAAAATGCGTAAATATATGGAGGAACACCAGTGGCGAAGGCGGCTTGCTGGGTCTTAACTGACGCTGAGGCACGAAAGCGTGGGGAGCAAACAGGATTAGATACCCTGGTAGTCCACGCCGTAAACGATGAGTACTAAACGTTGGGTCAAACCAGCGTTGAAGTTAACACATTAAGTACTCCGCCTGAGTAGTACGTACGCAAGTATGAAACTTAAAGGAATTGACGGGACTCCGCACAAGCGGTGGATCATGTTGTTTAATTCGAAGGTACCCGAAAAACCTTACCAGGTCTTGACATGCTTCTGCAAAGCTGTAGAAATACAGTGGAGGTTATCAGTTGCACAGGTGGTGCATGGTTGTCGTCAGCTCGTGTCGTGAGATGTTGGGTTAAGTCCCGCAACGAGCGCAACCCCTGTTGTTAGTTACCAGCACGTAATGGTGGGCACTTTAGCAAGACTGCCAGTGATAAATTGGAGGAAGGTGGGGATGACGTCAAATCATCATGCCCCTTATGACCTGGGCTACAAACGTGATACAATGGCTGTTACAAAGGGTGGCTACAACGCAAGTTGATGGCGAATCTCAAAAAAGCAGTCTCAGTTCGGATTGAAGTCTGCAACTCGACTTCATGAAGTTGGAATCGCTAGTAATCGCGAATCAGCATGTCGCGGTGAATACGTTCTCGGGGTTTGTACACACCGCCCGTCAAACCACGAAAGTTGGCAATACCCAAAGCCGGGGGCCTAACTCGCAAGAGAGGGAGCCGTCTAAGGTAGGGTCGATGATTGGGGTTAAGTCGTAACAAGGTATCCCTACCGGAAGGTGGGGATGGATCACCTCCTTTCT
>gi|316991515|gb|HQ225627.1| Passion fruit bud proliferation phytoplasma isolate PaFBP1c1 16S ribosomal RNA gene, partial sequence 1..1502
AACGCTGGCGGCGTGCCTAATACATGCAAGTCGAACGGGAATTTAAGCAATTAAATTTTAGTGGCGAACGGGTGAGTAACGCGTAAGCAATCTGCCCCTAAGACGAGGATAACAGTTGGAAACGACTGCTAAGACTGGATAGGAAATAAAAAGGCATCTTTTTATTTTAAAAAGACCTAGCAATAGGTATGCTTAGGGAGGAGCTTGCGTCACATTAGTTAGTTGGTAGGGTAATGGCCTACCAAGACAATGATGTGTAGCCGGACTGAGAGGTTGAACGGCCACATTGGGACTGAGACACGGCCCAAACTCCTACGGGAGGCAGCAGTAGGGAATTTTCGGCAATGGAGGAAACTCTGACCGAGCAACGCCGCGTGAACGATGAAGTATCTCGGTACGTAAAGTTCTTTTATTAAGGAAGAAAAAGTGGTGGAAAAACCATTCTGACGGTACTTAATGAATAAGCCCCGGCTAACTATGTGCCAGCAGCCGCGGTAATACATAGGGGGCAAGCGTTATCCGGAATTATTGGGCGTAAAGGGTGCGTAGGCGGTTAGGTAAGTTTATGGTGTAAGTTCAACGCTTAACGTTGTGATGCTATAAAAACTGCCTAACTAGAGTTGGATAGAGGCAAGTGGAATTCCATGTGTAGTGGTAAAATGCGTAAATATATGGAGGAACACCAGTGGCGAAGGCGGCTTGCTGGGTCTTAACTGACGCTGAGGCACGAAAGCGTGGGGAGCAAACAGGATTAGATACCCTGGTAGTCCACGCCGTAAACGATGAGTACTAAACGTTGGGTCAAACCAGCGTTGAAGTTAACACATTAAGTACTCCGCCTGAGTAGTACGTACGCAAGTATGAAACTTAAAGGAATTGACGGGACTCCGCACAAGCGGTGGATCATGTTGTTTAATTCGAAGGTACCCGAAAAACCTTACCAGGTCTTGACATGCTTCTGCAAAGCTGTAGAAATACAGTGGAGGTTATCAGTTGCACAGGTGGTGCATGGTTGTCGTCAGCTCGTGTCGTGAGATGTTGGGTTAAGTCCCGCAACGAGCGCAACCCCTGTTGTTAGTTACCAGCACGTGATGGTGGGCACTTTAGCAAGACTGCCAGTGATAAATTGGAGGAAGGTGGGGATGACGTCAAATCATCATGCCCCTTATGACCTGGGCTACAAACGTGATACAATGGCTGTTACAAAGGGTGGCTACAACGCAAGTTGATGGCGAATCTCAAAAAAGCAGTCTTAGTTCGGATTGAAGTCTGCAACTCGACTTCATGAAGTTGGAATCGCTAGTAATCGCGAATCAGCATGTCGCGGTGAATACGTTCTCGGGGTTTGTACACACCGCCCGTCAAACCACGAAAGTTGGCAATACCCAAAGCCGGTGGCCTAACTCGCAAGAGAGGGAGCCGTCCAAGGTAGGGTCGATGATTGGGGTTAAGTCGTAACAAGGTATCCCTACCGGAAGGTGGGGATGGATCACCTCCTTTCT
>gi|316991514|gb|HQ225626.1| Sweet pepper purple vein phytoplasma isolate SwPPV1c3 16S ribosomal RNA gene, partial sequence 1..1502
AACGCTGGCGGCGTGCCTAATACATGCAAGTCGAACGGGAATTTAAGCAATTAAATTTTAGTGGCGAACGGGTGAGTAACGCGTAAGCAATCTGCCCCTAAGACGAGGATAACAGTTGGAAACGACTGCTAAGACTGGATAGGAAATAAAAAGGCATCTTTTTATTTTAAAAAGACCTAGCAATAGGTATGCTTAGGGAGGAGCTTGCGTCACATTAGTTAGTTGGTAGGGTAATGGCCTACCAAGACAATGATGTGTAGCCGGACTGAGAGGTTGAACGGCCACATTGGGACTGAGACACGGCCCAAACTCCTACGGGAGGCAGCAGTAGGGAATTTTCGGCAATGGAGGAAACTCTGACCGAGCAACGCCGCGTGAACGATGAAGTATCTCGGTACGTAAAGTTCTTTTATTAAGGAAGAAAAAGTGGTGGAAAAACCATTCTGACGGTACTTAATGAATAAGCCCCGGCTAACTATGTGCCAGCAGCCGCGGTAATACATAGGGGGCAAGCGTTATCCGGAATTATTGGGCGTAAAGGGTGCGTAGGCGGTTAGGTAAGTTTATGGTGTAAGTTCAACGCTTAACGTTGTGATGCTATAAAAACTGCCTAACTAGAGTTGGATAGAGGCAAGTGGAATTCCATGTGTAGTGGTAAAATGCGTAAATATATGGAGGAACACCAGTGGCGAAGGCGGCTTGCTGGGTCTTAACTGACGCTGAGGCACGAAAGCGTGGGGAGCAAACAGGATTAGATACCCTGGTAGTCCACGCCGTAAACGATGAGTACTAAACGTTGGGTCAAACCAGCGTTGAAGTTAACACATTAAGTACTCCGCCTGAGTAGTACGTACGCAAGTATGAAACTTAAAGGAATTGACGGGACTCCGCACAAGCGGTGGATCATGTTGTTTAATTCGAAGGTACCCGAAAAACCTTACCAGGTCTTGACATGCTTCTGCAAAGCTGTAGAAATACAGTGGAGGTTATCAGTTGCACAGGTGGTGCATGGTTGTCGTCAGCTCGTGTCGTGAGATGTTGGGTTAAGTCCCGCAACGAGCGCAACCCCTGTTGTTAGTTACCAGCACGTAATGGTGGGCACTTTAGCAAGACTGCCAGTGATAAATTGGAGGAAGGTGGGGATGACGTCAAATCATCATGCCCCTTATGACCTGGGCTACAAACGTGATACAATGGCTGTTACAAAGGGTGGCTACAACGCAAGTTGATGGCGAATCTCAAAAAAGCAGTCTTAGTTCGGATTGAAGCCTGCAACTCGACTTCATGAAGTTGGAATCGCTAGTAATCGCGAATCAGCATGTCGCGGTGAATACGTTCTCGGGGTTTGTACACACCGCCCGTCAAACCACGAAAGTTGGCAATACCCAAAGCCGGTGGCCTAACTCGCAAGAGAGGGAGCCGTCTAAGGTAGGGTCGATGATTGGGGTTAAGTCGTAACAAGGTATCCCTACCGGAAGGTGGGGATGGATCACCTCCTTTCT
>gi|316991513|gb|HQ225625.1| Sweet pepper purple vein phytoplasma isolate SwPPV1c2 16S ribosomal RNA gene, partial sequence 1..1502
AACGCTGGCGGCGTGCCTAATACATGCAAGTCGAACGGGAATTTAAGCAATTAAATTTTAGTGGCGAACGGGTGAGTAACGCGTAAGCAATCTGCCCCTAAGACGAGGATAACAGTTGGAAACGACTGCTAAGACTGGATAGGAAATAAAAAGGCATCTTTTTATTTTAAAAAGACCTAGCAATAGGTATGCTTAGGGAGGAGCTTGCGTCACATTAGTTAGTTGGTAGGGTAATGGCCTACCAAGACAATGATGTGTAGCCGGACTGAGAGGTTGAACGGCCACATTGGGACTGAGACACGGCCCAAACTCCTACGGGAGGCAGCAGTAGGGAATTTTCGGCAATGGAGGAAACTCTGACCGAGCAACGCCGCGTGAACGATGAAGTATCTCGGTACGTAAAGTTCTTTTATTAAGGAAGAAAAAGTGGTGGAAAAACCATTCTGACGGTACTTAATGAATAAGCCCCGGCTAACTATGTGCCAGCAGCCGCGGTAATACATAGGGGGCAAGCGTTATCCGGAATTATTGGGCGTAAAGGGTGCGTAGGCGGTTAGGTAAGTTTATGGTGTAAGTTCAACGCTTAACGTTGTGATGCTATAAAAACTGCCTAACTAGAGTTGGATAGAGGCAAGTGGAATTCCATGTGTAGTGGTAAAATGCGTAAATATATGGAGGAACACCAGTGGCGAAGGCGGCTTGCTGGGTCTTAACTGACGCTGAGGCACGAAAGCGTGGGGAGCAAACAGGATTAGATACCCTGGTAGTCCACGCCGTAAACGATGAGTACTAAACGTTGGGTCAAACCAGCGTTGAAGTTAACACATTAAGTACTCCGCCTGAGTAGTACGTACGCAAGTATGAAACTTAAAGGAATTGACGGGACTCCGCACAAGCGGTGGATCATGTTGTTTAATTCGAAGGTACCCGAAAAACCTTACCAGGTCTTGACATGCTTCTGCAAAGCTGTAGAAATACAGTGGAGGTTATCAGTTGCACAGGTGGTGCATGGTTGTCGTCAGCTCGTGTCGTGAGATGTTGGGTTAAGTCCCGCAACGAGCGCAACCCCTGTTGTTAGTTACCAGCACGTAATGGTGGGCACTTTAGCAAGACTGCCAGTGATAAATTGGAGGAAGGTGGGGATGACGTCAAATCATCATGCCCCTTATGACCTGGGCTACAAACGTGATACAATGGCTGTTACAAAGGGTGGCTACAACGCAAGTTGATGGCGAATCTCAAAAAAGCAGTCTTAGTTCGGATTGAAGTCTGCAACTCGACTTCATGAAGTTGGAATCGCTAGTAATCGCGAATCAGCGTGTCGCGGTGAATACGTTCTCGGGGTTTGTACACACCGCCCGTCAAACCACGAAAGTTGGCAATACCCAAAGCCGGTGGCCTAACTCGCAAGAGAGGGAGCCGTCTAAGGTAGGGTCGATGATTGGGGTTAAGTCGTAACAAGGTATCCCTACCGGAAGGTGGGGATGGATCACCTCCTTTCT
>gi|316991512|gb|HQ225624.1| Sweet pepper purple vein phytoplasma isolate SwPPV1c1 16S ribosomal RNA gene, partial sequence 1..1502
AACGCTGGCGGCGTGCCTAATACATGCAAGTCGAACGGGAATTTAAGCAATTAAATTTTAGTGGCGAACGGGTGAGTAACGCGTAAGCAATCTGCCCCTAAGACGAGGATAACAGTTGGAAACGACTGCTAAGACTGGATAGGAAATAAAAAGGCATCTTTTTATTTTAAAAAGACCTAGCAATAGGTATGCTTAGGGAGGAGCTTGCGTCACATTAGTTAGTTGGTAGGGTAATGGCCTACCAAGACAATGATGTGTAGCCGGACTGAGAGGTTGAACGGCCACATTGGGACTGAGACACGGCCCAAACTCCTACGGGAGGCAGCAGTAGGGAATTTTCGGCAATGGAGGAAACTCTGACCGAGCAACGCCGCGTGAACGATGAAGTATCTCGGTACGTAAAGTTCTTTTATTAAGGAAGAAAAAGTGGTGGAAAAACCATTCTGACGGTACTTAATGAATAAGCCCCGGCTAACTATGTGCCAGCAGCCGCGGTAATACATAGGGGGCAAGCGTTATCCGGAATTATTGGGCGTAAAGGGTGCGTAGGCGGTTAGGTAAGTTTATGGTGTAAGTTCAACGCTTAACGTTGTGATGCTATAAAAACTGCCTAACTAGAGTTGGATAGAGGCAAGTGGAATTCCATGTGTAGTGGTAAAATGCGTAAATATATGGAGGAACACCAGTGGCGAAGGCGGCTTGCTGGGTCTTAACTGACGCTGAGGCACGAAAGCGTGGGGAGCAAACAGGATTAGATACCCTGGTAGTCCACGCCGTAAACGATGAGTACTAAACGTTGGGTCAAACCAGCGTTGAAGTTAACACATTAAGTACTCCGCCTGAGTAGTACGTACACAAGTATGAAACTTAAAGGAATTGACGGGACTCCGCACAAGCGGTGGATCATGTTGTTTAATTCGAAGGTACCCGAAAAACCTTACCAGGTCTTGACATGCTTCTGCAAAGCTGTAGAAATACAGTGGAGGTTATCAGTTGCACAGGTGGTGCATGGTTGTCGTCAGCTCGTGTCGTGAGATGTTGGGTTAAGTCCCGCAACGAGCGCAACCCCTGTTGTTAGTTACCAGCACGTAATGGTGGGCACTTTAGCAAGACTGCCAGTGATAAATTGGAGGAAGGTGGGGATGACGTCAAATCATCATGCCCCTTATGACCTGGGCTACAAACGTGATACAATGGCTGTTACAAAGGGTGGCTACAACGCAAGTTGATGGCGAATCTCAAAAAAGCAGTCTTAGTTCGGATTGAAGTCTGCAACTCGACTTCATGAAGTTGGAATCGCTAGTAATCGCGAATCAGCATGTCGCGGTGAATACGTTCTCGGGGTTTGTACACACCGCCCGTCAAACCACGAAAGTTGGCAATACCCAAAGCCGGCGGCCTAACTCGCAAGAGAGGGAGCCGTCTAAGGTAGGGTCGATGATTGGGGTTAAGTCGTAACAAGGTATCCCTACCGGAAGGTGGGGATGGATCACCTCCTTTCT
>gi|343469124|gb|JN571908.1| Jujube witches'-broom phytoplasma strain Awati 16S ribosomal RNA gene, partial sequence 1..1442
CATGCAAGTCGAACGGAGACCAATCAAAATTTCTTAGTGGAGAACGGGTGAGTAACACGTAAGTAACCTACCTTTAAGACGACCCATAACAATCGGAAACGGTTGCTAAGACTGGATAGGAAATAAAAAGGCATCTTTTTGTTTTTAAAAGACCTTCTTCGGAGGGTATGCTTAAAGAGGGGCTTGCGCCACATTAGTTAGTTGGTGAGGTAAAGGCTTACCAAGATTATGATGTGTAGCTGGACTGAGAGGTTGAACAGCCACATTGGGACTGAGACACGGCCCAAACTCCTACGGGAGGCAGCAGTAGGGAATTTTCGGCAATGGAGGAAACTCTGACCGAGCGACGCCGCGTGAACGATGAAGTATTTCGGTATGTAAAGTTCTTTTATTGAAGAAGAAAAAATAGTGGAAAAACTATCTTGACGTTATTCAATGAATAAGCCCCGGCTAACTATGTGCCAGCAGCCGCGGTAAGACATAGGGGGCGAGCGTTATCCGGAATTATTGGGCGTAAAGGGTGCGTAGGCGGTTAGATAAGTCTATAATTTAATTTCAGTGCTTAACGCTGTCTTGTTATAGAAACTGTCTTGACTAGAGTGAGATAGAGGCAAGCGGAATTCCATGTGTAGCGGTAAAATGTGTAAATATATGGAGGAACACCAGAAGCGTAGGCGGCTTGCTGGGTCTTTACTGACGCTGAGGCACGAAAGCGTGGGGAGCAAACAGGATTAGATACCCTGGTAGTCCACGCTGTAAACGATGAGTACTAAGTGTCGGGGCAACTCGGTACTGAAGTTAACACATTAAGTACTCCGCCTGAGTAGTACGTACGCAAGTATGAAACTTAAAGGAATTGACGGGACTCCGCACAAGCGGTGGATCATGTTGTTTAATTCGAAGATACACGAAAAACCTTACCAGGTCTTGACATACTCTGCGAAGCTATAGAAATATAGTGGAGGTTATCAGGGATACAGGTGGTGCATGGTTGTCGTCAGTTCGTGTCGTGAGATGTTAGGTTAAGTCCTAAAACGAACGCAACCCCTGTCGTTAGTTACCAGCACGTAATGGTGGGGACTTTAGCGAGACTGCCAATTAAACATTGGAGGAAGGTGGGGATAACGTCAAATCATCATGCCCCTTATGATCTGGGCTACAAACGTGATACAATGGCTGTTACAAAGAGTAGCTGAAACGCGAGTTTTTAGCCAATCTCAAAAAGACAGTCTTAGTCCGGATTGAAGTCTGCAACTCGACTTCATGAAGCTGGAATCGCTAGTAATCGCGAATCAGCATGTCGCGGTGAATACGTTCTCGGGGTTTGTACACACCGCCCGTCAAACCACGAAAGTTAGCAATACCCGAAAGCAGTGGCTTAACTTCGCAAGAAGAGGGAGCTGTCTAAGGTAGGGTTGATGATTGGGGTTAAGTCGTAACAA
>gi|226954555|gb|EF199549.2| Candidatus Phytoplasma lycopersici isolate Santa Cruz 16S ribosomal RNA gene, partial sequence 1..1523
AAGAGTTTGATCCTGGCTCAGGATTAACGCTGGCGGCGTGCCTAATACATGCAAGTCGAACGGAAGTTTAAGCAATTAAACTTTAGTGGCGAACGGGTGAGTAACGCGTAAGCAATCTGCCCCTAAGACGAGGATAACAGTTGGAAACGACTGCTAAGACTGGATAGGAGACAACTTAGGCATCTTCTTGTTTTTAAAATGGTAGCAATAGGTATGCTTAGGGAGGAGATAGCTTGGAGGAAGTTAGTTGGTGGGGCAAAGGCCTACCAAGACTATGATGGTAGCCGGGCTGAGAGGTTGACACGCCACATTGGTCTTGAGACACGGCCCAAAGCTATACGGGAGGCAGCAGTAGGGAATCTTCGACAATGGAGAAAACTCTGACCGAGCAACGCCGCGTGAACGATGAAGTTACTCGGTACGTAAAGTTCTTAGCTTAGAGCAGAATAAATGATGGAAAAATCATTCTGACGGTACCTAATGAATAAGCCCTGGCTAACTATGTGCCAGCAGCCGCGGTAATACATAGGGGGCAAGCGTTATCCGGAATTATTGGGCGTAAAGGGTGCGTAGGCGGTTAAATAAGTTTATGGTCTAAGTGCAATGCTCAACATTGTGATGCTATAAAAACTGTTTAGCTAGAGTAAGATAGAGGCAAGTGGAATTCCATGTGTAGTGGTAAAATGCGTAAATATATGGAGGAACACCAGTAGCGAAGGCGGCTTGCTGGGTCTTTACTGACGCTGAGGCACGAAAGCGTGGGGAGCAAACAGGATTAGATACCCTGGTAGTCCACGCCGTAAACGATGAGTACTAAACGTTGGGTAAAACTAGTGTTGAAGTTAACACATTAAGTACTCCGCCTGAGTAGTACGTACGCAAGTATGAAACTTAAAGGAATTGACGGGACTCCGCACAAGCGGTGGATCATGTTGTTTAATTCGAAGGTACCCGAAAAACCTCACCAGGTCTTGACATGCTTCTGCAAAACTGTAGAAACACAGTGGAGGTTATCAGTTGCACAGGTGGTGCATGGTTGTCGTCAGCTCGTGTCGTGAGATGTTGGGTTAAGTCCCGCAACGAGCGCAACCCTTATTGTTAGTTACCAGCACGTAATGGTGGGGACTTTAGCAAGACTGCCAGTGATAAATTGGAGGAAGGTGGGGACGACGTCAAATCATCATGCCCCTTATGACCTGGGCTACAAACGTGATACAATGGCTGTTACAAAGGGTAGCTGAAGCGCAAGTTTTTGGCGAATCTCAAAAAAACAGTCTCAGTTCGGATTGAAGTCTGCAACTCGACTTCATGAAGTTGGAATCGCTAGTAATCGCGAATCAGCATGTCGCGGTGAATACGTTCTCGGGGTTTGTACACACCGCCCGTCAAACCACGAAAGTTGGCAATACCCAAAGCCGGTGGCCTAACTTCGCAAGAAGAGGGAACCGTCTAAGGTAGGGTCGATGATTGGGGTTAAGTCGTAACAAGGTATCCCTACCGGAAGGTGGGGATGGATCACCTCC
>gi|152032512|gb|EF990734.1| Phytoplasma sp. M2 16S ribosomal RNA gene, partial sequence 1..1430
CATGCAAGTCGAACGGAAACCTTCGGGTTTTAGTGGCGAACGGGTGAGTAACACGTAAGCAACCTACCCTAAAGACGAGGATAACCATTGGAAACAGTGGCTAAGACTGGATAGGAAGATAAAAGGCATCTTGTATCTTTTAAAAGACCTAGTTAATAGGTATACTTTAGGAGGGGCTTGCGCCATATTAGTTAGTTGGTAGGGTAATGGCCTACCAAGACGATGATGTGTAGCTGGACTGAGAGGTTGAACAGCCACATTGGGACTGAGACACGGCCCAAACTCCTACGGGAGGCAGCAGTAGGGAATTTTCGGCAATGGAGGAAACTCTGACCGAGCAACGCCGCGTGAATGACGAAGTACTTCGGTATGTAAAGTTCTTTTATCGAGGAAGAAAAGCAAATGGCGAACCATTTGTTTGCCGGTACTTGATGAATAAGCCCCGGCTAATTATGTGCCAGCAGCCGCGGTAAGACATAAGGGGCAAGTGTTATCCGGAATTATTGGGCGTAAAGGGTGCGTAGGCGGTCTAGTAAGTCAGTGGTGTAATGGCAACGCTTAACGTTGTCCGGCTATTGAAACTGCTAAACTTGAGTTAGATAGAGGCGAGTGGAATTCCATGTGTAGCGGTAAAATGCGTAAATATATGGAGGAACACCAGAGGCGTAGGCGGCTCGCTGGGTCTTAACTGACGCTGAGGCACGAAAGCGTGGGGAGCAAACAGGATTAGATACCCTGGTAGTCCACGCCGTAAACGATGAGTACTAAGTGTCGGGTTAAACCGGTACTGAAGTTAACACATTAAGTACTCCGCTTGAGTAGTACGTACGCAAGTATGAAACTTAAAGGAATTGACGGGACTCCGCACAAGCGGTGGATCATGTTGTTTAATTCGAAGATACCCGAAAAACCTTACCAGGTCTTGACATGTTTTTGCAAAATGATAGTAATATCGTGAAGGTTACCAGAAACACAGGTGGTGCATGGTTGTCGTCAGCTCGTGTCGTGAGATGTTAGGTTAAGTCCTAAAACGAGCGAAACCCTTATCGTTAGTTGCCAGCACGTTATGGTGGGGACTTTAACGAGACTGCCAATGATAAATTGGAGGAAGGTGAGGATCACGTCAAATCAGCATGCCCCTTATGACCTGGGCTACAAACGTGATACAATGGCTGTTACAAAGGGTAGCTGAAACGCAAGTTCTTGGCCAATCCCCAAAAACAGTCCCAGTCCGGATTGAAGTCTGCAACTCGACTTCATGAAGTTGGAATCGCTAGTAATCGCGAATCAGCATGTCGCGGTGAATACGTTCTCGGGGTTTGTACACACCGCCCGTCAAACCACGAAAGTTGGCAATACCCCAAAACGGTAGCCTAACTCGTTTATTCGAGAGGGCGCCGTCTAAGGTAGGGTCGATGATTGGGGTTAAG
>gi|672105395|gb|KJ817878.1| Pigeon pea witches'-broom phytoplasma clone Colpoptera (Ad) 16S ribosomal RNA gene, partial sequence 1..1527
AAGAGTTTGATCCTGGCTCAGGATGAACGCTGGCGGCGCGCCTAATACATGCAAGTCGAACGGGAACCTTAGGGTTTTAGTGGCGAACGGGTGCGTAACACGTAAGCAACCTGCCTTTAAGACGTGGATAACAATTGGAAACAGTTGCTAAGACAGGATAGGAAATTAAGAGGCATCTTTTAATTTTTAAAAGACCTTTTTCGAAAGGTATACTTAAAGAGGGGCTTGCGCCACATTAGTTAGTTGGTAAGGTAAAAGCTTACCAAGGCGATGATGTGTAGCTGGACTGAGAGGTCGAACAGCCACATTGGGACTGAGACACGGCCCAAACTCCTACGGGAGGCAGCAGTAAGGAATTTTTGGCAATGGAGGAAACTCTGACCGAGCGACGCCGCGTGAACAATGAAGTACTTCGGTATGTAAAGTTCTTTTATTGAAAAAGAAAAAATAGTGGAAAAACTATCTTGACATTATTCAATGAATAAGCCCCGGCTAATTATGTGCCAGCAGCCGCGGTAATACATAAGGGGCGAGCGTTATCCGGAATTATTGGGCGTAAAGGGTGCGTAGGCGGTTTGATAAGTCTATAGTTTAAATGCAGTGCTTAACGCTGTAGCGCTATAGAAACTGTCTGACTAGAGTTAGATAGAGGCAAGCGGAATTCCATGTGTAGCGGTAAAATGCGTAAATATATGGAGGAACACCAGAGGCGTAGGCGGCTTGCTGGGTCTTAACTGACGCTGAGGCACGAAAGCGTGGGGAGCAAACAGGATTAGATACCCTGGTAGTCCACGCCGTAAACGATGAGTACTAAGTGTCGGGTTTCGACTCGGTACTGAAGTTAACACATTAAGTACTCCGCCTGAGTAGTACGTACGCAAGTATGAAACTTAAAGGAATTGACGGGACCCCGCACAAGCGGTGGATCATGTTGTTTAATTCGAAGATACACGAAAAACCTTACCAGGTCTTGACATAATTTTGCGACATTATAGAAATATAATGAAGGTTATCAGAATTACAGGTGGTGCATGGTTGTCGTCAGCTCGTGTCGTGAGATGTTAGGTTAAGTCCTAAAACGAGCGCAACCCTTGTCGTTAGTTGCGACCACGTAATGGTGAGCACTTTAGCGAGACTGCCAATGAAAAATTGGAGGAAGGTGAGGATTACGTCAAATCATCATGCCCCTTATGATCTGGGCTACAAACGTGATACAATGGCTGTTACAAAGAGTAGCTGTAACGTGAGTTTATGGCCAATCTCAAAAAAACAGTCTCAGTTCGGATTGAAGTCTGCAACTCGACTTCATGAAGTTGGAATCGCTAGTAATCGCGAATCAGCATGTCGCGGTGAATACGTTCTCGGGGTTTGTACACACCGCCCGTCAAACCACGAAAGTTGATAATACCCGAAAGCGGTCGCCTAACTTCGTTAGAAGAGGGAGCCGTCTAAGGTAGGATCGATGATTGGGGTTAAGTCGTAACAAGGTATCCCTACCGGAAGGTGGGGATGGATCACCTCCTTTCT
>gi|660504589|gb|KJ792743.1| Sugarcane grassy shoot phytoplasma isolate chhattisgarh 16S ribosomal RNA gene, partial sequence 1..1422
GCCTAATACATGCAAGTCGAACGGAAATTTTCGGATTTTAGTGGCGAACGGGTGAGTAACACGTAAGCAACCTGCCTTTAAGACGAGGATAACAATTGGAAACAGTTGCTAAGACTGGATAGGAAATAAAAAGGCATCTTTTTATTTTTAAAAGACCTTTTTCGGAAGGTATGCTTAAAGAGGGGCTTGCGTCACATTAGTTAGTTGGCAGGGTAAAGGCCTACCAAGACTATGATGTGTAGCTGGACTGAGAGGTTGAACAGCCACATTGGGACTGAGACACGGCCCAAACTCCTACGGGAGGCAGCAGTAGGGAATTTTCGGCAATGGAGGAAACTCTGACCGAGCAACGCCGCGTGAACGATGAAGTATTTCGGTATGTAAAGTTCTTTTATTGAAGAAGAAAAAATAGTGGAAAAACTATCTTGACGATATTCAATGAATAAGCCCCGGCAAACTATGTGCCAGCAGCCGCGGTAATACATAGGGGGCGAGCGTTATCCGGAATTATTGGGCGTAAAGGGTGCGTAGGCGGTTTAATAAGTCTATAGTTTAATTTCAGTGCTTAACACTGTCCTGCTATAGAAACTATTAGACTAGAGTGAGATAGAGGCAAGTGGAATTCCATGTGTAGCGGTAAAATGCGTAAATATATGGAGGAACACCAGAGGCGTAGGCGGCTTGCTGGGTCTTTACTGACGCTGAGGCACGAAAGCGTGGGGAGCAAACAGGATTAGATACCCTGGTAGTCCACGCCGTAAACGATGAGTACTAAGTGTCGGGATTACTCGGTACTGAAGTTAACACATTAAGTACTCCGCCTGAGTAGTACGTACGCAAGTATGAAACTTAAAGGAATTGACGGGACTCCGCACAAGCGGTGGATCATGTTGTTTAATTCGAAGATACACGAAAAACCTTACCAGGTCTTGACATACTCTGCAAAGCTATAGCAATATAGTGGAGGTTATCAGGGATACAGGTGGTGCATGGTTGTCGTCAGCTCGTGTCGTGAGATGTTAGGTTAAGTCCTAAAACGAGCGCAACCCTTGTCATTAGTTGCCAGCATGTCATGATGGGCACTTTAATGAGACTGCCAATGAAAAATTGGAGGAAGGTGAGGATCACGTCAAATCATCATGCCCCTTATGATCTGGGCTACAAACGTGATACAATGGCTGTTACAAAGAGTAGCTGAAACGCAAGTTTATAGCCAATCTCATAAAAGCAGTCTCAGTTCGGATTGAAGTCTGCAACTCGACTTCATGAAGTTGGAATCGCTAGTAATCGCGAATCAGCATGTCGCGGTGAATACGTTCTCGGGGTTTGTACACACCGCCCGTCAAACCACGAAAGTTGGTAATACTCAAAAACGGTAGCCTAACTTCTTCGGAAGAGGGAACCGTCTAAGGTAGGATCGAT
>gi|635551546|gb|KJ668578.1| 'Lactuca sativa' leaf rot phytoplasma clone XMS-2 16S ribosomal RNA gene, partial sequence 1..1427
CATGCAAGTCGAACGGAAGTTTAAGCAATTAAACTTTAGTGGCGAACGGGTGAGTAACGCGTAAGCAATCTGCCCCTAAGACGAGGATAACAGTTGGAAACGACTGCTAAGACTGGATAGGAGACAAGAAGGCATCTTCTTGTTTTTAAAAGACCTAGCAATAGGTATGCTTAGGGAGGAGCTTGCGTCACATTAGTTAGTTGGTGGGGTAAAGGCCTACCAAGACTATGATGTGTAGCCGGGCTGAGAGGTTGAACGGCCACATTGGGACTGAGACACGGCCCAAACTCCTACGGGAGGCAGCAGTAGGGAATTTTCGGCAATGGAGGAAACTCTGACCGAGCAACGCCGCGTGAACGATGAAGTATTTCGGTACGTAAAGTTCTTTTATTAGGGAAGAATAAATGATGGAAAAATCATTCTGACGGTACCTAATGAATAAGCCCCGGCTAACTATGTGCCAGCAGCCGCGGTAATACATAGGGGGCAAGCGTTATCCGGAATTATTGGGCGTAAAGGGTGCGTAGGCGGTTAAATAAGTTTATGGTCTAAGTGCAATGCTCAACATTGTGATGCTATAAAAACTGTTTAGCTAGAGTAAGATAGAGGCAAGTGGAATTCCATGTGTAGTGGTAAAATGCGTAAATATATGGAGGAACACCAGTAGCGAAGGCGGCTTGCTGGGTCTTTACTGACGCTGAGGCACGAAAGCGTGGGGAGCAAACAGGATTAGATACCCTGGTAGTCCACGCCGTAAACGATGAGTACTAAACGTTGGGTAAAACCAGTGTTGAAGTTAACACATTAAGTACTCCGCCTGAGTAGTACGTACGCAAGTATGAAACTTAAAGGAATTGACGGGACTCCGCACAAGCGGTGGATCATGTTGTTTAATTCGAAGGTACCCGAAAAACCTCACCAGGTCTTGACATGCTTCTGCAAAGCTGTAGAAACACAGTGGAGGTTATCAGTTGCACAGGTGGTGCATGGTTGTCGTCAGCTCGTGTCGTGAGATGTTGGGTTAAGTCCCGCAACGAGCGCAACCCTTATTGTTAGTTACCAGCACGTAATGGTGGGGACTTTAGCAAGACTGCCAGTGATAAATTGGAGGAAGGTGGGGACGACGTCAAATCATCATGCCCCTTATGACCTGGGCTACAAACGTGATACAATGGCTGTTACAAAGGGTAGCTGAAGCGCAAGTTTTTGGCGAATCTCAAAAAAACAGTCTCAGTTCGGATTGAAGTCTGCAACTCGACTTCATGAAGTTGGAATCGCTAGTAATCGCGAATCAGCATGTCGCGGTGAATACGTTCTCGGGGTTTGTACACACCGCCCGTCAAACCACGAAAGTTGGAAATACCCAAAGCCGGTGGCCTAACTTCGCAAGAAGAGGGAACCGTCTAAGGTAGGGTCGATGATTGGGG
>gi|612130609|gb|KJ435291.1| Sugarcane grassy shoot phytoplasma strain CoSe92423 16S ribosomal RNA gene, partial sequence 1..1438
GCCGGGGGGGGCTTAATACATGCAAGTCGAACGGAGATCTTCGGATTTTAGTGGCGAACGGGTGAGTAACACGTAAGTAACCTGCCTTTAAGACGAGGATAACAATTGGAAACAGTTGCTAAAACTGGATAGGAAATAAAAAGGCATCTTTTTATTTTTAAAAGACCTTTTTCGGAAGGTATGCTTAAAGAGGGGCTTGCGGCACATTAGTTAGTTGGTAGGGTAAAGGCCTACCAAGACTATGATGTGTAGCTGGACTGAGAGGTTGAACAGCCACATTGGGACTGAAACACGGCCCAAACTCCTACGGGAGGCAGCAGTAGGGAATTTTCGGCAATGGAGGAAACTCTGACCGAGCAACGCCGCGTGAACAATGAAGTATTTCGGTATGTAAAGTTCTTTTATTGAAGAAGAAAAAATAGTGAAAAAACTATCTTGACGCTATTCAATGAATAAGCCCCGGCAAACTATGTGCCACCAGCCGCGGTAATACATAGGGGGCGAGCGTTATCCGGAATTATTGGGCGTAAAGGGTGCGTAGGCGGTTTAATAAGTCTATAGTTTAATTTCAGTGCTTAACACTGTTCTGCTATAGAAACTATTAAACTGGAGTGAGATAGAGGCAAGTGGAATTCCATGTGTAGCGGTAAAATGCGTAAATATATGGAGGAACACCAGAGGCGTAGGCGGCTTGCTGGGTCTTTACTGACGCTGAGGCACGAAAGCGTGGGGAGCAAACAGGATTAGATACCCTGGTAGTCCACGCCGTAAACGATGAGTACTAAGTGTCGGGGTTACTCGGTACTGAAGTTAACACATTAAGTACTCCGCCTGAGTAGTACGTACGCAAGTATGAAACTTAAAGGAATTGACGGGACTCCGCACAAGCGGTGGATCATGTTGTTTAATTCGAAGATACACGAAAAACCTTACCAGGTCTTGACATACTCTGCAAAGCTATAGCAATATAGTGGAGGTTATCAGGGATACAGGTGGTGCATGGTTGTCGTCAGCTCGTGTCGTGAGATGTTAGGTTAAGTCCTAAAACGAGCGCAACCCTTGTCACTAGTTGCCAGCATGTTATGATGGGCACTTTAGTGAGACTGCCAATGAAAAATTGGAGGAAGGTGAGGATCACGTCAAATCATCATGCCCCTTATGATCTGGGCTACAAACGTGATACAATGGCTGTTACAAAGAGTAGCTGAAACGCAAGTTAATAGCCAATCTCATAAAAACAGTCTCAGTTCGGATTGAAGTCTGCAACTCGACTTCATGAAGTTGGAATCGCTAGTAATCGCGAATCAGCATGTCGCGGTGAATACGTTCTCGGGGTTTGTACACACCGCCCGTCAAACCACGAAAGTTGGTAATACTCGAAAACGGTAGCCTAACTTCTTCGGAAGAGGGAACCGTCTAAGGTAGGATCGATGATTGT
>gi|612130608|gb|KJ435290.1| Sugarcane grassy shoot phytoplasma strain Co86032_pun 16S ribosomal RNA gene, partial sequence 1..1438
TGGCGGCGTGCCTAATACATGCAAGTCGAACGGAAATCTTCGGATTTTAGTGGCGAACGGGTGAGTAACACGTAAGCAACCTGCCTTTAAGACGAGGATAACAATTGGAAACAGTTGCTAAGACTGGATAGGAAATAAAAAGGCATCTTTTTATTTTTAAAAAACCTTTTTCGGAAGGTATGCTTAAAGAGGGGCTTGCGTCACATTATTTAGTTGGCAGGGTAAAGGCCTACCAAGACTATGATGTGTAGCTGGACTGAGAGGTTGAACAGCCACTTTGGGACTGAAACACGGCCCAAACTCCTACGGGAGGCAGCAGTAGGGAATTTTCGGCAATGGAGGAAACTCTGACCGAGCAACGCCGCGTGAACGATGAAGTATTTCGGTATGTAAAGTTCTTTTATTGAAGAAAAAAAAATAGTGGAAAAACTATCTTGACGATATTCAATGAATAAGCCCCGGCAAACTATGTGCCAGCAGCCGCGGTAATACATAGGGGGCGAGCGTTATCCGGAATTATTGGGCGTAAAGGGTGCGTAGGCGGTTTAATAAGTCTATAGTTTAATTTCAGTGCTTAACACTGTCCTGCTATAGAAACTATTAGACTAGAGTGAGATAGAGGCAAGTGGAATTCCATGTGTAGCGGTAAAATGCGTAAATATATGGAGGAACACCAGAGGCGTAGGCGGCTTGCTGGGTCTTTACTGACGCTGAGGCACGAAAGCGTGGGGAGCAAACAGGATTAGATACCCTGGTAGTCCACGCCGTAAACGATGAGTACTAAGTGTCGGGATTACTCGGTACTGAAGTTAACACATTAAGTACTCCGCCTGAGTAGTACGTACGCAAGTATGAAACTTAAAGGAATTGACGGGACTCCGCACAAGCGGTGGATCATGTTGTTTAATTTGAAGATACACGAAAAACCTTACCAGGTCTTGACATACTCTGCAAAGCTATAGCAATATAGTGGAGGTTATCAGGGATACAGGTGGTGCATGGTTGTCGTCAGCTCGTGTCGTGAGATGTTAGGTTAAGTCCTAAAACGAGCGCAACCCTTGTCATTAGTTGCCAGCATGTCATGATGGGCACTTTAATGAGACTGCCAATGAAAAATTGGAGGAAGGTGAGGATCACGTCAAATCATCATGCCCCTTATGATCTGGGCTACAAACGTGATACAATGGCTGTTACAAAGAGTAGCTGAAACGCAAGTTTATAGCCAATCTCATAAAAGCAGTCTCAGTTCGGATTGAAGTCTGCAACTCGACTTCATGAAGTTGGAATCGCTAGTAATCGCGAATCAGCATGTCGCGGTGAATACGTTCTCGGGGTTTGTACACACCGCCCGTCAAACCACGAAAGTTGGTAATACTCAAAAACGGTAGCCTAACTTCTTCGGAAGAGGGAACCGTCTAAGGTAGGATCGATGAGTGTT
>gi|612130607|gb|KJ435289.1| Sugarcane grassy shoot phytoplasma strain Co86032_sat 16S ribosomal RNA gene, partial sequence 1..1442
CGGCGGGGTGCCTAATACATGCAAGTCGAACGGAAATTTTCGGATTTTAGTGGCGAACGGGTGAGTAACACGTAAGCAACCTGCCTTTAAGACGAGGATAACAATTGGAAACAGTTGCTAAGACTGGATAGGAAATAAAAAGGCATCTTTTTATTTTTAAAAGACCTTTTTCGGAAGGTATGCTTAAAGAGGGGCTTGCGTCACATTAGTTAGTTGGCAGGGTAAAGGCCTACCAAGACTATGATGTGTAGCTGGACTGAGAGGTTGAACAGCCACTTTGGGACTGAAACACGGCCCAAACTCCTACGGGAGGCAGCAGTAGGGAATTTTCGGCAATGGAGGAAACTCTGACCGACCAACGCCGCGTGAACTATGAAGTATTTCGGTATGTAAAGTTCTTTTATTGGTGAAAAAAAATTAATGGAAAAGCTATTCCTGACGATATTCAATGAATAGGCCCCGGCAAACTATGTGCCAGCAGCCGCGGTAATACATAGGGGGCGAGCGTTATCCGGGAATTATTGGGCGTAAAGGGTGCGTAGGCGGTTTAATAAGTCTATAGTTTAATTTCAGTGCTTAACACTGTCCTGCTATAGAAACTATTAGACTAGAGTGAGATAGAGGCAAGTGGAATTCCATGTGTAGCGGTAAAATGCGTAAATATATGGAGGAACACCAGAGGCGTAGGCGGCTTGCTGGGTCTTTACTGACGCTGAGGCACGAAAGCGTGGGGAGCAAACAGGATTAGATACCCTGGTAGTCCACGCCGTAAACGATGAGTACTAAGTGTCGGGATTACTCGGTACTGAAGTTAACACATTAAGTACTCCGCCTGAGTAGTACGTACGCAAGTATGAAACTTAAAGGAATTGACGGGACTCCGCACAAGCGGTGGATCATGTTGTTTAATTTGAAGATACACGAAAAACCTTACCAGGTCTTGACATACTCTGCAAAGCTATAGCAATATAGTGGAGGTTATCAGGGATACAGGTGGTGCATGGTTGTCGTCAGCTCGTGTCGTGAGATGTTAGGTTAAGTCCTAAAACGAGCGCAACCCTTGTCATTAGTTGCCAGCATGTCATGATGGGCACTTTAATGAGACTGCCAATGAAAAATTGGAGGAAGGTGAGGATCACGTCAAATCATCATGCCCCTTATGATCTGGGCTACAAACGTGATACAATGGCTGTTACAAAGAGTAGCTGAAACGCAAGTTTATAGCCAATCTCATAAAAGCAGTCTCAGTTCGGATTGAGTCTGCAACTCGACTTCATGAAGTTGGAATCGCTAGTAATCGCGAATCAGCATGTCGCGGTGAATACGTTCTCGGGGTTTGTACACACCGCCCGTCAAACCACGAAAGTTGGTAATACTCAAAAACGGTAGCCTAACTTCTTCGGAAGAGGGAACCGTCTAAGGTAGGATCGATGATTGGTGTT
>gi|532809238|gb|KF498658.1| Candidatus Phytoplasma rhamni strain SRB-55-06 16S ribosomal RNA gene, partial sequence 1..1438
AGTGGCGAACGGGTGAGTAACACGTAAGTAACCTACCTTTCAGACGAGGATAACGATTGGAAACGATTGCTAAGACTGGATAGGAAATTTTAAGGCATCTTAAAATTTTTAAAAGACCTGCAAAGGTATGCTGAAAGATGGGCTTGCGGCACATTAGTTTGTTGGTAAGGTAATGGCTTACCAAGACTATGATGTGTAGCTGGACTGAGAGGTTGAACAGCCACATTGGGACTGAGACACGGCCCAAACTCCTACGGGAGGCAGCAGTAAGGAATTTTCGGCAATGGAGGAAACTCTGACCGAGCAACGCCGCGTGAACGACGAAGTATTTCGATACGTAAAGTTCTTTTATTAAAGAAGAAAAAATGATGGAAAAATCATTCTGACGGTATTTAATGAATAAGCCCCGGCTAACTATGTGCCAGCAGCTGCGGTAATACATAGGGGGCAAGCGTTATCCGGATTTATTGGGCGTAAAGGGTGCGTAGGCGGTTTAATAAGTCTGTGGTTTAAACTCAATGCTCAACATTGTGACGCTATAGAAACTGTTTAACTAGAGTTGGATAGAGGCAAGTGGAATTCCATGTGTAGCGGTAAAATGCGTAAAGATATGGAGGAACACCAGTAGCGAAGGCGGCTTGCTGGGTCTTAACTGACGCTGAGGCACGAAAGCATGGGGAGCAAACAGGATTAGATACCCTGGTAGTCCATGCCGTAAACGATGAGTACTAAGTGTCGGGTTAAACCGGTGCTGAAGTTAACACATTAAGTACTCCGCCTGAGTAGTACGTACGCAAGTATGAAACTTAAAGGAATTGACGGGACTCCGCACAAGCGGTGGATCATGTTGTTTAATTCGAAGATACACGAAAAACCTTACCAGGTCTTGACATACTCTGCAAAGCTATAGCAATATAGTGGAGGTTATCAGGGATACAGGTGGTGCATGGTTGTCGTCAGCTCGTGTCGTGAGATGTTGGGTTAAGTCCCGCAACGAGCGCAACCCTTATCACTAGTTGCCAGCATTCAGTTGGGGACTCTAGTGAGACTGCTAATGATAAATTGGAGGAAGGTGGGGATTACGTCAAATCATCATGCCCCTTATGATCTGGGCTACAAACGTGATACAATGGCTGTTACAAAGAGTAGCTGAAGCGTGAGTTTTTAGCAAATCTCAAAAAAACAGTCTCAGTTCGGATTGAAGTCTGCAACTCGACTTCATGAAGTTGGAATCGCTAGTAATCGCGAATCAGCATGTCGCGGTGAATACGTTCTCGGGGTTTGTACACACCGCCCGTCAAACCATGAAAGTCGGTAATACCCAAAACCAGCAGCCTAACTTGCAAAAGAGGGAACTGTCTAAGGTAGGATTGATGATTGGGGTTAAGTCGTAACAAGGTATCCCTACCGGAAGGTGGGGATGGATCACCTCCTTTCT
>gi|532809237|gb|KF498657.1| Candidatus Phytoplasma rhamni strain SRB207-09 16S ribosomal RNA gene, partial sequence 1..1438
AGTGGCGAACGGGTGAGTAACACGTAAGTAACCTACCTTTCAGACGAGGATAACGATTGGAAACGATTGCTAAGACTGGATAGGAAATTTTAAGGCATCTTAAAATTTTTAAAAGACCTGCAAAGGTATGCTGAAAGATGGGCTTGCGGCACATTAGTTTGTTGGTAAGGTAATGGCTTACCAAGACTATGATGTGTAGCTGGACTGAGAGGTTGAACAGCCACATTGGGACTGAGACACGGCCCAAACTCCTACGGGAGGCAGCAGTAAGGAATTTTCGGCAATGGAGGAAACTCTGACCGAGCAACGCCGCGTGAACGACGAAGTATTTCGATACGTAAAGTTCTTTTATTAAAGAAGAAAAAATGATGGAAAAATCATTCTGACGGTATTTAATGAATAAGCCCCGGCTAACTATGTGCCAGCAGCTGCGGTAATACATAGGGGGCAAGCGTTATCCGGATTTATTGGGCGTAAAGGGTGCGTAGGCGGTTTAATAAGTCTGTGGTTTAAACTCAATGCTCAACATTGTGACGCTATAGAAACTGTTTAACTAGAGTTGGATAGAGGCAAGTGGAATTCCATGTGTAGCGGTAAAATGCGTAAAGATATGGAGGAACACCAGTAGCGAAGGCGGCTTGCTGGGTCTTAACTGACGCTGAGGCACGAAAGCATGGGGAGCAAACAGGATTAGATACCCTGGTAGTCCATGCCGTAAACGATGAGTACTAAGTGTCGGGTTAAACCGGTGCTGAAGTTAACACATTAAGTACTCCGCCTGAGTAGTACGTACGCAAGTATGAAACTTAAAGGAATTGACGGGACTCCGCACAAGCGGTGGATCATGTTGTTTAATTCGAAGATACACGAAAAACCTTACCAGGTCTTGACATACTCTGCAAAGCTATAGCAATATAGTGGAGGTTATCAGGGATACAGGTGGTGCATGGTTGTCGTCAGCTCGTGTCGTGAGATGTTGGGTTAAGTCCCGCAACGAGCGCAACCCTTATCACTAGTTGCCAGCATTCAGTTGGGGACTCTAGTGAGACTGCTAATGATAAATTGGAGGAAGGTGGGGATTACGTCAAATCATCATGCCCCTTATGATCTGGGCTACAAACGTGATACAATGGCTGTTACAAAGAGTAGCTGAAGCGTGAGTTTTTAGCAAATCTCAAAAAAACAGTCTCAGTTCGGATTGAAGTCTGCAACTCGACTTCATGAAGTTGGAATCGCTAGTAATCGCGAATCAGCATGTCGCGGTGAATACGTTCTCGGGGTTTGTACACACCGCCCGTCAAACCATGAAAGTCGGTAATACCCAAAACCAGCAGCCTAACTTGCAAAAGAGGGAACTGTCTAAGGTAGGATTGATGATTGGGGTTAAGTCGTAACAAGGTATCCCTACCGGAAGGTGGGGATGGATCACCTCCTTTCT
>gi|532809236|gb|KF498656.1| Candidatus Phytoplasma rhamni strain SRB-174-09 16S ribosomal RNA gene, partial sequence 1..1438
AGTGGCGAACGGGTGAGTAACACGTAAGTAACCTACCTTTCAGACGAGGATAACGATTGGAAACGATTGCTAAGACTGGATAGGAAATTTTAAGGCATCTTAAAATTTTTAAAAGACCTGCAAAGGTATGCTGAAAGATGGGCTTGCGGCACATTAGTTTGTTGGTAAGGTAATGGCTTACCAAGACTATGATGTGTAGCTGGACTGAGAGGTTGAACAGCCACATTGGGACTGAGACACGGCCCAAACTCCTACGGGAGGCAGCAGTAAGGAATTTTCGGCAATGGAGGAAACTCTGACCGAGCAACGCCGCGTGAACGACGAAGTATTTCGATACGTAAAGTTCTTTTATTAAAGAAGAAAAAATGATGGAAAAATCATTCTGACGGTATTTAATGAATAAGCCCCGGCTAACTATGTGCCAGCAGCTGCGGTAATACATAGGGGGCAAGCGTTATCCGGATTTATTGGGCGTAAAGGGTGCGTAGGCGGTTTAATAAGTCTGTGGTTTAAACTCAATGCTCAACATTGTGACGCTATAGAAACTGTTTAACTAGAGTTGGATAGAGGCAAGTGGAATTCCATGTGTAGCGGTAAAATGCGTAAAGATATGGAGGAACACCAGTAGCGAAGGCGGCTTGCTGGGTCTTAACTGACGCTGAGGCACGAAAGCATGGGGAGCAAACAGGATTAGATACCCTGGTAGTCCATGCCGTAAACGATGAGTACTAAGTGTCGGGTTAAACCGGTGCTGAAGTTAACACATTAAGTACTCCGCCTGAGTAGTACGTACGCAAGTATGAAACTTAAAGGAATTGACGGGACTCCGCACAAGCGGTGGATCATGTTGTTTAATTCGAAGATACACGAAAAACCTTACCAGGTCTTGACATACTCTGCAAAGCTATAGCAATATAGTGGAGGTTATCAGGGATACAGGTGGTGCATGGTTGTCGTCAGCTCGTGTCGTGAGATGTTGGGTTAAGTCCCGCAACGAGCGCAACCCTTATCACTAGTTGCCAGCATTCAGTTGGGGACTCTAGTGAGACTGCTAATGATAAATTGGAGGAAGGTGGGGATTACGTCAAATCATCATGCCCCTTATGATCTGGGCTACAAACGTGATACAATGGCTGTTACAAAGAGTAGCTGAAGCGTGAGTTTTTAGCAAATCTCAAAAAAACAGTCTCAGTTCGGATTGAAGTCTGCAACTCGACTTCATGAAGTTGGAATCGCTAGTAATCGCGAATCAGCATGTCGCGGTGAATACGTTCTCGGGGTTTGTACACACCGCCCGTCAAACCATGAAAGTCGGTAATACCCAAAACCAGCAGCCTAACTTGCAAAAGAGGGAACTGTCTAAGGTAGGATTGATGATTGGGGTTAAGTCGTAACAAGGTATCCCTACCGGAAGGTGGGGATGGATCACCTCCTTTCT
>gi|532809235|gb|KF498655.1| Candidatus Phytoplasma rhamni strain A-14-07 16S ribosomal RNA gene, partial sequence 1..1438
AGTGGCGAACGGGTGAGTAACACGTAAGTAACCTACCTTTCAGACGAGGATAACGATTGGAAACGATTGCTAAGACTGGATAGGAAATTTTAAGGCATCTTAAAATTTTTAAAAGACCTGCAAAGGTATGCTGAAAGATGGGCTTGCGGCACATTAGTTTGTTGGTAAGGTAATGGCTTACCAAGACTATGATGTGTAGCTGGACTGAGAGGTTGAACAGCCACATTGGGACTGAGACACGGCCCAAACTCCTACGGGAGGCAGCAGTAAGGAATTTTCGGCAATGGAGGAAACTCTGACCGAGCAACGCCGCGTGAACGACGAAGTATTTCGATACGTAAAGTTCTTTTATTAAAGAAGAAAAAATGATGGAAAAATCATTCTGACGGTATTTAATGAATAAGCCCCGGCTAACTATGTGCCAGCAGCTGCGGTAATACATAGGGGGCAAGCGTTATCCGGATTTATTGGGCGTAAAGGGTGCGTAGGCGGTTTAATAAGTCTGTGGTTTAAACTCAATGCTCAACATTGTGACGCTATAGAAACTGTTTAACTAGAGTTGGATAGAGGCAAGTGGAATTCCATGTGTAGCGGTAAAATGCGTAAAGATATGGAGGAACACCAGTAGCGAAGGCGGCTTGCTGGGTCTTAACTGACGCTGAGGCACGAAAGCATGGGGAGCAAACAGGATTAGATACCCTGGTAGTCCATGCCGTAAACGATGAGTACTAAGTGTCGGGTTAAACCGGTGCTGAAGTTAACACATTAAGTACTCCGCCTGAGTAGTACGTACGCAAGTATGAAACTTAAAGGAATTGACGGGACTCCGCACAAGCGGTGGATCATGTTGTTTAATTCGAAGATACACGAAAAACCTTACCAGGTCTTGACATACTCTGCAAAGCTATAGCAATATAGTGGAGGTTATCAGGGATACAGGTGGTGCATGGTTGTCGTCAGCTCGTGTCGTGAGATGTTGGGTTAAGTCCCGCAACGAGCGCAACCCTTATCACTAGTTGCCAGCATTCAGTTGGGGACTCTAGTGAGACTGCTAATGATAAATTGGAGGAAGGTGGGGATTACGTCAAATCATCATGCCCCTTATGATCTGGGCTACAAACGTGATACAATGGCTGTTACAAAGAGTAGCTGAAGCGTGAGTTTTTAGCAAATCTCAAAAAAACAGTCTCAGTTCGGATTGAAGTCTGCAACTCGACTTCATGAAGTTGGAATCGCTAGTAATCGCGAATCAGCATGTCGCGGTGAATACGTTCTCGGGGTTTGTACACACCGCCCGTCAAACCATGAAAGTCGGTAATACCCAAAACCAGCAGCCTAACTTGCAAAAGAGGGAACTGTCTAAGGTAGGATTGATGATTGGGGTTAAGTCGTAACAAGGTATCCCTACCGGAAGGTGGGGATGGATCACCTCCTTTCT
>gi|532809234|gb|KF498654.1| Candidatus Phytoplasma rhamni strain CH-48-07 16S ribosomal RNA gene, partial sequence 1..1438
AGTGGCGAACGGGTGAGTAACACGTAAGTAACCTACCTTTCAGACGAGGATAACGATTGGAAACGATTGCTAAGACTGGATAGGAAATTTTAAGGCATCTTAAAATTTTTAAAAGACCTGCAAAGGTATGCTGAAAGATGGGCTTGCGGCACATTAGTTTGTTGGTAAGGTAATGGCTTACCAAGACTATGATGTGTAGCTGGACTGAGAGGTTGAACAGCCACATTGGGACTGAGACACGGCCCAAACTCCTACGGGAGGCAGCAGTAAGGAATTTTCGGCAATGGAGGAAACTCTGACCGAGCAACGCCGCGTGAACGACGAAGTATTTCGATACGTAAAGTTCTTTTATTAAAGAAGAAAAAATGATGGAAAAATCATTCTGACGGTATTTAATGAATAAGCCCCGGCTAACTATGTGCCAGCAGCTGCGGTAATACATAGGGGGCAAGCGTTATCCGGATTTATTGGGCGTAAAGGGTGCGTAGGCGGTTTAATAAGTCTGTGGTTTAAACTCAATGCTCAACATTGTGACGCTATAGAAACTGTTTAACTAGAGTTGGATAGAGGCAAGTGGAATTCCATGTGTAGCGGTAAAATGCGTAAAGATATGGAGGAACACCAGTAGCGAAGGCGGCTTGCTGGGTCTTAACTGACGCTGAGGCACGAAAGCATGGGGAGCAAACAGGATTAGATACCCTGGTAGTCCATGCCGTAAACGATGAGTACTAAGTGTCGGGTTAAACCGGTGCTGAAGTTAACACATTAAGTACTCCGCCTGAGTAGTACGTACGCAAGTATGAAACTTAAAGGAATTGACGGGACTCCGCACAAGCGGTGGATCATGTTGTTTAATTCGAAGATACACGAAAAACCTTACCAGGTCTTGACATACTCTGCAAAGCTATAGCAATATAGTGGAGGTTATCAGGGATACAGGTGGTGCATGGTTGTCGTCAGCTCGTGTCGTGAGATGTTGGGTTAAGTCCCGCAACGAGCGCAACCCTTATCACTAGTTGCCAGCATTCAGTTGGGGACTCTAGTGAGACTGCTAATGATAAATTGGAGGAAGGTGGGGATTACGTCAAATCATCATGCCCCTTATGATCTGGGCTACAAACGTGATACAATGGCTGTTACAAAGAGTAGCTGAAGCGTGAGTTTTTAGCAAATCTCAAAAAAACAGTCTCAGTTCGGATTGAAGTCTGCAACTCGACTTCATGAAGTTGGAATCGCTAGTAATCGCGAATCAGCATGTCGCGGTGAATACGTTCTCGGGGTTTGTACACACCGCCCGTCAAACCATGAAAGTCGGTAATACCCAAAACCAGCAGCCTAACTTGCAAAAGAGGGAACTGTCTAAGGTAGGATTGATGATTGGGGTTAAGTCGTAACAAGGTATCCCTACCGGAAGGTGGGGATGGATCACCTCCTTTCT
>gi|532809233|gb|KF498653.1| Candidatus Phytoplasma rhamni strain CH-172-08 16S ribosomal RNA gene, partial sequence 1..1438
AGTGGCGAACGGGTGAGTAACACGTAAGTAACCTACCTTTCAGACGAGGATAACGATTGGAAACGATTGCTAAGACTGGATAGGAAATTTTAAGGCATCTTAAAATTTTTAAAAGACCTGCAAAGGTATGCTGAAAGATGGGCTTGCGGCACATTAGTTTGTTGGTAAGGTAATGGCTTACCAAGACTATGATGTGTAGCTGGACTGAGAGGTTGAACAGCCACATTGGGACTGAGACACGGCCCAAACTCCTACGGGAGGCAGCAGTAAGGAATTTTCGGCAATGGAGGAAACTCTGACCGAGCAACGCCGCGTGAACGACGAAGTATTTCGATACGTAAAGTTCTTTTATTAAAGAAGAAAAAATGATGGAAAAATCATTCTGACGGTATTTAATGAATAAGCCCCGGCTAACTATGTGCCAGCAGCTGCGGTAATACATAGGGGGCAAGCGTTATCCGGATTTATTGGGCGTAAAGGGTGCGTAGGCGGTTTAATAAGTCTGTGGTTTAAACTCAATGCTCAACATTGTGACGCTATAGAAACTGTTTAACTAGAGTTGGATAGAGGCAAGTGGAATTCCATGTGTAGCGGTAAAATGCGTAAAGATATGGAGGAACACCAGTAGCGAAGGCGGCTTGCTGGGTCTTAACTGACGCTGAGGCACGAAAGCATGGGGAGCAAACAGGATTAGATACCCTGGTAGTCCATGCCGTAAACGATGAGTACTAAGTGTCGGGTTAAACCGGTGCTGAAGTTAACACATTAAGTACTCCGCCTGAGTAGTACGTACGCAAGTATGAAACTTAAAGGAATTGACGGGACTCCGCACAAGCGGTGGATCATGTTGTTTAATTCGAAGATACACGAAAAACCTTACCAGGTCTTGACATACTCTGCAAAGCTATAGCAATATAGTGGAGGTTATCAGGGATACAGGTGGTGCATGGTTGTCGTCAGCTCGTGTCGTGAGATGTTGGGTTAAGTCCCGCAACGAGCGCAACCCTTATCACTAGTTGCCAGCATTCAGTTGGGGACTCTAGTGAGACTGCTAATGATAAATTGGAGGAAGGTGGGGATTACGTCAAATCATCATGCCCCTTATGATCTGGGCTACAAACGTGATACAATGGCTGTTACAAAGAGTAGCTGAAGCGTGAGTTTTTAGCAAATCTCAAAAAAACAGTCTCAGTTCGGATTGAAGTCTGCAACTCGACTTCATGAAGTTGGAATCGCTAGTAATCGCGAATCAGCATGTCGCGGTGAATACGTTCTCGGGGTTTGTACACACCGCCCGTCAAACCATGAAAGTCGGTAATACCCAAAACCAGCAGCCTAACTTGCAAAAGAGGGAACTGTCTAAGGTAGGATTGATGATTGGGGTTAAGTCGTAACAAGGTATCCCTACCGGAAGGTGGGGATGGATCACCTCCTTTCT
>gi|532809232|gb|KF498652.1| Candidatus Phytoplasma rhamni strain D-42-08 16S ribosomal RNA gene, partial sequence 1..1438
AGTGGCGAACGGGTGAGTAACACGTAAGTAACCTACCTTTCAGACGAGGATAACGATTGGAAACGATTGCTAAGACTGGATAGGAAATTTTAAGGCATCTTAAAATTTTTAAAAGACCTGCAAAGGTATGCTGAAAGATGGGCTTGCGGCACATTAGTTTGTTGGTAAGGTAATGGCTTACCAAGACTATGATGTGTAGCTGGACTGAGAGGTTGAACAGCCACATTGGGACTGAGACACGGCCCAAACTCCTACGGGAGGCAGCAGTAAGGAATTTTCGGCAATGGAGGAAACTCTGACCGAGCAACGCCGCGTGAACGACGAAGTATTTCGATACGTAAAGTTCTTTTATTAAAGAAGAAAAAATGATGGAAAAATCATTCTGACGGTATTTAATGAATAAGCCCCGGCTAACTATGTGCCAGCAGCTGCGGTAATACATAGGGGGCAAGCGTTATCCGGATTTATTGGGCGTAAAGGGTGCGTAGGCGGTTTAATAAGTCTGTGGTTTAAACTCAATGCTCAACATTGTGACGCTATAGAAACTGTTTAACTAGAGTTGGATAGAGGCAAGTGGAATTCCATGTGTAGCGGTAAAATGCGTAAAGATATGGAGGAACACCAGTAGCGAAGGCGGCTTGCTGGGTCTTAACTGACGCTGAGGCACGAAAGCATGGGGAGCAAACAGGATTAGATACCCTGGTAGTCCATGCCGTAAACGATGAGTACTAAGTGTCGGGTTAAACCGGTGCTGAAGTTAACACATTAAGTACTCCGCCTGAGTAGTACGTACGCAAGTATGAAACTTAAAGGAATTGACGGGACTCCGCACAAGCGGTGGATCATGTTGTTTAATTCGAAGATACACGAAAAACCTTACCAGGTCTTGACATACTCTGCAAAGCTATAGCAATATAGTGGAGGTTATCAGGGATACAGGTGGTGCATGGTTGTCGTCAGCTCGTGTCGTGAGATGTTGGGTTAAGTCCCGCAACGAGCGCAACCCTTATCACTAGTTGCCAGCATTCAGTTGGGGACTCTAGTGAGACTGCTAATGATAAATTGGAGGAAGGTGGGGATTACGTCAAATCATCATGCCCCTTATGATCTGGGCTACAAACGTGATACAATGGCTGTTACAAAGAGTAGCTGAAGCGTGAGTTTTTAGCAAATCTCAAAAAAACAGTCTCAGTTCGGATTGAAGTCTGCAACTCGACTTCATGAAGTTGGAATCGCTAGTAATCGCGAATCAGCATGTCGCGGTGAATACGTTCTCGGGGTTTGTACACACCGCCCGTCAAACCATGAAAGTCGGTAATACCCAAAACCAGCAGCCTAACTTGCAAAAGAGGGAACTGTCTAAGGTAGGATTGATGATTGGGGTTAAGTCGTAACAAGGTATCCCTACCGGAAGGTGGGGATGGATCACCTCCTTTCT
>gi|532809231|gb|KF498651.1| Candidatus Phytoplasma rhamni strain BWB-bis 16S ribosomal RNA gene, partial sequence 1..1438
AGTGGCGAACGGGTGAGTAACACGTAAGTAACCTACCTTTCAGACGAGGATAACGATTGGAAACGATTGCTAAGACTGGATAGGAAATTTTAAGGCATCTTAAAATTTTTAAAAGACCTGCAAAGGTATGCTGAAAGATGGGCTTGCGGCACATTAGTTTGTTGGTAAGGTAATGGCTTACCAAGACTATGATGTGTAGCTGGACTGAGAGGTTGAACAGCCACATTGGGACTGAGACACGGCCCAAACTCCTACGGGAGGCAGCAGTAAGGAATTTTCGGCAATGGAGGAAACTCTGACCGAGCAACGCCGCGTGAACGACGAAGTATTTCGATACGTAAAGTTCTTTTATTAAAGAAGAAAAAATGATGGAAAAATCATTCTGACGGTATTTAATGAATAAGCCCCGGCTAACTATGTGCCAGCAGCTGCGGTAATACATAGGGGGCAAGCGTTATCCGGATTTATTGGGCGTAAAGGGTGCGTAGGCGGTTTAATAAGTCTGTGGTTTAAACTCAATGCTCAACATTGTGACGCTATAGAAACTGTTTAACTAGAGTTGGATAGAGGCAAGTGGAATTCCATGTGTAGCGGTAAAATGCGTAAAGATATGGAGGAACACCAGTAGCGAAGGCGGCTTGCTGGGTCTTAACTGACGCTGAGGCACGAAAGCATGGGGAGCAAACAGGATTAGATACCCTGGTAGTCCATGCCGTAAACGATGAGTACTAAGTGTCGGGTTAAACCGGTGCTGAAGTTAACACATTAAGTACTCCGCCTGAGTAGTACGTACGCAAGTATGAAACTTAAAGGAATTGACGGGACTCCGCACAAGCGGTGGATCATGTTGTTTAATTCGAAGATACACGAAAAACCTTACCAGGTCTTGACATACTCTGCAAAGCTATAGCAATATAGTGGAGGTTATCAGGGATACAGGTGGTGCATGGTTGTCGTCAGCTCGTGTCGTGAGATGTTGGGTTAAGTCCCGCAACGAGCGCAACCCTTATCACTAGTTGCCAGCATTCAGTTGGGGACTCTAGTGAGACTGCTAATGATAAATTGGAGGAAGGTGGGGATTACGTCAAATCATCATGCCCCTTATGATCTGGGCTACAAACGTGATACAATGGCTGTTACAAAGAGTAGCTGAAGCGTGAGTTTTTAGCAAATCTCAAAAAAACAGTCTCAGTTCGGATTGAAGTCTGCAACTCGACTTCATGAAGTTGGAATCGCTAGTAATCGCGAATCAGCATGTCGCGGTGAATACGTTCTCGGGGTTTGTACACACCGCCCGTCAAACCATGAAAGTCGGTAATACCCAAAACCAGCAGCCTAACTTGCAAAAGAGGGAACTGTCTAAGGTAGGATTGATGATTGGGGTTAAGTCGTAACAAGGTATCCCTACCGGAAGGTGGGGATGGATCACCTCCTTTCT
>gi|526641934|ref|NR_103931.1| Strawberry lethal yellows phytoplasma (CPA) str. NZSb11 strain NZSb11 16S ribosomal RNA, complete sequence 1..1521
TTGATCCTGGCTCAGGATTAACGCTGGCGGCGTGCCTAATACATGCAAGTCGAACGGAAGTTTAAGCAATTAAACTTTAGTGGCGAACGGGTGAGTAACGCGTAAGCAATCTGCCCCTAAGACGAGGATAACAGTTGGAAACGACTGCTAAGACTGGATAGGAGATAAGAAGGCATCTTTTTATCTTTAAAAGACCTCGCAAGAGGTATGCTTAGGGAAGAGCTTGCGTCACATTAGTTAGTTGGTGGGGTAAAGGCCTACCAAGACTATGATGTGTAGCCGGACTGAGAGGTTGAACGGCCACATTGGGACTGAGACACGGCCCAAACTCCTACGGGAGGCAGCAGTAAGGAATTTTCGGCAATGGAGGAAACTCTGACCGAGCAACGCCGCGTGAACGATGAAGTATTTCGGTACGTAAAGTTCTTTTATTAGGGAAGAAAAGATGGTGGAAAAACCATTATGACGGTACCTAATGAATAAGCCCCGGCTAACTATGTGCCAGCAGCCGCGGTAATACATAGGGGGCAAGCGTTATCCGGAATTATTGGGCGTAAAGGGTGCGTAGGCGGTTAAATAAGTTTATGGTCTAAGTGCAATGCTTAACGTTGTGATGCTATAAAAACTGTTTAGCTAGAGTTGGATAGAGGCAAGTGGAATTCCATGTGTAGTGGTAAAATGCGTAAATATATGGAGGAACACCAGAAGCGAAGGCGGCTTGCTAGGTCTTAACTGACGCTGAGGCACGAAAGCGTGGGGAGCAAACAGGATTAGATACCCTGGTAGTCCACGCCCTAAACGATGAGTACTAAACATTGGGTAAAACTAGTGTTGAAGTTAACACATTAAGTACTCCGCCTGAGTAGTACGTACGCAAGTATGAAACTTAAAGGAATTGACGGGACTCCGCACAAGCGGTGGATCATGTTGTTTAATTCGAAGGTACCCGAAAAACCTCACCAGGTCTTGACATGCTTTTGCAAAGCGGTAGAAATATCGTGGAGGTTATCAGAAGCACAGGTGGTGCATGGTTGTCGTCAGCTCGTGTCGTGAGATGTTGGGTTAAGTCCCGCAACGAGCGCAACCCTTGTTGTTAATTGCCATCATTAAGTTGGGGACTTTAGCAAGACTGCCAGTGATAAATTGGAGGAAGGTGGGGACGACGTCAAATCATCATGCCCCTTATGACCTGGGCTACAAACGTGATACAATGGCTGTTACAAAGGGCAGCTAAAGCGTAAGCTTTTGGCGAATCTCAAAAAAGCAGTCTCAGTTCGGATTGAAGTCTGCAACTCGACTTCATGAAGTTGGAATCGCTAGTAATCGTGAATCATCATGTCGCGGTGAATACGTTCTCGGGGTTTGTACACACCGCCCGTCAAACCACGAAAGTTGGCAATACCCAAAGCCGGTGGCCTAACTTCGCAAGAAGAGGGAGCCGTCTAAGGTAGGGTTGATAATTGGGGTTAAGTCGTAACAAGGTATCCCTACCGGAAGGTGGGGATGGATCACCTCCTTTCT
>gi|519282219|gb|KC795915.1| 'Robinia pseudoacacia' witches'-broom phytoplasma 16S ribosomal RNA gene, partial sequence 1..1432
CATGCAAGTCGAACGGAGACCCCTCAAAAGGTCTTAGTGGCGAACGGGTGAGTAACACGTAAGTAACCTACCTTTAAGACGAGGATAACAATCGGAAACGGTTGCTAAGACTGGATAGGAAATAAAAAGGCATCTTTTTGTTTTTAAAAGACCTTCTTCGGAGGGTATGCTTAAAGAGGGGCTTGCGCCACATTAGTTAGTTGGTGAGGTAAAGGCTTACCAAGATTATGATGTGTAGCTGGACTGAGAGGTTGAACAGCCACATTGGGACTGAGACACGGCCCAAACTCCTACGGGAGGCAGCAGTAGGGAATTTTCGGCAATGGAGGAAACTCTGACCGAGCGACGCCGCGTGAACGATGAAGTATTTCGGTATGTAAAGTTCTTTTATTGAAGAAGAAAAAATAGTGGAAAAACTATCTTGACGTTATTCAATGAATAAGCCCCGGCTAACTATGTGCCAGCAGCCGCGGTAAGACATAGGGGGCGAGCGTTATCCGGAATTATTGGGCGTAAAGGGTGCGTAGGCGGTTAGATAAGTCTATAATTTAATTTCAGTGCTTAACGCTGTCTTGTTATAGAAACTGTCTTGACTAGAGTGAGATAGAGGCAAGCGGAATTCCATGTGTAGCGGTAAAATGTGTAAATATATGGAGGAACACCAGAAGCGTAGGCGGCTTGCTGGGTCTTTACTGACGCTGAGGCACGAAAGCGTGGGGAGCAAACAGGATTAGATACCCTGGTAGTCCACGCTGTAAACGATGAGTACTAAGTGTCGGGGCAACTCGGTACTGAAGTTAACACATTAAGTACTCCGCCTGAGTAGTACGTACGCAAGTATGAAACTTAAAGGAATTGACGGGACTCCGCACAAGCGGTGGATCATGTTGTTTAATTCGAAGATACACGAAAAACCTTACCAGGTCTTGACATACTCTGCGAAGCTATAGAAATATAGTGGAGGTTATCAGGGATACAGGTGGTGCATGGTTGTCGTCAGTTCGTGTCGTGAGATGTTAGGTTAAGTCCTAAAACGAACGCAACCCCTGTCGTTAGTTACCAGCACGTAATGGTGGGGACTTTAGCGAGACTGCCAATTAAACATTGGAGGAAGGTGGGGATAACGTCAAATCATCATGCCCCTTATGATCTGGGCTACAAACGTGATACAATGGCTGTTACAAAGAGTAGCTGAAACGCGAGTTTTTAGCCAATCTCAAAAAGACAGTCTTAGTCCGGATTGAAGTCTGCAACTCGACTTCATGAAGCTGGAATCGCTAGTAATCGCGAATCAGCATGTCGCGGTGAATACGTTCTCGGGGTTTGTACACACCGCCCGTCAAACCACGAAAGTTAGCAATACCCGAAAGCAGTGGCTTAACTTCGCAAGAAGAGGGAGCTGTCTAAGGTAGGGTCGATGATTGGGGTTAAG
>gi|519282218|gb|KC795914.1| 'Sophora japonica var. golden' witches'-broom phytoplasma 16S ribosomal RNA gene, partial sequence 1..1432
CATGCAAGTCGAACGGAGACCCCTCAAAAGGTCTTAGTGGCGAACGGGTGAGTAACACGTAAGTAACCTACCTTTAAGACGAGGATAACAATCGGAAACGGTTGCTAAGACTGGATAGGAAATAAAAAGGCATCTTTTTGTTTTTAAAAGACCTTCTTCGGAGGGTATGCTTAAAGAGGGGCTTGCGCCACATTAGTTAGTTGGTGAGGTAAAGGCTTACCAAGATTATGATGTGTAGCTGGACTGAGAGGTTGAACAGCCACATTGGGACTGAGACACGGCCCAAACTCCTACGGGAGGCAGCAGTAGGGAATTTTCGGCAATGGAGGAAACTCTGACCGTGCGACGCCGCGTGAACGATGAAGTATTTCGGTATGTAAAGTTCTTTTATTGAAGAAGAAAAAATAGTGGAAAAACTATCTTGACGTTATTCAATGAATAAGCCCCGGCTAACTATGTGCCAGCAGCCGCGGTAAGACATAGGGGGCGAGCGTTATCCGGAATTATTGGGCGTAAAGGGTGCGTAGGCGGTTAGATAAGTCTATAATTTAATTTCAGTGCTTAACGCTGTCTTGTTGTAGAAACTGTCTTGACTAGAGTGAGATAGAGGCAAGCGGAATTCCATGTGTAGCGGTAAAATGTGTAAATATATGGAGGAACACCAGAAGCGTAGGCGGCTTGCTGGGTCTTTACTGACGCTGAGGCACGAAAGCGTGGGGAGCAAACAGGATTAGATACCCTGGTAGTCCACGCTGTAAACGATGAGTACTAAGTGTCGGGGCAACTCGGTACTGAAGTTAACACATTAAGTACTCCGCCTGAGTAGTACGTACGCAAGTATGAAACTTAAAGGAATTGACGGGACTCCGCACAAGCGGTGGATCATGTTGTTTAATTCGAAGATACACGAAAAACCTTACCAGGTCTTGACATACTCTGCGAAGCTATAGAAATATAGTGGAGGTTATCAGGGATACAGGTGGTGCATGGTTGTCGTCAGTTCGTGTCGTGAGATGTTAGGTTAAGTCCTAAAACGAACGCAACCCCTGTCGTTAGTTACCAGCACGTAATGGTGGGGACTTTAGCGAGACTGCCAATTAAACATTGGAGGAAGGTGGGGATAACGTCAAATCATCATGCCCCTTATGATCTGGGCTACAAACGTGATACAATGGCTGTTACAAAGAGTAGCTGAAACGCGAGTTTTTAGCCAATCTCAAAAAGACAGTCTTAGTCCGGATTGAAGTCTGCAACTCGACTTCATGAAGCTGGAATCGCTAGTAACCGCGAATCAGCATGTCGCGGTGAATACGTTCTCGGGGTTTGTACACACCGCCCGTCAAACCACGAAAGTTAGCAATACCCGAAAGCAGTGGCTTAACTTCGCAAGAAGAGGGAGCTGTCTAAGGTAGGGTCGATGATTGGGGTTAAG
>gi|341868779|gb|JN192462.1| 'Senna surattensis' stem fasciation phytoplasma isolate STSF-YNz7 16S ribosomal RNA gene and 16S-23S ribosomal RNA intergenic spacer, partial sequence 1..1504
AACGCTGGCGGCGCGCCTAATACATGCAAGTCGAACGGAGACCCCTCAAAAGGTCTTAGTGGCGAACGGGTGAGTAACACGTAAGTAACCTACCTTTAAGACGAGGATAACAATCGGAAACGGTTGCTAAGACTGGATAGGAAATAAAAAGGCATCTTTTTGTTTTTAAAAGACCTTCTTCGGAGGGTATGCTTAAAGAGGGGCTTGCGCCACATTAGTTGGTTGGTGAGGTATAGGCTTACCAAGATTATGATGTGTAGCTGGACTGAGAGGTTGAACAGCCACATTGGGACTGAGACACGGCCCAAACTCCTACGGGAGGCAGCAGTAGGGAATTTTCGGCAATGGAGGAAACTCTGACCGAGCGACGCCGCGTGAACGATGAAGTATTTCGGTATGTAAAGTTCTTTTATTGAAGAAGAAAAAATAGTGGAAAAACTATCTTGACGTTATTCAATGAATAAGCCCCGGCTAACTATGTGCCAGCAGCCGCGGTAAGACATAGGGGGCGAGCGTTATCCGGAATTATTGGGCGTAAAGGGTGCGTAGGCGGTTAGATAAGTCTATAATTTAATTTCAGTGCTTAACGCTGTCTTGTTATAGAAACTGTCTTGACTAGAGTGAGATAGAGGCAAGCGGAATTCCATGTGTAGCGGTAAAATGTGTAAATATATGGAGGAACACCAGAAGCGTAGGCGGCTTGCTGGGTCTTTACTGACGCTGAGGCACGAAAGCGTGGGGAGCAAACAGGATTAGATACCCTGGTAGTCCACGCTGTAAACGATGAGTACTAAGTGTCGGGGCAACTCGGTACTGAAGTTAACACATTAAGTACTCCGCCTGAGTAGTACGTACGCAAGTATGAAACTTAAAGGAATTGACGGGACTCCGCACAAGCGGTGGATCATGTTGTTTAATTCGAAGTTACACGAAAAACCTTACCAGGTCTTGACATACTCTGCGAAGCTATAGAAATATAGTGGAGGTTATCAGGGATACAGGTGGTGCATGGTTGTCGTCAGTTCGTGTCGTGAGATGTTAGGTTAAGTCCTAAAACGAACGCAACCCCTGTCGTTAGTTACCAGCACGTAATGGTGGGGACTTTAGCGAGACTGCCAATTAAACATTGGAGGAAGGTGGGGATAACGTCAAATCATCATGCCCCTTATGATCTGGGCTACAAACGTGATACAATGGCTGTTACAAAGAGTAGCTGAAACGCGAGTTTTTAGCCAATCTCAAAAAGACAGTCTTAGTCCGGATTGAAGTCTGCAACTCGACTTCATGAAGCTGGAATCGCTAGTAATCGCGAATCAGCATGTCGCGGTGAATACGTTCTCGGGGTTTGTACACACCGCCCGTCAAACCACGAAAGTTAGCAATACCCGAAAGCAGTGGCTTAACTTCGCAAGAAGAGGGAGCTGTCTAAGGTAGGGTTGATGATTGGGGTTAAGTCGTAACAAGGTATCCTTACCGGAAGGTGAGGATGGATCACCTCCTTTCT
>gi|341868778|gb|JN192461.1| 'Senna surattensis' stem fasciation phytoplasma isolate STSF-YNz6 16S ribosomal RNA gene and 16S-23S ribosomal RNA intergenic spacer, partial sequence 1..1504
AACGCTGGCGGCGCGCCTAATACATGCAAGTCGAACGGAGACCCCTCAAAAGGTCTTAGTGGCGAACGGGTGAGTAACACGTAAGTAACCTACCTTTAAGACGAGGATAACAATCGGAAACGGTTGCTAAGACTGGATAGGAAATAAAAAGGCATCTTTTTGTTTTTAAAAGACCTTCTTCGGAGGGTATGCTTAAAGAGGGGCTTGCGCCACATTAGTTGGTTGGTGAGGTATAGGCTTACCAAGATTATGATGTGTAGCTGGACTGAGAGGTTGAACAGCCACATTGGGACTGAGACACGGCCCAAACTCCTACGGGAGGCAGCAGTAGGGAATTTTCGGCAATGGAGGAAACTCTGACCGAGCGACGCCGCGTGAACGATGAAGTATTTCGGTATGTAAAGTTCTTTTATTGAAGAAGAAAAAATAGTGGAAAAACTATCTTGACGTTATTCAATGAATAAGCCCCGGCTAACTATGTGCCAGCAGCCGCGGTAAGACATAGGGGGCGAGCGTTATCCGGAATTATTGGGCGTAAAGGGTGCGTAGGCGGTTAGATAAGTCTATAATTTAATTTCAGTGCTTAACGCTGTCTTGTTATAGAAACTGTCTTGACTAGAGTGAGATAGAGGCAAGCGGAATTCCATGTGTAGCGGTAAAATGTGTAAATATATGGAGGAACACCAGAAGCGTAGGCGGCTTGCTGGGTCTTTACTGACGCTGAGGCACGAAAGCGTGGGGAGCAAACAGGATTAGATACCCTGGTAGTCCACGCTGTAAACGATGAGTACTAAGTGTCGGGGCAACTCGGTACTGAAGTTAACACATTAAGTACTCCGCCTGAGTAGTACGTACGCAAGTATGAAACTTAAAGGAATTGACGGGACTCCGCACAAGCGGTGGATCATGTTGTTTAATTCGAAGTTACACGAAAAACCTTACCAGGTCTTGACATACTCTGCGAAGCTATAGAAATATAGTGGAGGTTATCAGGGATACAGGTGGTGCATGGTTGTCGTCAGTTCGTGTCGTGAGATGTTAGGTTAAGTCCTAAAACGAACGCAACCCCTGTCGTTAGTTACCAGCACGTAATGGTGGGGACTTTAGCGAGACTGCCAATTAAACATTGGAGGAAGGTGGGGATAACGTCAAATCATCATGCCCCTTATGATCTGGGCTACAAACGTGATACAATGGCTGTTACAAAGAGTAGCTGAAACGCGAGTTTTTAGCCAATCTCAAAAAGACAGTCTTAGTCCGGATTGAAGTCTGCAACTCGACTTCATGAAGCTGGAATCGCTAGTAATCGCGAATCAGCATGTCGCGGTGAATACGTTCTCGGGGTTTGTACACACCGCCCGTCAAACCACGAAAGTTAGCAATACCCGAAAGCAGTGGCTTAACTTCGCAAGAAGAGGGAGCTGTCTAAGGTAGGGTTGATGATTGGGGTTAAGTCGTAACAAGGTATCCTTACCGGAAGGTGAGGATGGATCACCTCCTTTCT
>gi|341868777|gb|JN192460.1| 'Senna surattensis' stem fasciation phytoplasma isolate STSF-YNz5 16S ribosomal RNA gene and 16S-23S ribosomal RNA intergenic spacer, partial sequence 1..1504
AACGCTGGCGGCGCGCCTAATACATGCAAGTCGAACGGAGACCCCTCAAAAGGTCTTAGTGGCGAACGGGTGAGTAACACGTAAGTAACCTACCTTTAAGACGAGGATAACAATCGGAAACGGTTGCTAAGACTGGATAGGAAATAAAAAGGCATCTTTTTGTTTTTAAAAGACCTTCTTCGGAGGGTATGCTTAAAGAGGGGCTTGCGCCACATTAGTTGGTTGGTGAGGTATAGGCTTACCAAGATTATGATGTGTAGCTGGACTGAGAGGTTGAACAGCCACATTGGGACTGAGACACGGCCCAAACTCCTACGGGAGGCAGCAGTAGGGAATTTTCGGCAATGGAGGAAACTCTGACCGAGCGACGCCGCGTGAACGATGAAGTATTTCGGTATGTAAAGTTCTTTTATTGAAGAAGAAAAAATAGTGGAAAAACTATCTTGACGTTATTCAATGAATAAGCCCCGGCTAACTATGTGCCAGCAGCCGCGGTAAGACATAGGGGGCGAGCGTTATCCGGAATTATTGGGCGTAAAGGGTGCGTAGGCGGTTAGATAAGTCTATAATTTAATTTCAGTGCTTAACGCTGTCTTGTTATAGAAACTGTCTTGACTAGAGTGAGATAGAGGCAAGCGGAATTCCATGTGTAGCGGTAAAATGTGTAAATATATGGAGGAACACCAGAAGCGTAGGCGGCTTGCTGGGTCTTTACTGACGCTGAGGCACGAAAGCGTGGGGAGCAAACAGGATTAGATACCCTGGTAGTCCACGCTGTAAACGATGAGTACTAAGTGTCGGGGCAACTCGGTACTGAAGTTAACACATTAAGTACTCCGCCTGAGTAGTACGTACGCAAGTATGAAACTTAAAGGAATTGACGGGACTCCGCACAAGCGGTGGATCATGTTGTTTAATTCGAAGTTACACGAAAAACCTTACCAGGTCTTGACATACTCTGCGAAGCTATAGAAATATAGTGGAGGTTATCAGGGATACAGGTGGTGCATGGTTGTCGTCAGTTCGTGTCGTGAGATGTTAGGTTAAGTCCTAAAACGAACGCAACCCCTGTCGTTAGTTACCAGCACGTAATGGTGGGGACTTTAGCGAGACTGCCAATTAAACATTGGAGGAAGGTGGGGATAACGTCAAATCATCATGCCCCTTATGATCTGGGCTACAAACGTGATACAATGGCTGTTACAAAGAGTAGCTGAAACGCGAGTTTTTAGCCAATCTCAAAAAGACAGTCTTAGTCCGGATTGAAGTCTGCAACTCGACTTCATGAAGCTGGAATCGCTAGTAATCGCGAATCAGCATGTCGCGGTGAATACGTTCTCGGGGTTTGTACACACCGCCCGTCAAACCACGAAAGTTAGCAATACCCGAAAGCAGTGGCTTAACTTCGCAAGAAGAGGGAGCTGTCTAAGGTAGGGTTGATGATTGGGGTTAAGTCGTAACAAGGTATCCTTACCGGAAGGTGAGGATGGATCACCTCCTTTCT
>gi|341868776|gb|JN192459.1| 'Senna surattensis' stem fasciation phytoplasma isolate STSF-YNz4 16S ribosomal RNA gene and 16S-23S ribosomal RNA intergenic spacer, partial sequence 1..1504
AACGCTGGCGGCGCGCCTAATACATGCAAGTCGAACGGAGACCCCTCAAAAGGTCTTAGTGGCGAACGGGTGAGTAACACGTAAGTAACCTACCTTTAAGACGAGGATAACAATCGGAAACGGTTGCTAAGACTGGATAGGAAATAAAAAGGCATCTTTTTGTTTTTAAAAGACCTTCTTCGGAGGGTATGCTTAAAGAGGGGCTTGCGCCACATTAGTTGGTTGGTGAGGTATAGGCTTACCAAGATTATGATGTGTAGCTGGACTGAGAGGTTGAACAGCCACATTGGGACTGAGACACGGCCCAAACTCCTACGGGAGGCAGCAGTAGGGAATTTTCGGCAATGGAGGAAACTCTGACCGAGCGACGCCGCGTGAACGATGAAGTATTTCGGTATGTAAAGTTCTTTTATTGAAGAAGAAAAAATAGTGGAAAAACTATCTTGACGTTATTCAATGAATAAGCCCCGGCTAACTATGTGCCAGCAGCCGCGGTAAGACATAGGGGGCGAGCGTTATCCGGAATTATTGGGCGTAAAGGGTGCGTAGGCGGTTAGATAAGTCTATAATTTAATTTCAGTGCTTAACGCTGTCTTGTTATAGAAACTGTCTTGACTAGAGTGAGATAGAGGCAAGCGGAATTCCATGTGTAGCGGTAAAATGTGTAAATATATGGAGGAACACCAGAAGCGTAGGCGGCTTGCTGGGTCTTTACTGACGCTGAGGCACGAAAGCGTGGGGAGCAAACAGGATTAGATACCCTGGTAGTCCACGCTGTAAACGATGAGTACTAAGTGTCGGGGCAACTCGGTACTGAAGTTAACACATTAAGTACTCCGCCTGAGTAGTACGTACGCAAGTATGAAACTTAAAGGAATTGACGGGACTCCGCACAAGCGGTGGATCATGTTGTTTAATTCGAAGTTACACGAAAAACCTTACCAGGTCTTGACATACTCTGCGAAGCTATAGAAATATAGTGGAGGTTATCAGGGATACAGGTGGTGCATGGTTGTCGTCAGTTCGTGTCGTGAGATGTTAGGTTAAGTCCTAAAACGAACGCAACCCCTGTCGTTAGTTACCAGCACGTAATGGTGGGGACTTTAGCGAGACTGCCAATTAAACATTGGAGGAAGGTGGGGATAACGTCAAATCATCATGCCCCTTATGATCTGGGCTACAAACGTGATACAATGGCTGTTACAAAGAGTAGCTGAAACGCGAGTTTTTAGCCAATCTCAAAAAGACAGTCTTAGTCCGGATTGAAGTCTGCAACTCGACTTCATGAAGCTGGAATCGCTAGTAATCGCGAATCAGCATGTCGCGGTGAATACGTTCTCGGGGTTTGTACACACCGCCCGTCAAACCACGAAAGTTAGCAATACCCGAAAGCAGTGGCTTAACTTCGCAAGAAGAGGGAGCTGTCTAAGGTAGGGTTGATGATTGGGGTTAAGTCGTAACAAGGTATCCTTACCGGAAGGTGAGGATGGATCACCTCCTTTCT
>gi|341868775|gb|JN192458.1| 'Senna surattensis' stem fasciation phytoplasma isolate STSF-YNz3 16S ribosomal RNA gene and 16S-23S ribosomal RNA intergenic spacer, partial sequence 1..1504
AACGCTGGCGGCGCGCCTAATACATGCAAGTCGAACGGAGACCCCTCAAAAGGTCTTAGTGGCGAACGGGTGAGTAACACGTAAGTAACCTACCTTTAAGACGAGGATAACAATCGGAAACGGTTGCTAAGACTGGATAGGAAATAAAAAGGCATCTTTTTGTTTTTAAAAGACCTTCTTCGGAGGGTATGCTTAAAGAGGGGCTTGCGCCACATTAGTTGGTTGGTGAGGTATAGGCTTACCAAGATTATGATGTGTAGCTGGACTGAGAGGTTGAACAGCCACATTGGGACTGAGACACGGCCCAAACTCCTACGGGAGGCAGCAGTAGGGAATTTTCGGCAATGGAGGAAACTCTGACCGAGCGACGCCGCGTGAACGATGAAGTATTTCGGTATGTAAAGTTCTTTTATTGAAGAAGAAAAAATAGTGGAAAAACTATCTTGACGTTATTCAATGAATAAGCCCCGGCTAACTATGTGCCAGCAGCCGCGGTAAGACATAGGGGGCGAGCGTTATCCGGAATTATTGGGCGTAAAGGGTGCGTAGGCGGTTAGATAAGTCTATAATTTAATTTCAGTGCTTAACGCTGTCTTGTTATAGAAACTGTCTTGACTAGAGTGAGATAGAGGCAAGCGGAATTCCATGTGTAGCGGTAAAATGTGTAAATATATGGAGGAACACCAGAAGCGTAGGCGGCTTGCTGGGTCTTTACTGACGCTGAGGCACGAAAGCGTGGGGAGCAAACAGGATTAGATACCCTGGTAGTCCACGCTGTAAACGATGAGTACTAAGTGTCGGGGCAACTCGGTACTGAAGTTAACACATTAAGTACTCCGCCTGAGTAGTACGTACGCAAGTATGAAACTTAAAGGAATTGACGGGACTCCGCACAAGCGGTGGATCATGTTGTTTAATTCGAAGTTACACGAAAAACCTTACCAGGTCTTGACATACTCTGCGAAGCTATAGAAATATAGTGGAGGTTATCAGGGATACAGGTGGTGCATGGTTGTCGTCAGTTCGTGTCGTGAGATGTTAGGTTAAGTCCTAAAACGAACGCAACCCCTGTCGTTAGTTACCAGCACGTAATGGTGGGGACTTTAGCGAGACTGCCAATTAAACATTGGAGGAAGGTGGGGATAACGTCAAATCATCATGCCCCTTATGATCTGGGCTACAAACGTGATACAATGGCTGTTACAAAGAGTAGCTGAAACGCGAGTTTTTAGCCAATCTCAAAAAGACAGTCTTAGTCCGGATTGAAGTCTGCAACTCGACTTCATGAAGCTGGAATCGCTAGTAATCGCGAATCAGCATGTCGCGGTGAATACGTTCTCGGGGTTTGTACACACCGCCCGTCAAACCACGAAAGTTAGCAATACCCGAAAGCAGTGGCTTAACTTCGCAAGAAGAGGGAGCTGTCTAAGGTAGGGTTGATGATTGGGGTTAAGTCGTAACAAGGTATCCTTACCGGAAGGTGAGGATGGATCACCTCCTTTCT
>gi|341868774|gb|JN192457.1| 'Senna surattensis' stem fasciation phytoplasma isolate STSF-YNz2 16S ribosomal RNA gene and 16S-23S ribosomal RNA intergenic spacer, partial sequence 1..1504
AACGCTGGCGGCGCGCCTAATACACGCAAGTCGAACGGAGACCCCTCAAAAGGTCTTAGTGGCGAACGGGTGAGTAACACGTAAGTAACCTACCTTTAAGACGAGGATAACAATCGGAAACGGTTGCTAAGACTGGATAGGAAATAAAAAGGCATCTTTTTGTTTTTAAAAGACCTTCTTCGGAGGGTATGCTTAAAGAGGGGCTTGCGCCACATTAGTTGGTTGGTGAGGTATAGGCTTACCAAGATTATGATGTGTAGCTGGACTGAGAGGTTGAACAGCCACATTGGGACTGAGACACGGCCCAAACTCCTACGGGAGGCAGCAGTAGGGAATTTTCGGCAATGGAGGAAACTCTGACCGAGCGACGCCGCGTGAACGATGAAGTATTTCGGTATGTAAAGTTCTTTTATTGAAGAAGAAAAAATAGTGGAAAAACTATCTTGACGTTATTCAATGAATAAGCCCCGGCTAACTATGTGCCAGCAGCCGCGGTAAGACATAGGGGGCGAGCGTTATCCGGAATTATTGGGCGTAAAGGGTGCGTAGGCGGTTAGATAAGTCTATAATTTAATTTCAGTGCTTAACGCTGTCTTGTTATAGAAACTGTCTTGACTAGAGTGAGATAGAGGCAAGCGGAATTCCATGTGTAGCGGTAAAATGTGTAAATATATGGAGGAACACCAGAAGCGTAGGCGGCTTGCTGGGTCTTTACTGACGCTGAGGCACGAAAGCGTGGGGAGCAAACAGGATTAGATACCCTGGTAGTCCACGCTGTAAACGATGAGTACTAAGTGTCGGGGCAACTCGGTACTGAAGTTAACACATTAAGTACTCCGCCTGAGTAGTACGTACGCAAGTATGAAACTTAAAGGAATTGACGGGACTCCGCACAAGCGGTGGATCATGTTGTTTAATTCGAAGTTACACGAAAAACCTTACCAGGTCTTGACATACTCTGCGAAGCTATAGAAATATAGTGGAGGTTATCAGGGATACAGGTGGTGCATGGTTGTCGTCAGTTCGTGTCGTGAGATGTTAGGTTAAGTCCTAAAACGAACGCAACCCCTGTCGTTAGTTACCAGCACGTAATGGTGGGGACTTTAGCGAGACTGCCAATTAAACATTGGAGGAAGGTGGGGGTAACGTCAAATCATCATGCCCCTTATGATCTGGGCTACAAACGTGATACAATGGCTGTTACAAAGAGTAGCTGAAACGCGAGTTTTTAGCCAATCTCAAAAAGACAGTCTTAGTCCGGATTGAAGTCTGCAACTCGACTTCATGAAGCTGGAATCGCTAGTAATCGCGAATCAGCATGTCGCGGTGAATACGTTCTCGGGGTTTGTACACACCGCCCGTCAAACCACGAAAGTTAGCAATACCCGAAAGCAGTGGCTTAACTTCGCAAGAAGAGGGAGCTGTCTAAGGTAGGGTTGATGATTGGGGTTAAGTCGTAACAAGGTATCCTTACCGGAAGGTGAGGATGGATCACCTCCTTTCT
>gi|341868773|gb|JN192456.1| 'Senna surattensis' stem fasciation phytoplasma isolate STSF-YNz1 16S ribosomal RNA gene and 16S-23S ribosomal RNA intergenic spacer, partial sequence 1..1504
AACGCTGGCGGCGCGCCTAATACACGCAAGTCGAACGGAGACCCCTCAAAAGGTCTTAGTGGCGAACGGGTGAGTAACACGTAAGTAACCTACCTTTAAGACGAGGATAACAATCGGAAACGGTTGCTAAGACTGGATAGGAAATAAAAAGGCATCTTTTTGTTTTTAAAAGACCTTCTTCGGAGGGTATGCTTAAAGAGGGGCTTGCGCCACATTAGTTGGTTGGTGAGGTATAGGCTTACCAAGATTATGATGTGTAGCTGGACTGAGAGGTTGAACAGCCACATTGGGACTGAGACACGGCCCAAACTCCTACGGGAGGCAGCAGTAGGGAATTTTCGGCAATGGAGGAAACTCTGACCGAGCGACGCCGCGTGAACGATGAAGTATTTCGGTATGTAAAGTTCTTTTATTGAAGAAGAAAAAATAGTGGAAAAACTATCTTGACGTTATTCAATGAATAAGCCCCGGCTAACTATGTGCCAGCAGCCGCGGTAAGACATAGGGGGCGAGCGTTATCCGGAATTATTGGGCGTAAAGGGTGCGTAGGCGGTTAGATAAGTCTATAATTTAATTTCAGTGCTTAACGCTGTCTTGTTATAGAAACTGTCTTGACTAGAGTGAGATAGAGGCAAGCGGAATTCCATGTGTAGCGGTAAAATGTGTAAATATATGGAGGAACACCAGAAGCGTAGGCGGCTTGCTGGGTCTTTACTGACGCTGAGGCACGAAAGCGTGGGGAGCAAACAGGATTAGATACCCTGGTAGTCCACGCTGTAAACGATGAGTACTAAGTGTCGGGGCAACTCGGTACTGAAGTTAACACATTAAGTACTCCGCCTGAGTAGTACGTACGCAAGTATGAAACTTAAAGGAATTGACGGGACTCCGCACAAGCGGTGGATCATGTTGTTTAATTCGAAGTTACACGAAAAACCTTACCAGGTCTTGACATACTCTGCGAAGCTATAGAAATATAGTGGAGGTTATCAGGGATACAGGTGGTGCATGGTTGTCGTCAGTTCGTGTCGTGAGATGTTAGGTTAAGTCCTAAAACGAACGCAACCCCTGTCGTTAGTTACCAGCACGTAATGGTGGGGACTTTAGCGAGACTGCCAATTAAACATTGGAGGAAGGTGGGGGTAACGTCAAATCATCATGCCCCTTATGATCTGGGCTACAAACGTGATACAATGGCTGTTACAAAGAGTAGCTGAAACGCGAGTTTTTAGCCAATCTCAAAAAGACAGTCTTAGTCCGGATTGAAGTCTGCAACTCGACTTCATGAAGCTGGAATCGCTAGTAATCGCGAATCAGCATGTCGCGGTGAATACGTTCTCGGGGTTTGTACACACCGCCCGTCAAACCACGAAAGTTAGCAATACCCGAAAGCAGTGGCTTAACTTCGCAAGAAGAGGGAGCTGTCTAAGGTAGGGTTGATGATTGGGGTTAAGTCGTAACAAGGTATCCTTACCGGAAGGTGAGGATGGATCACCTCCTTTCT
>gi|341868772|gb|JN192455.1| 'Senna surattensis' stem fasciation phytoplasma isolate STSF-YNa2 16S ribosomal RNA gene and 16S-23S ribosomal RNA intergenic spacer, partial sequence 1..1502
AACGCTGGCGGCGCGCCTAATACATGCAAGTCGAACGGAAGTTTAAGCAATTAAACTTTAGTGGCGAACGGGTGAGTAACGCGTAAGCAATCTGCCCCTAAGACGAGGATAACAGTTGGAAACGACTGCTAAGACTGGATAGGAGATAAGAAGGCATCTTTTTATCTTTAAAAGACCTCGCAAGAGGTATGCTTAGGGAAGAGCTTGCGTCACATTAGTTAGTTGGTGGGGTAAAGGCCTACCAAGACTATGATGTGTAGCCGGACTGGGAGGTTGAACGGCCACATTGGGACTGAGACACGGCCCAAACTCCTACGGGAGGCAGCAGTAAGGAATTTTCGGCAATGGAGGAAACTCTGACCGAGCAACGCCGCGTGAACGATGAAGTATTTCGGTACGTAAAGTTCTTTTATTAGGGAAGAAAAGATGGTGGAAAAACCATTATGACGGTACCTAATGAATAAGCCCCGGCTAACTATGTGCCAGCAGCCGCGGTAATACATAGGGGGCAAGCGTTATCCGGAATTATTGGGCGTAAAGGGTGCGTAGGCGGTTAAATAAGTTTATGGTCTAAGTGCAATGCTTAACGTTGTGATGCTATAAAAACTGTTTAGCTAGAGTTGGATAGAGGCAAGTGGAATTCCATGTGTAGTGGTAAAATGCGTAAATATATGGAGGAACACCAGAAGCGAAGGCGGCTTGCTGGGTCTTAACTGACGCTGAGGCACGAAAGCGTGGGGAGCAAACAGGATTAGATACCCTGGTAGTCCACGCCCTAAACGATGAGTACTAAACATTGGGTAAAACCAGTGTTGAAGTTAACACATTAAGTACTCCGCCTGAGTAGTACGTACGCAAGTATGAAACTTAAAGGAATTGACGGGACTCCGCACAAGCGGTGGATCATGTGGTTTAATTCGAAGGTACCCGAAAAACCTCACCAGGTCTTGACATGCTTTTGCAAAGCGGTAGAAATATCGTGGAGGTTATCAGAAGCACAGGTGGTGCATGGTTGTCGTCAGCTCGTGTCGTGAGATGTTGGGTTAAGTCCCGCAACGAGCGCAACCCTTGTTGTTAATTGCCATCATTAAGTTGGGGACTTTAGCAAGACTGCCAGTGATAAATTGGAGGAAGGTGGGGACGACGTCAAATCATCATGCCCCTTATGACCTGGGCTACAAACGTGATACAATGGCTGTTACAAAGGGCAGCTAAAGCGTAAGCTTTTGGCGAATCTCAAAAAAGCAGTCTCAGTTCGGATTGAAGTCTGCAACTCGACTTCATGAAGTTGGAATCGCTAGTAATCGCGAATCAGCATGTCGCGGTGAATACGTTCTCGGGGTTTGTACACACCGCCCGTCAAACCACGAAAGTTGGCAATACCCAAAGCCGGTGGCCTAACTTCGCAAGAAGAGGGAGCCGTCTAAGGTAGGGTTGATAATTGGGGTTAAGTCGTAACAAGGTATCCCTACCGGAAGGTGGGGATGGATCACCTCCTTTCT
>gi|341868771|gb|JN192454.1| 'Senna surattensis' stem fasciation phytoplasma isolate STSF-YNa1 16S ribosomal RNA gene and 16S-23S ribosomal RNA intergenic spacer, partial sequence 1..1502
AACGCTGGCGGCGCGCCTAATACATGCAAGTCGAACGGAAGTTTAAGCAATTAAACTTTAGTGGCGAACGGGTGAGTAACGCGTAAGCAATCTGCCCCTAAGACGAGGATAACAGTTGGAAACGACTGCTAAGACTGGATAGGAGATAAGAAGGCATCTTTTTATCTTTAAAAGACCTCGCAAGAGGTATGCTTAGGGAAGAGCTTGCGTCACATTAGTTAGTTGGTGGGGTAAAGGCCTACCAAGACTATGATGTGTAGCCGGACTGGGAGGTTGAACGGCCACATTGGGACTGAGACACGGCCCAAACTCCTACGGGAGGCAGCAGTAAGGAATTTTCGGCAATGGAGGAAACTCTGACCGAGCAACGCCGCGTGAACGATGAAGTATTTCGGTACGTAAAGTTCTTTTATTAGGGAAGAAAAGATGGTGGAAAAACCATTATGACGGTACCTAATGAATAAGCCCCGGCTAACTATGTGCCAGCAGCCGCGGTAATACATAGGGGGCAAGCGTTATCCGGAATTATTGGGCGTAAAGGGTGCGTAGGCGGTTAAATAAGTTTATGGTCTAAGTGCAATGCTTAACGTTGTGATGCTATAAAAACTGTTTAGCTAGAGTTGGATAGAGGCAAGTGGAATTCCATGTGTAGTGGTAAAATGCGTAAATATATGGAGGAACACCAGAAGCGAAGGCGGCTTGCTGGGTCTTAACTGACGCTGAGGCACGAAAGCGTGGGGAGCAAACAGGATTAGATACCCTGGTAGTCCACGCCCTAAACGATGAGTACTAAACATTGGGTAAAACCAGTGTTGAAGTTAACACATTAAGTACTCCGCCTGAGTAGTACGTACGCAAGTATGAAACTTAAAGGAATTGACGGGACTCCGCACAAGCGGTGGATCATGTGGTTTAATTCGAAGGTACCCGAAAAACCTCACCAGGTCTTGACATGCTTTTGCAAAGCGGTAGAAATATCGTGGAGGTTATCAGAAGCACAGGTGGTGCATGGTTGTCGTCAGCTCGTGTCGTGAGATGTTGGGTTAAGTCCCGCAACGAGCGCAACCCTTGTTGTTAATTGCCATCATTAAGTTGGGGACTTTAGCAAGACTGCCAGTGATAAATTGGAGGAAGGTGGGGACGACGTCAAATCATCATGCCCCTTATGACCTGGGCTACAAACGTGATACAATGGCTGTTACAAAGGGCAGCTAAAGCGTAAGCTTTTGGCGAATCTCAAAAAAGCAGTCTCAGTTCGGATTGAAGTCTGCAACTCGACTTCATGAAGTTGGAATCGCTAGTAATCGCGAATCAGCATGTCGCGGTGAATACGTTCTCGGGGTTTGTACACACCGCCCGTCAAACCACGAAAGTTGGCAATACCCAAAGCCGGTGGCCTAACTTCGCAAGAAGAGGGAGCCGTCTAAGGTAGGGTTGATAATTGGGGTTAAGTCGTAACAAGGTATCCCTACCGGAAGGTGGGGATGGATCACCTCCTTTCT
>gi|410446412|gb|JQ743506.1| 'Picris hieracioides' bushy stunt phytoplasma strain Ph 16S ribosomal RNA gene, partial sequence 1..1448
AGTGGCGAACGGGTGAGTAACACGTAAGCAACCTGCCCTAAAGACGAGGATAACCATTGGAAACAGTGGCTAAGACTGGATAGGAAGATAGAAGGCATCTTTTATCTTTTAAAAGACCTAGTAATAGGTATGCTTTAGGAGGGGCTTGCGCCATATTAGTTAGTTGGTAGGGTAACGGCCTACCAAGACGATGATGTGTAGCTGGACTGAGAGGTTGAACAGCCACATTGGGACTGAGACACGGCCCAAACTCCTACGGGAGGCAGCAGTAGGGAATTTTCGGCAATGGAGGAAACTCTGACCGAGCAACGCCGCGTGAATGATGAAGTACTTCGGTATGTAAAATTCTTTTATCAAGGAAGAAAAGCAAATGGTGAACCATTTGTTTGCCGGTACTTGATGAATAAGCCCCGGCTAATTATGTGCCAGCAGCCGCGGTAAGACATAAGGGGCGAGTGTTATCCGGAATTATTGGGCGTAAAGGGTGCGTAGGCGGTATAGTAAGTCAGTGGTGTAATGGCAACGCTTAACGTTGTCCGGCTATTGAAACTGCTACACTTGAGTTAGATAGAGGCGAGTGGAATTCCATGTGTAGCGGTAAAATGCGTAAATATATGGAGGAACACCAGAGGCGTAGGCGGCTCGCTGGGTCTTAACTGACGCTGAGGCACGAAAGCGTGGGGAGCAAACAGGATTAGATACCCTGGTAGTCCACGCCGTAAACGATGAGTACTAAGTGTCGGGTTAAACCGGTACTGAAGTTAACACATTAAGTACTCCGCCTGAGTAGTACGTACGCAAGTATGAAACTTAAAGGAATTGACGGGACTCCGCACAAGCGGTGGATCATGTTGTTTAATTCGAAGATACCCGAAAAACCTTACCAGGTCTTGACATGTTTTTGCAAAACAGTAGTAATATTGTGGAGGTTATCAGAAACACAGGTGGTGCATGGTTGTCGTCAGCTCGTGTCGTGAGATGTTAGGTTAAGTCCTAAAACGAGCGAAACCCTTATCGTTAGTTGCCAGCACGTTATGGTGGGGACTTTAACGAGACTGCCAATGATAAATTGGAGGAAGGTGAGGATCACGTCAAATCAGCATGCCCCTTATGACCTGGGCTACAAACGTGATACAATGGCTGTTACAAAGGGTAGCTGAAACGTAAGTTTTTGGCCAATCCTCAAAAACAGTCTCAGTCCGGATTGAAGTCTGCAACTCGACTTCATGAAGTTGGAATCGCTAGTAATCGCGAATCAGCATGTCGCGGTGAATACGTTCTCGGGGTTTGTACACACCGCCCGTCAAACCACGAAAGTTGGCAATACCCCAAAACGGTAGCCTAACTCGATTATTCGAGAGGGCGTCGTCTAAGGTAGGGTTGATGATTGGGGTTAAGTCGTAACAAGGTATCCCTACCGGAAGGTGGGGATGGATCACCTCCTTTCT
>gi|410446411|gb|JQ743505.1| 'Picris hieracioides' bushy stunt phytoplasma strain Ne 16S ribosomal RNA gene, partial sequence 1..1448
AGTGGCGAACGGGTGAGTAACACGTAAGCAACCTGCCCTAAAGACGAGGATAACCATTGGAAACAGTGGCTAAGACTGGATAGGAAGATAGAAGGCATCTTTTATCTTTTAAAAGACCTAGTAATAGGTATGCTTTAGGAGGGGCTTGCGCCATATTAGTTAGTTGGTAGGGTAACGGCCTACCAAGACGATGATGTGTAGCTGGACTGAGAGGTTGAACAGCCACATTGGGACTGAGACACGGCCCAAACTCCTACGGGAGGCAGCAGTAGGGAATTTTCGGCAATGGAGGAAACTCTGACCGAGCAACGCCGCGTGAATGATGAAGTACTTCGGTATGTAAAATTCTTTTATCAAGGAAGAAAAGCAAATGGTGAACCATTTGTTTGCCGGTACTTGATGAATAAGCCCCGGCTAATTATGTGCCAGCAGCCGCGGTAAGACATAAGGGGCGAGTGTTATCCGGAATTATTGGGCGTAAAGGGTGCGTAGGCGGTATAGTAAGTCAGTGGTGTAATGGCAACGCTTAACGTTGTCCGGCTATTGAAACTGCTACACTTGAGTTAGATAGAGGCGAGTGGAATTCCATGTGTAGCGGTAAAATGCGTAAATATATGGAGGAACACCAGAGGCGTAGGCGGCTCGCTGGGTCTTAACTGACGCTGAGGCACGAAAGCGTGGGGAGCAAACAGGATTAGATACCCTGGTAGTCCACGCCGTAAACGATGAGTACTAAGTGTCGGGTTAAACCGGTACTGAAGTTAACACATTAAGTACTCCGCCTGAGTAGTACGTACGCAAGTATGAAACTTAAAGGAATTGACGGGACTCCGCACAAGCGGTGGATCATGTTGTTTAATTCGAAGATACCCGAAAAACCTTACCAGGTCTTGACATGTTTTTGCAAAACAGTAGTAATATTGTGGAGGTTATCAGAAACACAGGTGGTGCATGGTTGTCGTCAGCTCGTGTCGTGAGATGTTAGGTTAAGTCCTAAAACGAGCGAAACCCTTATCGTTAGTTGCCAGCACGTTATGGTGGGGACTTTAACGAGACTGCCAATGATAAATTGGAGGAAGGTGAGGATCACGTCAAATCAGCATGCCCCTTATGACCTGGGCTACAAACGTGATACAATGGCTGTTACAAAGGGTAGCTGAAACGTAAGTTTTTGGCCAATCCTCAAAAACAGTCTCAGTCCGGATTGAAGTCTGCAACTCGACTTCATGAAGTTGGAATCGCTAGTAATCGCGAATCAGCATGTCGCGGTGAATACGTTCTCGGGGTTTGTACACACCGCCCGTCAAACCACGAAAGTTGGCAATACCCCAAAACGGTAGCCTAACTCGATTATTCGAGAGGGCGTCGTCTAAGGTAGGGTTGATGATTGGGGTTAAGTCGTAACAAGGTATCCCTACCGGAAGGTGGGGATGGATCACCTCCTTTCT
>gi|410446410|gb|JQ743504.1| 'Picris hieracioides' bushy stunt phytoplasma strain De 16S ribosomal RNA gene, partial sequence 1..1448
AGTGGCGAACGGGTGAGTAACACGTAAGCAACCTGCCCTAAAGACGAGGATAACCATTGGAAACAGTGGCTAAGACTGGATAGGAAGATAGAAGGCATCTTTTATCTTTTAAAAGACCTAGTAATAGGTATGCTTTAGGAGGGGCTTGCGCCATATTAGTTAGTTGGTAGGGTAACGGCCTACCAAGACGATGATGTGTAGCTGGACTGAGAGGTTGAACAGCCACATTGGGACTGAGACACGGCCCAAACTCCTACGGGAGGCAGCAGTAGGGAATTTTCGGCAATGGAGGAAACTCTGACCGAGCAACGCCGCGTGAATGATGAAGTACTTCGGTATGTAAAATTCTTTTATCAAGGAAGAAAAGCAAATGGTGAACCATTTGTTTGCCGGTACTTGATGAATAAGCCCCGGCTAATTATGTGCCAGCAGCCGCGGTAAGACATAAGGGGCGAGTGTTATCCGGAATTATTGGGCGTAAAGGGTGCGTAGGCGGTATAGTAAGTCAGTGGTGTAATGGCAACGCTTAACGTTGTCCGGCTATTGAAACTGCTACACTTGAGTTAGATAGAGGCGAGTGGAATTCCATGTGTAGCGGTAAAATGCGTAAATATATGGAGGAACACCAGAGGCGTAGGCGGCTCGCTGGGTCTTAACTGACGCTGAGGCACGAAAGCGTGGGGAGCAAACAGGATTAGATACCCTGGTAGTCCACGCCGTAAACGATGAGTACTAAGTGTCGGGTTAAACCGGTACTGAAGTTAACACATTAAGTACTCCGCCTGAGTAGTACGTACGCAAGTATGAAACTTAAAGGAATTGACGGGACTCCGCACAAGCGGTGGATCATGTTGTTTAATTCGAAGATACCCGAAAAACCTTACCAGGTCTTGACATGTTTTTGCAAAACAGTAGTAATATTGTGGAGGTTATCAGAAACACAGGTGGTGCATGGTTGTCGTCAGCTCGTGTCGTGAGATGTTAGGTTAAGTCCTAAAACGAGCGAAACCCTTATCGTTAGTTGCCAGCACGTTATGGTGGGGACTTTAACGAGACTGCCAATGATAAATTGGAGGAAGGTGAGGATCACGTCAAATCAGCATGCCCCTTATGACCTGGGCTACAAACGTGATACAATGGCTGTTACAAAGGGTAGCTGAAACGTAAGTTTTTGGCCAATCCTCAAAAACAGTCTCAGTCCGGATTGAAGTCTGCAACTCGACTTCATGAAGTTGGAATCGCTAGTAATCGCGAATCAGCATGTCGCGGTGAATACGTTCTCGGGGTTTGTACACACCGCCCGTCAAACCACGAAAGTTGGCAATACCCCAAAACGGTAGCCTAACTCGATTATTCGAGAGGGCGTCGTCTAAGGTAGGGTTGATGATTGGGGTTAAGTCGTAACAAGGTATCCCTACCGGAAGGTGGGGATGGATCACCTCCTTTCT
>gi|379053940|gb|JN681276.1| Crotalaria witches'-broom phytoplasma strain CrWB-Hnsy2005 16S ribosomal RNA gene, partial sequence 1..1430
CATGCAAGTCGAACGGAAACCTTCGGGTTTTAGTGGCGAACGGGTGAGTAACACGTAAGCAACCTACCCTAAAGACGAGGATAACCATTGGAAACAGTGGCTAAGACTGGATAGGAAGATAAAAGGCATCTTGTATCTTTTAAAAGACCTAGTTAATAGGTATGCTTTAGGAGGGGCTTGCGCCATATTAGTTAGTTGGTAGGGTAATGGCCTACCAAGACGATGATGTGTAGCTGGACTGAGAGGTTGAACAGCCACATTGGGACTGAGACACGGCCCAAACTCCTACGGGAGGCAGCAGTAGGGAATTTTCGGCAATGGAGGAAACTCTGACCGAGCAACGCCGCGTGAATGACGAAGTACTTCGGTATGTAAAGTTCTTTTATCGAGGAAGAAAAGCAAATGGCGAACCATTTGTTTGCCGGTACTTGATGAATAAGCCCCGGCTAATTATGTGCCAGCAGCCGCGGTAAGACATAAGGGGCAAGTGTTATCCGGAATTATTGGGCGTAAAGGGTGCGTAGGCGGTCTAGTAAGTCAGTGGTGTAATGGCAACGCTTAACGTTGTCCGGCTATTGAAACTGCTAAACTTGAGTTAGATAGAGGCGAGTGGAATTCCATGTGTAGCGGTAAAATGCGTAAATATATGGAGGAACACCAGAGGCGTAGGCGGCACGCTGGGTCTTAACTGACGCTGAGGCACGAAAGCGTGGGGAGCAAACAGGATTAGATACCCTGGTAGTCCACGCCGTAAACGATGAGTACTAAGTGTCGGGTTAAACCGGTACTGAAGTTAACACATTAAGTACTCCGCCTGAGTAGTACGTACGCAAGTATGAAACTTAAAGGAATTGACGGGACTCCGCACAAGCGGTGGATCATGTTGTTTAATTCGAAGATACCCGAAAAACCTTACCAGGTCTTGACATGTTTTTGCAAAATGATAGTAATATCGTGGAGGTTACCAGAAACACAGGTGGTGCATGGTTGTCGTCAGCTCGTGTCGTGAGATGTTAGGTTAAGTCCTAAAACGAGCGAAACCCTTATCGTTAGTTGCCAGCACGTTATGGTGGGGACTTTAACGAGACTGCCAATGATAAATTGGAGGAAGGTGAGGATCACGTCAAATCAGCATGCCCCTTATGACCTGGGCTACAAACGTGATACAATGGCTGTTACAAAGGGTAGCTGAAACGCAAGTTCTTGGCCAATCCCCAAAAACAGTCCCAGTCCGGATTGAAGTCTGCAACTCGACTTCATGAAGTTGGAATCGCTAGTAATCGCGAATCAGCATGTCGCGGTGAATACGTTCTCGGGGTTTGTACACACCGCCCGTCAAACCACGAAAGTTGGCAATACCCCAAAACGGTAGCCTAACTCGTTTATTCGAGAGGGCGCCGTCTAAGGTAGGGTCGATGATTGGGGTTAAG
>gi|379053939|gb|JN681275.1| Cleome witches'-broom phytoplasma strain ClWB-Hnsy2005 16S ribosomal RNA gene, partial sequence 1..1430
CATGCAAGTCGAACGGAAACCTTCGGGTTTTAGTGGCGAACGGGTGAGTAACACGTAAGCAACCTACCCTAAAGACGAGGATAACCATTGGAAACAGTGGCTAAGACTGGATAGGAAGATAAAAGGCATCTTGTATCTTTTAAAAGACCTAGTTAATAGGTATGCTTTAGGAGGGGCTTGCGCCATATTAGTTAGTTGGTAGGGTAATGGCCTACCAAGACGATGATGTGTAGCTGGACTGAGAGGTTGAACAGCCACATTGGGACTGAGACACGGCCCAAACTCCTACGGGAGGCAGCAGTAGGGAATTTTCGGCAATGGAGGAAACTCTGACCGAGCAACGCCGCGTGAATGACGAAGTACTTCGGTATGTAAAGTTCTTTTATCGAGGAAGAAAAGCAAATGGCGAACCATTTGTTTGCCGGTACTTGATGAATAAGCCCCGGCTAATTATGTGCCAGCAGCCGCGGTAAGACATAAGGGGCAAGTGTTATCCGGAATTATTGGGCGTAAAGGGTGCGTAGGCGGTCTAGTAAGTCAGTGGTGTAATGGCAACGCTTAACGTTGTCCGGCTATTGAAACTGCTAAACTTGAGTTAGATAGAGGCGAGTGGAATTCCATGTGTAGCGGTAAAATGCGTAAATATATGGAGGGACACCAGAGGCGTAGGCGGCTCGCTGGGTCTTAACTGACGCTGAGGCACGAAAGCGTGGGGAGCAAACAGGATTAGATACCCTGGTAGTCCACGCCGTAAACGATGAGTACTAAGTGTCGGGTTAAACCGGTACTGAAGTTAACACATTAAGTACTCCGCCTCAGTAGTACGTACGCAAGTATGAAACTTAAAGGAATTGACGGGACTCCGCACAAGCGGTGGATCATGTTGTTTAATTCGAAGATACCCGAAAAACCTTACCAGGTCTTGACATGTTTTTGCAAAATGATAGTAATATCGTGGAGGTTACCAGAAACACAGGTGGTGCATGGTTGTCGTCAGCTCGTGTCGTGAGATGTTAGGTTAAGTCCTAAAACGAGCGAAACCCTTATCGTTAGTTGCCAGCACGTTATGGTGGGGACTTTAACGAGACTGCCAATGATAAATTGGAGGAAGGTGAGGATCACGTCAAATCAGCATGCCCCTTATGACCTGGGCTACAAACGTGATACAATGGCTGTTACAAAGGGTAGCTGAAACGCAAGTTCTTGGCCAATCCCCAAAAACAGTCCCAGTCCGGATTGAAGTCTGCAACTCGACTTCATGAAGTTGGAATCGCTAGTAATCGCGAATCAGCATGTCGCGGTGAATACGTTCTCGGGGTTTGTACACACCGCCCGTCAAACCACGAAAGTTGGCAATACCCCAAAACGGTAGCCTAACTCGTTTATTCGAGAGGGCGCCGTCTAAGGTAGGGTCGATGATTGGGGTTAAG
>gi|379053938|gb|JN681274.1| Peanut witches'-broom phytoplasma strain PnWB-Hnsy2005 16S ribosomal RNA gene, partial sequence 1..1430
CATGCAAGTCGAACGGAAACCTTCGGGTTTTAGTGGCGAACGGGTGAGTAACACGTAAGCAACCTACCCTAAAGACGAGGATAACCATTGGAAACAGTGGCTAAGACTGGATAGGAAGATAAAAGGCATCTTGTATCTTTTAAAAGACCTAGTTAATAGGTATGCTTTAGGAGGGGCTTGCGCCATATTAGTTAGTTGGTAGGGTAATGGCCTACCAAGACGATGATGTGTAGCTGGACTGAGAGGTTGAACAGCCACATTGGGACTGAGACACGGCCCAAACTCCTACGGGAGGCAGCAGTAGGGAATTTTCGGCAATGGAGGAAACTCTGACCGAGCAACGCCGCGTGAATGACGAAGTACTTCGGTATGTAAAGTTCTTTTATCGAGGAAGAAAAGCAAATGGCGAACCATTTGTTTGCCGGTACTTGATGAATAAGCCCCGGCTAATTATGTGCCAGCAGCCGCGGTAAGACATAAGGGGCAAGTGTTATCCGGAATTATTGGGCGTAAAGGGTGCGTAGGCGGTCTAGTAAGTCAGTGGTGTAATGGCAACGCTTAACGTTGTCCGGCTATTGATACTGCTAAACTTGAGTTAGATAGAGGCGAGTGGAATTCCATGTGTAGCGGTAAAATGCGTAAATATATGGAGGAACACCAGAGGCGTAGGCGGCTCGCTGGGTCTTAACTGACGCTGAGGCACGAAAGCGTGGGGAGCAAACAGGATTAGATACCCTGGTAGTCCACGCCGTAAACGATGAGTACTAAGTGTCGGGTTAAACCGGTACTGAAGTTAACACATTAAGTACTCCGCCTGAGTAGTACGTACGCAAGTATGAAACTTAAAGGAATTGACGGGACTCCGCACAAGCGGTGGATCATGTTGTTTAATTCGAAGATACCCGAAAAACCTTACCAGGTCTTGACATGTTTTTGCAAAATGATAGTAATATCGTGGAGGTTACCAGAAACACAGGTGGTGCATGGTTGTCGTCAGCTCGTGTCGTGAGATGTTAGGTTAAGTCCTAAAACGAGCGAAACCCTTATCGTTAGTTGCCAGCACGTTATGGTGGGGACTTTAACGAGACTGCCAATGATAAATTGGAGGAAGGTGAGGATCACGTCAAATCAGCATGCCCCTTATGACCTGGGCTACAAACGTGATACAATGGCTGTTACAAAGGGTAGCTGAAACGCAAGTTCTTGGCCAATCCCCAAAAACAGTCCCAGTCCGGATTGAAGTCTGCAACTCGACTTCATGAAGTTGGAATCGCTAGTAATCGCGAATCAGCATGTCGCGGTGAATACGTTCTCGGGGTTTGTACACACCGCCCGTCAAACCACGAAAGTTGGCAATACCCCAAAACGGTAGCCTAACTCGTTTATTCGAGAGGGCGCCGTCTAAGGTAGGGTCGATGATTGGGGTTAAG
>gi|379053937|gb|JN681273.1| Peanut witches'-broom phytoplasma strain PnWB-Hnhk2004 16S ribosomal RNA gene, partial sequence 1..1430
CATGCAAGTCGAACGGAAACCTTCGGGTTTTAGTGGCGAACGGGTGAGTAACACGTAAGCAACCTACCCTAAAGACGAGGATAACCATTGGAAACAGTGGCTAAGACTGGATAGGAAGATAAAAGGCATCTTGTATCTTTTAAAAGACCTAGTTAATAGGTATGCTTTAGGAGGGGCTTGCGCCATATTAGTTAGTTGGTAGGGTAATGGCCTACCAAGACGATGATGTGTAGCTGGACTGAGAGGTTGAACAGCCACATTGGGACTGAGACACGGCCCAAACTCCTACGGGAGGCAGCAGTAGGGAATTTTCGGCAATGGAGGAAACTCTGACCGAGCAACGCCGCGTGAATGACGAAGTACTTCGGTATGTAAAGTTCTTTTATCGAGGAAGAAAAGCAAATGGCGAACCATTTGTTTGCCGGTACTTGATGAATAAGCCCCGGCTAATTATGTGCCAGCAGCCGCGGTAAGACATAAGGGGCAAGTGTTATCCGGAATTATTGGGCGTAAAGGGTGCGTAGGCGGTCTAGTAAGTCAGTGGTGTAATGGCAACGCTTAACGTTGTCCGGCTATTGATTCTGCTAAACTTGAGTTAGATAGAGGCGAGTGGAATTCCATGTGTAGCGGTAAAATGCGTAAATATATGGAGGAACACCAGAGGCGTAGGCGGCTCGCTGGGTCTTAACTGACGCTGAGGCACGAAAGCGTGGGGAGCAAACAGGATTAGATACCCTGGTAGTCCACGCCGTAAACGATGAGTACTAAGTGTCGGGTTAAACCGGTACTGAAGTTAACACATTAAGTACTCCGCCTGAGTAGTACGTACGCAAGTATGAAACTTAAAGGAATTGACGGGACTCCGCACAAGCGGTGGATCATGTTGTTTAATTCGAAGATACCCGAAAAACCTTACCAGGTCTTGACATGTTTTTGCAAAATGATAGTAATATCGTGGAGGTTACCAGAAACACAGGTGGTGCATGGTTGTCGTCAGCTCGTGTCGTGAGATGTTAGGTTAAGTCCTAAAACGAGCGAAACCCTTATCGTTAGTTGCCAGCACGTTATGGTGGGGACTTTAACGAGACTGCCAATGATAAATTGGAGGAAGGTGAGGATCACGTCAAATCAGCATGCCCCTTATGACCTGGGCTACAAACGTGATACAATGGCTGTTACAAAGGGTAGCTGAAACGCAAGTTCTTGGCCAATCCCCAAAAACAGTCCCAGTCCGGATTGAAGTCTGCAACTCGACTTCATGAAGTTGGAATCGCTAGTAATCGCGAATCAGCATGTCGCGGTGAATACGTTCTCGGGGTTTGTACACACCGCCCGTCAAACCACGAAAGTTGGCAATACCCCAAAACGGTAGCCTAACTCGTTTATTCGAGAGGGCGCCGTCTAAGGTAGGGTCGATGATTGGGGTTAAG
>gi|379053936|gb|JN681272.1| Tephrosia witches'-broom phytoplasma strain TeWB-Hnsy2005 16S ribosomal RNA gene, partial sequence 1..1430
CATGCAAGTCGAACGGAAACCTTCGGGTTTTAGTGGCGAACGGGTGAGTAACACGTAAGCAACCTACCCTAAAGACGAGGATAACCATTGGAAACAGTGGCTAAGACTGGATAGGAAGATAAAAGGCATCTTGTATCTTTTAAAAGACCTAGTTAATAGGTATGCTTTAGGAGGGGCTTGCGCCATATTAGTTAGTTGGTAGGGTAATGGCCTACCAAGACGATGATGTGTAGCTGGACTGAGAGGTTGAACAGCCACATTGGGACTGAGACACGGCCCAAACTCCTACGGGAGGCAGCAGTAGGGAATTTTCGGCAATGGAGGAAACTCTGACCGAGCAACGCCGCGTGAATGACGAAGTACTTCGGTATGTAAAGTTCTTTTATCGAGGAAGAAAAGCAAATGGCGAACCATTTGTTTGCCGGTACTTGATGAATAAGCCCCGGCTAATTATGTGCCAGCAGCCGCGGTAAGACATAAGGGGCAAGTGTTATCCGGAATTATTGGGCGTAAAGGGTGCGTAGGCGGTCTAGTAAGTCAGTGGTGTAATGGCAACGCTTAACGTTGTCCGGCTATTGAAACTGCTAAACTTGAGTTAGATAGAGGCGAGTGGAATTCCATGTGTAGCGGTAAAATGCGTAAATATATGGAGGAACACCAGAGGCGTAGGCGGCTCGCTGGGTCTTAACTGACGGTGAGGCACGAAAGCGTGGGGAGCAAACAGGATTAGATACCCTGGTAGTCCACGCCGTAAACGATGAGTACTAAGTGTCGGGTTAAACCGGTACTGAAGTTAACACATTAAGTACTCCGCCTGAGTAGTACGTACGCAAGTATGAAACTTAAAGGAATTGACGGGACTCCGCACAAGCGGTGGATCATGTTGTTTAATTCGAAGATACCCGAAAAACCTTACCAGGTCTTGACATGTTTTTGCAAAATGATAGTAATATCGTGGAGGTTACCAGAAACACAGGTGGTGCATGGTTGTCGTCAGCTCGTGTCGTGAGATGTTAGGTTAAGTCCTAAAACGAGCGAAACCCTTATCGTTAGTTGCCAGCACGTTATGGTGGGGACTTTAACGAGACTGCCAATGATAAATTGGAGGAAGGTGAGGATCACGTCAAATCAGCATGCCCCTTATGACCTGGGCTACAAACGTGATACAATGGCTGTTACAAAGGGTAGCTGAAACGCAAGTTCTTGGCCAATCCCCAAAAACAGTCCCAGTCCGGATTGAAGTCTGCAACTCGACTTCATGAAGTTGGAATCGCTAGTAATCGCGAATCAGCATGTCGCGGTGAATACGTTCTCGGGGTTTGTACACACCGCCCGTCAAACCACGAAAGTTGGCAATACCCCAAAACGGTAGCCTAACTCGTTTATTCGAGAGGGCGCCGTCTAAGGTAGGGTCGATGATTGGGGTTAAG
>gi|315271219|gb|HQ609490.1| Candidatus Phytoplasma fragariae strain CN-151 16S ribosomal RNA gene and 16S-23S ribosomal RNA intergenic spacer, partial sequence 1..1466
GGACCCTTAAAGGTTTTAGTGGCGAACGGGTGAGTAACACGTAAGTAACCTGCCTTTAAGACGAGGATAACAACCGGAAACGGTTGCTAAGACTGGATAGGAAACAAAAAGGCATCTTTTTGTTTTTAAAAGACCTTCTTACGAAGGTATGCTTAAAGAGGGGCTTGCGCCACATTAGTTAGTTGGTAGAGTAAAAGCCTACCAAGACGATGATGTGTAGCTGGACTGAGAGGTTGAACAGCCACATTGGGACTGAGACACGGCCCAAACTCCTACGGGAGGCAGCAGTAGGGAATTTTCGGCAATGGAGGAAACTCTGACCGAGCAACGCCGCGTGAACGATGAAGTATTTCGGTATGTAAAGTTCTTTTATTGAAGAAGAAAAAGTAGTGGAAAAACTATATTGACGTTATTCAATGAATAAGCCCCGGCTAACTATGTGCCAGCAGCCGCGGTAAGACATAGGGGGCGGGCGTTATCCGGAATTATTGGGCGTAAAGGGTGCGTAGGCTGTTAGATAAGTCTATAATTTAATTTCAGTGCTTAACGCTGTCTTGTTATAGAAACTGTCCTGACTAGAGTGAGATAGAGGCAAGCGGAATTCCATGTGTAGCGGTAAAATGTGTAAATATATGGAGGAACACCAGAAGCGTANGCGGCTTGCTGGGTCTTTACTGACGCTGANGCACGAAAGCGTGGGTAGCAAACAGGATTAGATACCCTGGTAGTCCACGCCGTAAACGATGAGTACTAAGTGTCGGGGTAAAACTCGGTACTGAAGTTAACACATTAAGTACTCCGCCTGAGTAGTACGTACGCAAGTATGAAACTTAAAGGAATTGACGGGACTCCGCACAAGCGGTGGATCATGTTGTTTAATTCGAAGATACACGAAAAATCTTACCAGGTCTTGACATACTCTGCAAAGCTATAGAAATATAGTGGAGGTTATCAGGGATACAGGTGGTGCATGGTTGTCGCCAGTTCGTGTCGTGAGATGTTAGGTTAAGTCCTAAAACGAGCGCAACCCTTGTCGTTAATTGCCAGCACGTAATGGTGGGGACTTTAACGAGACTGCCAATTAAACATTGGAGGAAGGTGAGGATTACGTCAAATCATCATGCCCCTTATGATCTGGGCTACAAACGTGATACAATGGCTGTGACAAAGAGTAGCTGAAACGCGAGTTTTTAGCCAATCTCAAAAAAGCAGTCTCAGTTCGGATTGAAGTCTGTAACTCGACTTCATGAAGTTGGAATCGCTAGTAATCGCGAATCAGCATGTCGCGGTGAATACGTTCTCGGGGTTTGTACACACCGCCCGTCAAACCACGAAAGTTAGCAATACCCGAAAGCAGTAGCTTAACTTCGCAAGAAGAGGGGACTGTCTAAGGTAGGGTTGATGATTGGGGTTAAGTCGTAACAAGGTATCCCTACCGGAAGGTGGGGATGGATCACCTCCTTCTA
>gi|290564213|gb|GU473589.1| 'Sabal mexicana' decline phytoplasma strain Cx 16S ribosomal RNA gene, partial sequence 1..1524
AGTTTGATCCTGGCTCAGGATTAACGCTGGCGGCGTGCTTAATACATGCAAGTCGAACGGAAATCTTTTAGATTTTAGTGGCGAACGGGTGAGTAACACGTAAGCAACCTGCCTTTAAGACGAGAATAACAATTGGAAACAGTTGCTAAGGCTGGATAGGAAATAAAAAGGCATCTTTTTATTTTTAAAAGACCTTTTTCGGAAGGTATGCTTAAAGAGGGGCTTGCGTCACATTAGTTAGTTGGTAGGGTAAAGGCCTACCAAGACGATGATGTGTAGCTGGACTGAGAGGTTGAACAGCCACATTGGGACTGAGACACGGCCCAAACTCCTACGGGAGGCAGCAGTAGGGAATTTTCGGCAATGGAGGAAACTCTGACCGAGCAACGCCGCGTGAACGACGAAGTACTTCGGTATGTAAAGTTCTTTTATTGAAGAAGAAACAATAGTGGAAAAACTATCTTGACGTTATTCAATGAATAAGCCCCGGCTAACTATGTGCCAGCAGCCGCGGTAATACATAGGGGGCGAGCGTTATCCGGAATTATTGGGCGTAAAGGGTGCGTAGGCGGTTTAATAAGTCTCTAGTTTAATTTCAACGCTTAACGTTGTCCTGCTAGAGAAACTGTTTAACTAGAGTGAGATAGAGGTAAGCGGAATTCCATGTGTAGCGGTAAAATGTGTAAATATATGGAGGAACACCAGAGGCGTAGGCGGCTTACTGGGTCTTTACTGACGCTGATGCACGAAAGCGTGGGGAGCAAACAGGATTAGATACCCTGGTAGTCCACGCCGTAAACTATGAGTACTAAGTGTCGGGGTTAAACTCGGTACTGAAGTTAACACATTAAGTACTCCGCCTGAGTAGTACGTACGCAAGTATGAAACTTAAAGGAATTGACGGGATCCCGCACAAGCGGTGGATCATGTTGTTTAATTCGAAGATACACGAAAAACCTTACCAGGTCTTGACATACTCTGCAAAGCTATAGAAATATAGTGGAGGTTATCAGGGATACAGGTGGTGCATGGTTGTCGTCAGCTCGTGTCGTGAGATGTTAGGTTAAGTTCTAAAACGAGCGCAACCCCTGTCGTTAATTGCCAGCACGTTATGGTGGGGACTTTAGCGAGACTGCCAATGAAAAATTGGAGGAAGGTGGGGATTACGTCAAATCATCATGCCCCTTATGATCTGGGCTACAAACGTGATACAATGGCTATTACAAAGAGTAGCTGAAACGCGAGTTTTCGGCAAATCTCAAAAAAATAGTCTCAGTTCGGATTGAAGTCTGCAACTCGACTTCATGAAGTTGGAATCGCTAGTAATCGCGAATCAGCATGTCGCGGTGAATACGTTCTCGGGGTTTGTACACACCGCCCGTCAAACCACGAAAGTGGACAATACCCGAAAGCGACAGCCTAACTGCGTAAGCAGAGGGAATCGTCTAAGGTAGGGTCGATGATTGGGGTTAAGTCGTAACAAGGTATCCCTACCGGAAGGTGGGGATGGATCACCTCCTTTCT
>gi|344323803|gb|JF441271.1| Tephrosia witches'-broom phytoplasma 16S ribosomal RNA gene, partial sequence 1..1430
CATGCAAGTCGAACGGAAACCTTCGGGTTTTAGTGGCGAACGGGTGAGTAACACGTAAGCAACCTACCCTAAAGACGAGGATAACCATTGGAAACAGTGGCTAAGACTGGATAGGAAGATAAAAGGCATCTTGTATCTTTTAAAAGACCTAGTTAATAGGTATGCTTTAGGAGGGGCTTGCGCCATATTAGTTAGTTGGTAGGGTAATGGCCTACCAAGACGATGATGTGTAGCTGGACTGAGAGGTTGAACAGCCACATTGGGACTGAGACACGGCCCAAACTCCTACGGGAGGCAGCAGTAGGGAATTTTCGGCAATGGAGGAAACTCTGACCGAGCAACGCCGCGTGAATGACGAAGTACTTCGGTATGTAAAGTTCTTTTATCGAGGAAGAAAAGCAAATGGCGAACCATTTGTTTGCCGGTACTTGATGAATAAGCCCCGGCTAATTATGTGCCAGCAGCCGCGGTAAGACATAAGGGGCAAGTGTTATCCGGAATTATTGGGCGTAAAGGGTGCGTAGGCGGTCTAGTAAGTCAGTGGTGTAATGGCAACGCTTAACGTTGTCCGGCTATTGAAACTGCTAAACTTGAGTTAGATAGAGGCGAGTGGAATTCCATGTGTAGCGGTAAAATGCGTAAATATATGGAGGAACACCAGAGGCGTAGGCGGCTCGCTGGGTCTTAACTGACGCTGAGGCACGAAAGCGTGGGGAGCAAACAGGATTAGATACCCTGGTAGTCCACGCCGTAAACGATGAGTACTAAGTGTCGGGTTAAACCGGTACTGAAGTTAACACATTAAGTACTCCGCCTGAGTAGTACGTACGCAAGTATGAAACTTAAAGGAATTGACGGGACTCCGCACAAGCGGTGGATCATGTTGTTTAATTCGAAGATACCCGAAAAACCTTACCAGGTCTTGACATGTTTTTGCAAAATGATAGTAATATCGTGGAGGTTACCAGAAACACAGGTGGTGCATGGTTGTCGTCAGCTCGTGTCGTGAGATGTTAGGTTAAGTCCTAAAACGAGCGAAACCCTTATCGTTAGTTGCCAGCACGTTATGGTGGGGACTTTAACGAGACTGCCAATGATAAATTGGAGGAAGGTGAGGATCACGTCAAATCAGCATGCCCCTTATGACCTGGGCTACAAACGTGATACAATGGCTGTTACAAAGGGTAGCTGAAACGCAAGTTCTTGGCCAATCCCCAAAAACAGTCCCAGTCCGGATTGAAGTCTGCAACTCGACTTCATGAAGTTGGAATCGCTAGTAATCGCGAATCAGCATGTCGCGGTGAATACGTTCTCGGGGTTTGTACACACCGCCCGTCAAACCACGAAAGTTGGCAATACCCCAAAACGGTAGCCTAACTCGTTTATTCGAGAGGGCGCCGTCTAAGGTAGGGTCGATGATTGGGGTTAAG
>gi|332647064|gb|JF705931.1| 'Macrosteles sp.' phytoplasma clone AK-LHP-1 16S ribosomal RNA gene and 16S-23S ribosomal RNA intergenic spacer, partial sequence 1..1503
ACGCTGGCGGCGCGCCTAATACATGCAAGTCGAACGGAAGTTTAAGCAATTAAACTTTAGTGGCGAACGGGTGAGTAACGCGTAAGCAATCTGCCCTTAAGACGAGGATAACAGTTGGAAATGACTGCTAAGACTGGATAGGAGACAAGAAGGCATCTTCTTGTTTTTAAAAGACCTAGTAATAGGTATGCTTAGGGAGGAGCTTGCGTCACATTAGTTAGTTGGTGGGGTAAAAGCCTACCAAGACTATGATGTGTAGCCGGGCTGAGAGGTTGAACGGCCACATTGGGACTGAGACACGGCCCAAACTCCTACGGGAGGCAGCAGTAGGGAATTTTCGGCAATGGAGGAAACTCTGACCTAGCAACGCCGCGTGAACGATGAAGTATTTCGGTACGTAAAGTTCTTTTATTAGGGAAGAATAAATGATGGAAAAATCATTCTGACGGTACCTAATGAATAAGCCCCGGCTAACTATGTGCCAGCAGCCGCGGTAATACATAGGGGGCAAGCGTTATCCGGAATTATTGGGCGTAAAGGGTGCGTAGGCGGTTAAATAAGTTTATGGTCTAAGTGCAATGCTCAACATTGTGATGCTATAAAAACTGTTTAGCTAGAGTAAGATAGAGGCAAGTGGAATTCCATGTGTAGTGGTAAAATGCGTAAATATATGGAGGAACACCAGTAGCGAAGGCGGCTTGCTGGGTCTTTACTGACGCTGAGGCACGAAAGCGTGGGGAGCAAACAGGATTAGATACCCTGGTAGTCCACGCCGTAAACGATGAGTACTAAACGTTGGATAAAACCAGTGTTGAAGTTAACACATTAAGTACTCCGCCTGAGTAGTACGTACGCAAGTATGAAACTTAAAGGAATTGACGGGACTCCGCACAAGCGGTGGATCATGTTGTTTAATTCGAAGGTACCCGAAAAACCTCACCAGGTCTTGACATGCTTCTGCAAAGCTGTAGAAACACAGTGGAGGTTATCAGTTGTACAGGTGGTGCATGGTTGTCGTCAGTTCGTGTCGTGAGATGTTGGGTTAAGTCCCGCAACGAGCGCAACCCTTATTGTTAGTTACCAGCACGTAATGGTGGGGACTTTAGCAAGACTGCCAGTGATAAATTGGAGGAAGGTGGGGACGACGTCAAATCATCATGCCCCTTATGACCTGGGCTACAAACGTGATACAATGGCTGTTACAAAGGGTAGCTGAAGCGCAAGTTTTTGGCGAATCTCAAAAAAACAGTCTCAGTTCGGATTGAAGTCTGCAACTCGACTTCATGAAGTTGGAATCGCTAGTAATCGCGAATCAGCATGTCGCGGTGAATACGTTCTCGGGGTTTGTACACACCGCCCGTCAAACCACGAAAGTTGGCAATACCCAAAGCCGGTGGCCTAACTTCGCAAGAAGAGGGAACCGTCTAAGGTAGGGTTGATGATTGGGGTTAAGTCGTAACAAGGTATCCCTACCGGAAGGTGGGGATGGATCACCTCCTTTCT
>gi|334306159|gb|HQ599236.1| Candidatus Phytoplasma fragariae strain CN-89 16S ribosomal RNA gene and 16S-23S ribosomal RNA intergenic spacer, partial sequence 1..1451
CTTCGGGCTTTAGTGGCGAACGGGTGAGTAACGCGTAAGCAATCTGCCTTTAAGACGAGGATAACAGTTGGAAACGACTGCTAAGACTGGATAGGAGATAGGAAGGCATCTTCTTATTTTTAAAAGACCTAGTAATAGGTATGCTTAAAGAGGAGCTTGCGTCACATTAGTTAGTTGGTAGGGTAAAAGCCTACCAAGACTATGATGTGTAGCCGGGCTGAGAGGTCAAACGGCCACATTGGGACTGAGACACGGCCCAAACTCCTACGGGAGGCAGCAGTAAGGAATTTTCGGCAATGGAGGAAACTCTGACCGAGCAACGCCGCGTGAACGATGAAGTATTTCGGTACGTAAAGTTCTTTTATTAGGGAAGAAAAGATGGTGGAAAAACCATTATGACGGTACCTAATGAATAAGCCCCGGCTAACTATGTGCCAGCAGCCGCGGTAATACATAGGGGGCAAGCGTTATCCGGAATTATTGGGCGTAAAGGGTGCGTAGGCGGTTAAATAAGTTTATGGTCTAAGTGCAATGCTCAACGTTGTGATGCTATAAAAACTGTTTAGCTAGAGTTGGATAGAGGCAAGTGGAATTCCATGTGTAGTGGTAAAATGCGTAAATATATGGAGGAACACCAGGAGCGAAGGCGGCTTGCTGGGTCTTAACTGACGCTGAGGCACGAAAGCGTGGGGAGCAAACAGGATTAGATACCCTGGTAGTCCACGCCCTAAACGATGAGTACTAAACGTTGGGTAAAACCAGTGTTGAAGTTAACACATTAAGTACTCCGCCTGAGTAGTACGTACGCAAGTATGAAACTTAAAGGAATTGACGGGACTCCGCACAAGCGGTGGATCATGTTGTTTAATTCGAAGGTACCCGAAAAACCTCACCAGGTCTTGACATGTTTTTGCAAAGCTGTAGAAATACAGTGGAGGTTATCAATTGCACAGGTGGTGCATGGTTGTCGTCAGCTCGTGTCGTGAGATGTTGGGTTAAGTCCCGCAACGAGCGCAACCCTTGTTGTTAATTGCCAGCATGTAATGATGGGGACTTTAGCAAGACTGCCAGTGATAAATTGGAGGAAGGTGGGGACGACGTCAAATCATCATGCCCCTTATGACCTGGGCTACAAACGTGATACAATGGCTGTTACAAAGGGTAGCTAAAGCGCAAGCTTCTGGCGAATCTCAAAAAAGCAGTCTCAGTTCGGATTGAAGTCTGCAACTCGACTTCATGAAGTTGGAATCGCTAGTAATCGCGAATCAGCATGTCGCGGTGAATACGTTCTCGGGGTTTGTACACACCGCCCGTCAAACCACGAAAGTTGGCAATACCCAAAACCGGTGGCCTAACTTGAGCAATCAAGAGGGAGCCGTCTAAGGTAGGGTTGATGATTGGGGTTAAGTCGTAACAAGGTATCCCTACCGGAAGGTGGGGATGGATACCTC
>gi|334306154|gb|HQ599231.1| Chinese potato phytoplasma strain AK-DB7 16S ribosomal RNA gene and 16S-23S ribosomal RNA intergenic spacer, partial sequence 1..1436
GAACGGGTGAGTAACGCGTAAGCAATCTGCCCCTAAGACGAGGATAACAGTTGGAAACGACTGCTAAGACTGGATAGGAGACAAGAGGGCATCTTCTTGTTTTTAAAACAACTAGCAATAGGTATGCTTAGGGAGGAGCTTGCGTCACATTAGTTAGTTGGTGGGGTAAAGGCCTACCAAGACTATGATGTGTAGCCGGGCTGAGAGGTTGAACGGCCACATTGGGACTGAGACACGGCCCAAACTCCTACGGGAGGCAGCAGTAGGGAATTTTCGGCAATGGAGGAAACTCTGACCGAGCAACGCCGCGTGAACGATGAAGTATTTCGGTACGTAAAGTTCTTTTATTAGGGAAGAATAAATGATGGAAAAATCATTCTGACGGTACCTAATGAATAAGCCCCGGCTAACTATGTGCCAGCAGCCGCGGTAATACATAGGGGGCAAGCGTTATCCGGAATTATTGGGCGTAAAGGGTGCGTAGGCGGTTAAATAAGTTTATGGTCTAAGTGCAATGCTCAACATTGTGATGCTATAAAAACTGTTTAGCTAGAGTAAGATAGAGGCAAGTGGAATTCCATGTGTAGTGGTAAAATGCGTAAATATATGGAGGAACACCAGTAGCGAAGGCGGCTTGCTGGGTCTTTACTGACGCTGAGGCACGAAAGCGTGGGGAGCAAACAGGATTAGATACCCTGGTAGTCCACGCCGTAAACGATGAGTACTAAACGTTGGGTAAAACCAGTGTTGAAGTTAACACATTAAGTACTCCGCCTGAGTAGTACGTACGCAAGTATGAAACTTAAAGGAATTGACGGGACTCCGCACAAGCGGTGGATCATGTTGTTTAATTCGAAGGTACCCGAAAAACCTCACCAGGTCTTGACATGCTTCTGCAAAGCTGTAGAAACACAGTGGAGGTTATCAGTTGCACAGGTGGTGCATGGTTGTCGTCAGCTCGTGTCGTGAGATGTTGGGTTAAGTCCCGCAACGAGCGCAACCCTTATTGTTAGTTACCAGCACGTAATGGTGGGGACTTTAGCAAGACTGCCAGTGATAAATTGGAGGAAGGTGGGGACGACGTCAAATCATCATGCCCCTTATGACCTGGGCTACAAACGTGATACAATGGCTGTTACAAAGGGTAGCTGAAGCGCAAGTTTTTGGCGAATCTCAAAAAAACAGTCTCAGTTCGGATTGAAGTCTGCAACTCGACTTCATGAAGTTGGAATCGCTAGTAATCGCGAATCAGCATGTCGCGGTGAATACGTTCTCGGGGTTTGTACACACCGCCCGTCAAACCACGAAAGTTGGTAATACCCAAAGCCGGTGGCCTAACTTCGCAAGAAGAGGGAACCGTCTAAGGTAGGGTCGATGATTGGGGTTAAGTCGTAACAAGGTATCCCTACCGGAAGGTGGGGATGGATCACCTCCTT
>gi|334306153|gb|HQ599230.1| Chinese potato phytoplasma strain CN-171B 16S ribosomal RNA gene and 16S-23S ribosomal RNA intergenic spacer, partial sequence 1..1452
AGCATTAAACTTTAGTGGCGAACGGGTGAGTAACGCGTAAGCAATCTGCCCCTAAGACGAGGATAACAGTTGGAAACGACTGCTAAGACTGGATAGGAGACAAGAAGGCATCTTCTTGTTTTTAAAAGACCTAGCAATAGGTATGCTTAGGGAGGAGCTTGCGTCACATTAGTTAGTTGGTGGGGTAAAGGCCTACCAAGACTATGATGTGTAGCCGGGCTGAGAGGTTGAACGGCCACATTGGGACTGAGACACGGCCCAAACTCCTACGGGAGGCAGCAGTAGGGAATTTTCGGCAATGGAGGAAACTCTGACCGAGCAACGCCGCGTGAACGATGAAGTATTTCGGTACGTAAAGTTCTTTTATTAGGGAAGAATAAATGATGGAAAAATCATTCTGACGGTACCTAATGAATAAGCCCCGGCTAACTATGTGCCAGCAGCCGCGGTAATACATAGGGGGCAAGCGTTATCCGGAATTATTGGGCGTAAAGGGTGCGTAGGCGGTTAAATAAGTTTNTGGTCTAAGTGCAATGCTCAACATTGTGATGCTATAAAAACTGTTTAGCTAGAGTAAGATAGAGGCAAGTGGAATTCCATGTGTAGTGGTAAAATGCGTAAATATATGGAGGAACACCAGTAGCGAAGGCGGCTTGCTGGGTCTTTACTGACGCTGAGGCACGAAAGCGTGGGGAGCAAACAGGATTAGATACCCTGGTAGTCCACGCCGTAAACGATGAGTACTAAACGTTGGTTAAAACCAGTGTTGAAGTTAACACATTAAGTACTCCGCCTGAGTAGTACGTACGCAAGTATGAAACTTAAAGGAATTGACGGGACTCCGCACAAGCGGTGGATCATGTTGTTTAATTCGAAGGTACCCGAAAAACCTCACCAGGTCTTGACATGCTTCTGCAAAGCTGTAGAAACACAGTGGAGGTTATCAGTTGCACAGGTGGTGCATGGTTGTCGTCAGCTCGTGTCGTGAGATGTTGGGTTAAGTCCCGCAACGAGCGCAACCCTTATTGTTAGTTACCAGCACGTAATGGTGGGGACTTTAGCAAGACTGCCAGTGATAAATTGGAGGAAGGTGGGGACGACGTCAAATCATCATGCCCCTTATGACCTGGGCTACAAACGTGATACAATGGCTGTTACAAAGGGTAGCTGAAGCGCAAGTTTTTGGCGAATCTCAAAAAAACAGTCTCAGTTCGGATTGAAGTCTGCAACTCGACTTCATGAAGTTGGAATCGCTAGTAATCGCGAATCAGCATGTCGCGGTGAATACGTTCTCGGGGTTTGTACACACCGCCCGTCAAACCACGAAAGTTGGCAATACCCAAAGCCGGTGGCCTAACTTCGCAAGAAGAGGGAACCGTCTAAGGTAGGGTCGATGATTGGGGTTAAGTCGTAACAAGGTATCCCTACCGGAAGGTGGGGATGGATCTCCTC
>gi|333952451|gb|JF799094.1| 'Picris hieracioides' phytoplasma isolate 56Avg-07 16S ribosomal RNA gene, partial sequence 1..1447
GTGGCGAACGGGTGAGTAACACGTAAGCAACCTGCCCTAAAGACGAGGATAACCATTGGAAACAGTGGCTAAGACTGGATAGGAAGATAGAAGGCATCTTTTATCTTTTAAAAGACCTAGTAATAGGTATGCTTTAGGAGGGGCTTGCGCCATATTAGTTAGTTGGTAGGGTAACGGCCTACCAAGACGATGATGTGTAGCTGGACTGAGAGGTTGAACAGCCACATTGGGACTGAGACACGGCCCAAACTCCTACGGGAGGCAGCAGTAGGGAATTTTCGGCAATGGAGGAAACTCTGACCGAGCAACGCCGCGTGAATGATGAAGTACTTCGGTATGTAAAATTCTTTTATCAAGGAAGAAAAGCAAATGGTGAACCATTTGTTTGCCGGTACTTGATGAATAAGCCCCGGCTAATTATGTGCCAGCAGCCGCGGTAAGACATAAGGGGCGAGTGTTATCCGGAATTATTGGGCGTAAAGGGTGCGTAGGCGGTATAGTAAGTCAGTGGTGTAATGGCAACGCTTAACGTTGTCCGGCTATTGAAACTGCTACACTTGAGTTAGATAGAGGCGAGTGGAATTCCATGTGTAGCGGTAAAATGCGTAAATATATGGAGGAACACCAGAGGCGTAGGCGGCTCGCTGGGTCTTAACTGACGCTGAGGCACGAAAGCGTGGGGAGCAAACAGGATTAGATACCCTGGTAGTCCACGCCGTAAACGATGAGTACTAAGTGTCGGGTTAAACCGGTACTGAAGTTAACACATTAAGTACTCCGCCTGAGTAGTACGTACGCAAGTATGAAACTTAAAGGAATTGACGGGACTCCGCACAAGCGGTGGATCATGTTGTTTAATTCGAAGATACCCGAAAAACCTTACCAGGTCTTGACATGTTTTTGCAAAACAGTAGTAATATTGTGGAGGTTATCAGAAACACAGGTGGTGCATGGTTGTCGTCAGCTCGTGTCGTGAGATGTTAGGTTAAGTCCTAAAACGAGCGAAACCCTTATCGTTAGTTGCCAGCACGTTATGGTGGGGACTTTAACGAGACTGCCAATGATAAATTGGAGGAAGGTGAGGATCACGTCAAATCAGCATGCCCCTTATGACCTGGGCTACAAACGTGATACAATGGCTGTTACAAAGGGTAGCTGAAACGTAAGTTTTTGGCCAATCCTCAAAAACAGTCTCAGTCCGGATTGAAGTCTGCAACTCGACTTCATGAAGTTGGAATCGCTAGTAATCGCGAATCAGCATGTCGCGGTGAATACGTTCTCGGGGTTTGTACACACCGCCCGTCAAACCACGAAAGTTGGCAATACCCCAAAACGGTAGCCTAACTCGATTATTCGAGAGGGCGTCGTCTAAGGTAGGGTTGATGATTGGGGTTAAGTCGTAACAAGGTATCCCTACCGGAAGGTGGGGATGGATCACCTCCTTTCT
>gi|308523756|gb|HM038460.1| Candidatus Phytoplasma ulmi strain EY24_SRB 16S ribosomal RNA gene, partial sequence 1..1457
TCAAAAGGTCTTAGTGGCGAACGGGTGAGTAACACGTAAGTAACCTACCTTTAAGACGAGGATAACAATCGGAAACGGTTGCTAAGACTGGATAGGAAACAGAAAGGCATCTTTTTGTTTTTAAAAGACCTTCTTCGGAGGGTATGCTTAAAGAGGGGCTTGCGCCACATTAGTTAGTTGGTGAGGTAAAGGCTTACCAAGATTATGATGTGTAGCTGGACTGAGAGGTTGAACAGCCACATTGGGACTGAGACACGGCCCAAACTCCTACGGGAGGCAGCAGTAGGGAATTTTCGGCAATGGAGGAAACTCTGACCGAGCGACGCCGCGTGAACGATGAAGTATTTCGGTATGTAAAGTTCTTTTATTGAAGAAGAAAAAATAGTGGAAAAACTATCTTGACGTTATTCAATGAATAAGCCCCGGCTAACTATGTGCCAGCAGCCGCGGTAAGACATAGGGGGCGAGCGTTATCCGGAATTATTGGGCGTAAAGGGTGCGTAGGCGGTTAGATAAGTCTATAATTTAATTTCAGTGCTTAACGCTGTCTTGTTATAGAAACTGTCTTGACTAGAGTGAGATAGAGGCAAGCGGAATTCCATGTGTAGCGGTAAAATGTGTAAATATATGGAGGAACACCAGAAGCGTAGGCGGCTTGCTGGGTCTTTACTGACGCTGAGGCACGAAAGCGTGGGGAGCAAACAGGATTAGATACCCTGGTAGTCCACGCTGTAAACGATGAGTACTAAGTGTCGGGGAAACTCGGTACTGAAGTTAACACATTAAGTACTCCGCCTGAGTAGTACGTACGCAAGTATGAAACTTAAAGGAATTGACGGGACTCCGCACAAGCGGTGGATCATGTTGTTTAATTCGAAGATACACGAAAAACCTTACCAGGTCTTGACATACTCTGCAAAGCTATAGAAATATAGTGGAGGTTATCAGGGATACAGGTGGTGCATGGTTGTCGTCAGTTCGTGTCGTGAGATGTTAGGTTAAGTCCTAAAACGAACGCAACCCCTGTCGTTAGTTGCCAGCACGTAATGGTGGGGACTTTAGCGAGACTGCCAATTAAACATTGGAGGAAGGTGGGGATAACGTCAAATCATCATGCCCCTTATGATCTGGGCTACAAACGTGATACAATGGCTATTACAAAGAGTAGCTGAAACGCGAGTTTTTAGCCAATCTCAAAAAGGTAGTCTCAGTACGGATTGAAGTCTGCAACTCGACTTCATGAAGCTGGAATCGCTAGTAATCGCGAATCAGCATGTCGCGGTGAATACGTTCTCGGGGTTTGTACACACCGCCCGTCAAACCACGAAAGTTAGCAATACCCGAAAGCAGTGGCTTAACTTCGCAAGAAGAGGGAGCTGTCTAAGGTAGGGTTGATGATTGGGGTTAAGTCGTAACAAGGTATCCTTACCGGAAGGTGAGGATGGATCACCTCCTTT
>gi|308523755|gb|HM038459.1| Candidatus Phytoplasma ulmi strain EY20_SRB 16S ribosomal RNA gene, partial sequence 1..1457
TCAAAAGGTCTTAGTGGCGAACGGGTGAGTAACACGTAAGTAACCTACCTTTAAGACGAGGATAACAATCGGAAACGGTTGCTAAGACTGGATAGGAAACAGAAAGGCATCTTTTTGTTTTTAAAAGACCTTCTTCGGAGGGTATGCTTAAAGAGGGGCTTGCGCCACATTAGTTAGTTGGTGAGGTAAAGGCTTACCAAGATTATGATGTGTAGCTGGACTGAGAGGTTGAACAGCCACATTGGGACTGAGACACGGCCCAAACTCCTACGGGAGGCAGCAGTAGGGAATTTTCGGCAATGGAGGAAACTCTGACCGAGCGACGCCGCGTGAACGATGAAGTATTTCGGTATGTAAAGTTCTTTTATTGAAGAAGAAAAAATAGTGGAAAAACTATCTTGACGTTATTCAATGAATAAGCCCCGGCTAACTATGTGCCAGCAGCCGCGGTAAGACATAGGGGGCGAGCGTTATCCGGAATTATTGGGCGTAAAGGGTGCGTAGGCGGTTAGATAAGTCTATAATTTAATTTCAGTGCTTAACGCTGTCTTGTTATAGAAACTGTCTTGACTAGAGTGAGATAGAGGCAAGCGGAATTCCATGTGTAGCGGTAAAATGTGTAAATATATGGAGGAACACCAGAAGCGTAGGCGGCTTGCTGGGTCTTTACTGACGCTGAGGCACGAAAGCGTGGGGAGCAAACAGGATTAGATACCCTGGTAGTCCACGCTGTAAACGATGAGTACTAAGTGTCGGGGAAACTCGGTACTGAAGTTAACACATTAAGTACTCCGCCTGAGTAGTACGTACGCAAGTATGAAACTTAAAGGAATTGACGGGACTCCGCACAAGCGGTGGATCATGTTGTTTAATTCGAAGATACACGAAAAACCTTACCAGGTCTTGACATACTCTGCAAAGCTATAGAAATATAGTGGAGGTTATCAGGGATACAGGTGGTGCATGGTTGTCGTCAGTTCGTGTCGTGAGATGTTAGGTTAAGTCCTAAAACGAACGCAACCCCTGTCGCTAGTTGCCAGCACGTAATGGTGGGGACTTTAGCGAGACTGCCAATTAAACATTGGAGGAAGGTGGGGATAACGTCAAATCATCATGCCCCTTATGATCTGGGCTACAAACGTGATACAATGGCTATTACAAAGAGTAGCTGAAACGCGAGTTTTTAGCCAATCTCAAAAAGGTAGTCTCAGTACGGATTGAAGTCTGCAACTCGACTTCATGAAGCTGGAATCGCTAGTAATCGCGAATCAGCATGTCGCGGTGAATACGTTCTCGGGGTTTGTACACACCGCCCGTCAAACCACGAAAGTTAGCAATACCCGAAAGCAGTGGCTTAACTTCGCAAGAAGAGGGAGCTGTCTAAGGTAGGGTTGATGATTGGGGTTAAGTCGTAACAAGGTATCCTTACCGGAAGGTGAGGATGGATCACCTCCTTT
>gi|308523754|gb|HM038458.1| Candidatus Phytoplasma ulmi strain EY18_SRB 16S ribosomal RNA gene, partial sequence 1..1457
TCAAAAGGTCTTAGTGGCGAACGGGTGAGTAACACGTAAGTAACCTACCTTTAAGACGAGGATAACAATCGGAAACGGTTGCTAAGACTGGATAGGAAACAGAAAGGCATCTTTTTGTTTTTAAAAGACCTTCTTCGGAGGGTATGCTTAAAGAGGGGCTTGCGCCACATTAGTTAGTTGGTGAGGTAAAGGCTTACCAAGATTATGATGTGTAGCTGGACTGAGAGGTTGAACAGCCACATTGGGACTGAGACACGGCCCAAACTCCTACGGGAGGCAGCAGTAGGGAATTTTCGGCAATGGAGGAAACTCTGACCGAGCGACGCCGCGTGAACGATGAAGTATTTCGGTATGTAAAGTTCTTTTATTGAAGAAGAAAAAATAGTGGAAAAACTATCTTGACGTTATTCAATGAATAAGCCCCGGCTAACTATGTGCCAGCAGCCGCGGTAAGACATAGGGGGCGAGCGTTATCCGGAATTATTGGGCGTAAAGGGTGCGTAGGCGGTTAGATAAGTCTATAATTTAATTTCAGTGCTTAACGCTGTCTTGTTATAGAAACTGTCTTGACTAGAGTGAGATAGAGGCAAGCGGAATTCCATGTGTAGCGGTAAAATGTGTAAATATATGGAGGAACACCAGAAGCGTAGGCGGCTTGCTGGGTCTTTACTGACGCTGAGGCACGAAAGCGTGGGGAGCAAACAGGATTAGATACCCTGGTAGTCCACGCTGTAAACGATGAGTACTAAGTGTCGGGGAAACTCGGTACTGAAGTTAACACATTAAGTACTCCGCCTGAGTAGTACGTACGCAAGTATGAAACTTAAAGGAATTGACGGGACTCCGCACAAGCGGTGGATCATGTTGTTTAATTCGAAGATACACGAAAAACCTTACCAGGTCTTGACATACTCTGCAAAGCTATAGAAATATAGTGGAGGTTATCAGGGATACAGGTGGTGCATGGTTGTCGTCAGTTCGTGTCGTGAGATGTTAGGTTAAGTCCTAAAACGAACGCAACCCCTGTCGCTAGTTGCCAGCACGTAATGGTGGGGACTTTAGCGAGACTGCCAATTAAACATTGGAGGAAGGTGGGGATAACGTCAAATCATCATGCCCCTTATGATCTGGGCTACAAACGTGATACAATGGCTATTACAAAGAGTAGCTGAAACGCGAGTTTTTAGCCAATCTCAAAAAGGTAGTCTCAGTACGGATTGAAGTCTGCAACTCGACTTCATGAAGCTGGAATCGCTAGTAATCGCGAATCAGCATGTCGCGGTGAATACGTTCTCGGGGTTTGTACACACCGCCCGTCAAACCACGAAAGTTAGCAATACCCGAAAGCAGTGGCTTAACTTCGCAAGAAGAGGGAGCTGTCTAAGGTAGGGTTGATGATTGGGGTTAAGTCGTAACAAGGTATCCTTACCGGAAGGTGAGGATGGATCACCTCCTTT
>gi|308523753|gb|HM038457.1| Candidatus Phytoplasma ulmi strain EY10_SRB 16S ribosomal RNA gene, partial sequence 1..1457
TCAAAAGGTCTTAGTGGCGAACGGGTGAGTAACACGTAAGTAACCTACCTTTAAGACGAGGATAACAATCGGAAACGGTTGCTAAGACTGGATAGGAAACAGAAAGGCATCTTTTTGTTTTTAAAAGACCTTCTTCGGAGGGTATGCTTAAAGAGGGGCTTGCGCCACATTAGTTAGTTGGTGAGGTAAAGGCTTACCAAGATTATGATGTGTAGCTGGACTGAGAGGTTGAACAGCCACATTGGGACTGAGACACGGCCCAAACTCCTACGGGAGGCAGCAGTAGGGAATTTTCGGCAATGGAGGAAACTCTGACCGAGCGACGCCGCGTGAACGATGAAGTATTTCGGTATGTAAAGTTCTTTTATTGAAGAAGAAAAAATAGTGGAAAAACTATCTTGACGTTATTCAATGAATAAGCCCCGGCTAACTATGTGCCAGCAGCCGCGGTAAGACATAGGGGGCGAGCGTTATCCGGAATTATTGGGCGTAAAGGGTGCGTAGGCGGTTAGATAAGTCTATAATTTAATTTCAGTGCTTAACGCTGTCTTGTTATAGAAACTGTCTTGACTAGAGTGAGATAGAGGCAAGCGGAATTCCATGTGTAGCGGTAAAATGTGTAAATATATGGAGGAACACCAGAAGCGTAGGCGGCTTGCTGGGTCTTTACTGACGCTGAGGCACGAAAGCGTGGGGAGCAAACAGGATTAGATACCCTGGTAGTCCACGCTGTAAACGATGAGTACTAAGTGTCGGGGAAACTCGGTACTGAAGTTAACACATTAAGTACTCCGCCTGAGTAGTACGTACGCAAGTATGAAACTTAAAGGAATTGACGGGACTCCGCACAAGCGGTGGATCATGTTGTTTAATTCGAAGATACACGAAAAACCTTACCAGGTCTTGACATACTCTGCAAAGCTATAGAAATATAGTGGAGGTTATCAGGGATACAGGTGGTGCATGGTTGTCGTCAGTTCGTGTCGTGAGATGTTAGGTTAAGTCCTAAAACGAACGCAACCCCTGTCGCTAGTTGCCAGCACGTAATGGTGGGGACTTTAGCGAGACTGCCAATTAAACATTGGAGGAAGGTGGGGATAACGTCAAATCATCATGCCCCTTATGATCTGGGCTACAAACGTGATACAATGGCTATTACAAAGAGTAGCTGAAACGCGAGTTTTTAGCCAATCTCAAAAAGGTAGTCTCAGTACGGATTGAAGTCTGCAACTCGACTTCATGAAGCTGGAATCGCTAGTAATCGCGAATCAGCATGTCGCGGTGAATACGTTCTCGGGGTTTGTACACACCGCCCGTCAAACCACGAAAGTTAGCAATACCCGAAAGCAGTGGCTTAACTTCGCAAGAAGAGGGAGCTGTCTAAGGTAGGGTTGATGATTGGGGTTAAGTCGTAACAAGGTATCCTTACCGGAAGGTGAGGATGGATCACCTCCTTT
>gi|308523752|gb|HM038456.1| Candidatus Phytoplasma ulmi strain EY6_SRB 16S ribosomal RNA gene, partial sequence 1..1457
TCAAAAGGTCTTAGTGGCGAACGGGTGAGTAACACGTAAGTAACCTACCTTTAAGACGAGGATAACAATCGGAAACGGTTGCTAAGACTGGATAGGAAACAGAAAGGCATCTTTTTGTTTTTAAAAGACCTTCTTCGGAGGGTATGCTTAAAGAGGGGCTTGCGCCACATTAGTTAGTTGGTGAGGTAAAGGCTTACCAAGATTATGATGTGTAGCTGGACTGAGAGGTTGAACAGCCACATTGGGACTGAGACACGGCCCAAACTCCTACGGGAGGCAGCAGTAGGGAATTTTCGGCAATGGAGGAAACTCTGACCGAGCGACGCCGCGTGAACGATGAAGTATTTCGGTATGTAAAGTTCTTTTATTGAAGAAGAAAAAATAGTGGAAAAACTATCTTGACGTTATTCAATGAATAAGCCCCGGCTAACTATGTGCCAGCAGCCGCGGTAAGACATAGGGGGCGAGCGTTATCCGGAATTATTGGGCGTAAAGGGTGCGTAGGCGGTTAGATAAGTCTATAATTTAATTTCAGTGCTTAACGCTGTCTTGTTATAGAAACTGTCTTGACTAGAGTGAGATAGAGGCAAGCGGAATTCCATGTGTAGCGGTAAAATGTGTAAATATATGGAGGAACACCAGAAGCGTAGGCGGCTTGCTGGGTCTTTACTGACGCTGAGGCACGAAAGCGTGGGGAGCAAACAGGATTAGATACCCTGGTAGTCCACGCTGTAAACGATGAGTACTAAGTGTCGGGGAAACTCGGTACTGAAGTTAACACATTAAGTACTCCGCCTGAGTAGTACGTACGCAAGTATGAAACTTAAAGGAATTGACGGGACTCCGCACAAGCGGTGGATCATGTTGTTTAATTCGAAGATACACGAAAAACCTTACCAGGTCTTGACATACTCTGCAAAGCTATAGAAATATAGTGGAGGTTATCAGGGATACAGGTGGTGCATGGTTGTCGTCAGTTCGTGTCGTGAGATGTTAGGTTAAGTCCTAAAACGAACGCAACCCCTGTCGCTAGTTGCCAGCACGTAATGGTGGGGACTTTAGCGAGACTGCCAATTAAACATTGGAGGAAGGTGGGGATAACGTCAAATCATCATGCCCCTTATGATCTGGGCTACAAACGTGATACAATGGCTATTACAAAGAGTAGCTGAAACGCGAGTTTTTAGCCAATCTCAAAAAGGTAGTCTCAGTACGGATTGAAGTCTGCAACTCGACTTCATGAAGCTGGAATCGCTAGTAATCGCGAATCAGCATGTCGCGGTGAATACGTTCTCGGGGTTTGTACACACCGCCCGTCAAACCACGAAAGTTAGCAATACCCGAAAGCAGTGGCTTAACTTCGCAAGAAGAGGGAGCTGTCTAAGGTAGGGTTGATGATTGGGGTTAAGTCGTAACAAGGTATCCTTACCGGAAGGTGAGGATGGATCACCTCCTTT
>gi|308523751|gb|HM038455.1| Candidatus Phytoplasma ulmi strain EY1_SRB 16S ribosomal RNA gene, partial sequence 1..1457
TCAAAAGGTCTTAGTGGCGAACGGGTGAGTAACACGTAAGTAACCTACCTTTAAGACGAGGATAACAATCGGAAACGGTTGCTAAGACTGGATAGGAAACAGAAAGGCATCTTTTTGTTTTTAAAAGACCTTCTTCGGAGGGTATGCTTAAAGAGGGGCTTGCGCCACATTAGTTAGTTGGTGAGGTAAAGGCTTACCAAGATTATGATGTGTAGCTGGACTGAGAGGTTGAACAGCCACATTGGGACTGAGACACGGCCCAAACTCCTACGGGAGGCAGCAGTAGGGAATTTTCGGCAATGGAGGAAACTCTGACCGAGCGACGCCGCGTGAACGATGAAGTATTTCGGTATGTAAAGTTCTTTTATTGAAGAAGAAAAAATAGTGGAAAAACTATCTTGACGTTATTCAATGAATAAGCCCCGGCTAACTATGTGCCAGCAGCCGCGGTAAGACATAGGGGGCGAGCGTTATCCGGAATTATTGGGCGTAAAGGGTGCGTAGGCGGTTAGATAAGTCTATAATTTAATTTCAGTGCTTAACGCTGTCTTGTTATAGAAACTGTCTTGACTAGAGTGAGATAGAGGCAAGCGGAATTCCATGTGTAGCGGTAAAATGTGTAAATATATGGAGGAACACCAGAAGCGTAGGCGGCTTGCTGGGTCTTTACTGACGCTGAGGCACGAAAGCGTGGGGAGCAAACAGGATTAGATACCCTGGTAGTCCACGCTGTAAACGATGAGTACTAAGTGTCGGGGAAACTCGGTACTGAAGTTAACACATTAAGTACTCCGCCTGAGTAGTACGTACGCAAGTATGAAACTTAAAGGAATTGACGGGACTCCGCACAAGCGGTGGATCATGTTGTTTAATTCGAAGATACACGAAAAACCTTACCAGGTCTTGACATACTCTGCAAAGCTATAGAAATATAGTGGAGGTTATCAGGGATACAGGTGGTGCATGGTTGTCGTCAGTTCGTGTCGTGAGATGTTAGGTTAAGTCCTAAAACGAACGCAACCCCTGTCGCTAGTTGCCAGCACGTAATGGTGGGGACTTTAGCGAGACTGCCAATTAAACATTGGAGGAAGGTGGGGATAACGTCAAATCATCATGCCCCTTATGATCTGGGCTACAAACGTGATACAATGGCTATTACAAAGAGTAGCTGAAACGCGAGTTTTTAGCCAATCTCAAAAAGGTAGTCTCAGTACGGATTGAAGTCTGCAACTCGACTTCATGAAGCTGGAATCGCTAGTAATCGCGAATCAGCATGTCGCGGTGAATACGTTCTCGGGGTTTGTACACACCGCCCGTCAAACCACGAAAGTTAGCAATACCCGAAAGCAGTGGCTTAACTTCGCAAGAAGAGGGAGCTGTCTAAGGTAGGGTTGATGATTGGGGTTAAGTCGTAACAAGGTATCCTTACCGGAAGGTGAGGATGGATCACCTCCTTT
>gi|227452682|gb|AY787137.2| Candidatus Phytoplasma persicae 16S ribosomal RNA gene, partial sequence 1..1515
TTGATCCTGGCTCAGGATTAACGCTGGCGGCGTGCCTAATACATGCAAGTCGAACGGAAGTTTAAGCAATTAAACTTTAGTGGCGAACGGGTGAGTAACGCGTAAGCAATCTGCCCCTAAGACGAGGATAACAGTTGGAAACGACTGCTAAGACTGGATAGGAGATAAGAAGGCATCTTTTTATCTTTAAAAGACCTCGCTTGAGGTATGCTTAGGGAAGAGCTTGCGTCACATTAGTTAGTTGGTCCGGTAAAGGCCTACCAAGACTATGATGTGTAGCCGGACTGAGAGGAAGAACGGCCACATTCCGACTGAGACACGGCCCAAACTCCTACGGGAGGCAGCAGTAAGGAATTTTCGGCAATGGAGGAAACTCTGACCGAGCAACGCCGCGTGAACGATGAAGTATTTCGGTACGTAAAGTTCTTTTATTAGGGAAGGGAAGATGGTGGAAAAACCATTATGACGGTACCTAATGAATAAGCCCCGGCTAACTATGTGCCAGCAGCCGCGGTAATACATAGGGGGCAAGCGTTATCCGGAATTATTGGGCGTAAAGGGTGCGTAGGCGGTTAAATAAGTTTATGGTCTAAGTGCAATGCTTAACGTTGTGATGCTATAAAAACTGTTTAGCTAGAGTTGGATAGAGGCAAGTGGTTTTCCATGTGTAGTGGTAAAATGCGTAAATATATGGAGGAACACCAGAAGCGAAGGCGGCTTGCTGGGTCTTAACTGACGCTGAGGCACGAAAGCGTGGGGAGCAAACAGGATTAGATACCCTGGTAGTCCACGCCCTAAACGATGAGTACTAAACATTGGGTAAAACCAGTGTTGAAGTTAACACATTAAGTACTCCGCCTGAGTAGTACGTACGCAAGTATGAAACTTAAAGGAATTGACGGGACTCCGCACAAGCCCTGGATCATGTTGTTTAATTCGAAGGTACCCGAAAAACCTCACCAGGTCTTGACATGCTTTTGCAAAGCGGTAGAAATATCGTGGAGGTTATCAGAAGCACAGGTGGTGCATGGTTGTCGTCAGCTCGTGTCGTGAGATGTTGGGTTAAGTCCCGCAACGAGCGCAACCCTTGTTGTTAATTGCCATCATTAAGTTGGGGACTTTAGCAAGACTGCCAGTGATAAATTGGAGGAAGGTGGGGACGACGTCAAATCATCATGGGTCTTATGACCTGGGCTACAAACGTGATACAATGGCTGTTACAAAGGGCAGCTAAAGCGTAAGCTTTTGGCGAATCTCAAAAAAGCAGTCTCAGTTCGGATTGAAGTCTGCAACTCGACTTCATGAAGTTGGAATCGCTAGTAATCGCGAATCAGCATGTCGCGGTGAATACGTTCTCGGGGTTTGTACACACCGCCCGTCAAACCACGAAAGTTGGCAATACCCAAAGCCGGTGGCCTAACTTCGCAAGAAGAGGGAGCCGTCTAAGGTAGGGTTGATAATTGGGGTTAAGTCGTAACAAGGTATCCCTACCGGAAGGTGGGGATGGATCACCTC
>gi|584458897|gb|KF958187.1| Sugarcane white leaf phytoplasma strain SCWL-01 16S ribosomal RNA gene, partial sequence 1..1469
TCGACGGAAATCTATCGGATTTTAGTGGCGAACGGGTGAGTAACACGTAAGCAACCTGCCTTTAAGACGAGGATAACAATTGGAAACAGTTGCTAAGACTGGATAGGAAATAAAAAGGCATCTTTTTATTTTTAAAAGACCTTTTTCGGAAGGTATGCTTAAAGAGGGGCTTGCGTCACATTAGTTAGTTGGCAGGGTAAAAGCCTACCAAGACTATGATGTGTAGCTGGACTGAGAGGTTGAACAGCCACATTGGGACTGAGACACGGCCCAAACTCCTACGGGAGGCAGCAGTAGGGAATTTTCGGCAATGGAGGAAACTCTGACCGAGCAACGCCGCGTGAACGATGAAGTATTTCGGTATGTAAAGTTCTTTTATTGAAGAAGAAAAAATAGTGGAAAAACTATCTTGACGATATTCAATGAATAAGCCCCGGCAAACTATGTGCCAGCAGCCGCGGTAATACATAGGGGGCGAGCGTTATCCGGAATTATTGGGCGTAAAGGGTGCGTAGGCGGTTTAATAAGTCTATAGTTTAATTTCAGTGCTTAACACTGTCCTGCTATAGAAACTATTAGACTAGAGTGAGATAGAGGCAAGTGGAATTCCATGTGTAGCGGTAAAATGCGTAAATATATGGAGGAACACCAGAGGCGTAGGCGGCTTGCTGGGTCTTTACTGACGCTGAGGCACGAAAGCGTGGGGAGCAAACAGGATTAGATACCCTGGTAGTCCACGCCGTAAACGATGAGTACTAAGTGTCGGGATTACTCGGTACTGAAGTTAACACATTAAGTACTCCGCCTGAGTAGTACGTACGCAAGTATGAAACTTAAAGGAATTGACGGGACTCCGCACAAGCGGTGGATCATGTTGTTTAATTCGAAGATACACGAAAAACCTTACCAGGTCTTGACATACTCTGCAAAGCTATAGCAATATAGTGGAGGTTATCAGGGATACAGGTGGTGCATGGTTGTCGTCAGCTCGTGTCGTGAGATGTTAGGTTAAGTCCTAAAACGAGCGCAACCCTTGTCATTAGTTGCCAGCATGTCATGATGGGCACTTTAATGAGACTGCCAATGAAAAATTGGAGGAAGGTGAGGATCACGTCAAATCATCATGCCCCTTATGATCTGGGCTACAAACGTGATACAATGGCTGTTACAAAGAGTAGCTGAAACGTAAGTTTATAGCCAATCTCATAAAAGCAGTCTCAGTTCGGATTGAAGTCTGCAACTCGACTTCATGAAGTTGGAATCGCTAGTAATCGCGAATCAGCATGTCGCGGTGAATACGTTCTCGGGGTTTGTACACACCGCCCGTCAAACCACGAAAGTTGGTAATACTCAAAAACGGTAGCCTAACTTCTTCGGAAGAGGGAACCGTCTAAGGTAGGATCGATGATTGGGGTTAAGTCGTAACAAGGTATCCCTACCGGAAGGTGGGGATGGATCACCTCCTTTCT
>gi|575840337|gb|KF573456.1| Lettuce yellows phytoplasma strain LetY-TX10 clone 5 16S ribosomal RNA gene, partial sequence 1..1503
AACGCTGGCGGCGCGCCTAATACATGCAAGTCGAACGGAAGTTTAAGCAATTAAACTTTAGTGGCGAACGGGTGAGTAACGCGTAAGCAATCTGCCCCTAAGACGAGGATAACAGTTGGAAACGACTGCTAAGACTGGATAGGAGACAAGAAGGCATCTTCTTGTTTTTAAAAGACCTAGCAATAGGTATGCTTAGGGAGGAGCTTGCGTCACATTAGTTAGTTGGTGGGGTAAAGGCCTACCAAGACTATGATGTGTAGCCGGGCTGAGAGGTTGAACGGCCACATTGGGACTGAGACACGGCCCAAACTCCTACGGGAGGCAGCAGTAGGGAATTTTCGGCAATGGAGGAAACTCTGACCGAGCAACGCCGCGTGAACGATGAAGTATTTCGGTACGTAAAGTTCTTTTATTAGGGAAGAATAAATGATGGAAAAATCATTCTGACGGTACCTAATGAATAAGCCCCGGCTAACTATGTGCCAGCAGCCGCGGTAATACATAGGGGGCAAGCGTTATCCGGAATTATTGGGCGTAAAGGGTGCGTAGGCGGTTAAATAAGTTTATGGTCTAAGTGCAATGCTCAACATTGTGATGCTATAAAAACTGTTTAGCTAGAGTAAGATAGAGGCAAGTGGAATTCCATGTGTAGTGGTAAAATGCGTAAATATATGGAGGAACACCAGTAGCGAAGGCGGCTTGCTGGGTCTTTACTGACGCTGAGGCACGAAAGCGTGGGGAGCAAACAGGATTAGATACCCTGGTAGTCCACGCCGTAAACGATGAGTACTAAACGTTGGGTAAAACCAGTGTTGAAGTTAACACATTAAGTACTCCGCCTGAGTAGTACGTACGCAAGTATGAAACTTAAAGGAATTGACGGGACTCCGCACAAGCGGTGGATCATGTTGTTTAATTCGAAGGTACCCGAAAAACCTCACCAGGTCTTGACATGCTTCTGCAAAGCTGTAGAAACACAGTGGAGGTTATCAGTTGCACAGGTGGTGCATGGTTGTCGTCAGCTCGTGTCGTGAGATGTTGGGTTAAGTCCCGCAACGAGCGCAACCCTTATTGTTAGTTACCAGCACGTAATGGTGGGGACTTTAGCAAGACTGCCAGTGATAAATTGGAGGAAGGTGGGGACGACGTCAAATCATCATGCCCCTTATGACCTGGGCTACAAACGTGATACAATGGCTGTTACAAAGGGTAGCTGAAGCGCAAGTTTTTGGCGAATCTCAAAAAAACAGTCTCAGTTCGGATTGAAGTCTGCAACTCGACTTCATGAAGTTGGAATCGCTAGTAATCGCGAATCAGCATGTCGCGGTGAATACGTTCTCGGGGTTTGTACACACCGCCCGTCAAACCACGAAAGTTGGCAATACCCAAAGCAGGTGGCCTAACTTCGCAAGAAGAGGGAACCGTCTAAGGTAGGGTCGATGATTGGGGTTAAGTCGTAACAAGGTATCCCTACCGGAAGGTGGGGATGGATCACCTCCTTTC
>gi|575840336|gb|KF573455.1| Lettuce yellows phytoplasma strain LetY-TX10 clone 2 16S ribosomal RNA gene, partial sequence 1..1503
AACGCTGGCGGCGCGCCTAATACATGCAAGTCGAACGGAAGTTTAAGCAATTAAACTTTAGTGGCGAACGGGTGAGTAACGCGTAAGCAATCTGCCCCTAAGACGAGGATAACAGTTGGAAACGACTGCTAAGACTGGATAGGAGACAAGAGGGCATCTTCTTGTTTTTAAAAGACCTAGCAATAGGTATGCTTAGGGAGGAGCTTGCGTCACATTAGTTAGTTGGTGGGGTAAAGGCCTACCAAGACTATGATGTGTAGCCGGGCTGAGAGGTTGAACGGCCACATTGGGACTGAGACACGGCCCAAACTCCTACGGGAGGCAGCAGTAGGGAATTTTCGGCAATGGAGGAAACTCTGACCGAGCAACGCCGCGTGAACGATGAAGTATTTCGGTACGTAAAGTTCTTTTATTAGGGAAGAATAAATGATGGAAAAATCATTCTGACGGTACCTAATGAATAAGCCCCGGCTAACTATGTGCCAGCAGCCGCGGTAATACATAGGGGGCAAGCGTTATCCGGAATTATTGGGCGTAAAGGGTGCGTAGGCGGTTAAATAAGTTTATGGTCTAAGTGCAATGCTCAACATTGTGATGCTATAAAAACTGTTTAGCTAGAGTAAGATAGAGGCAAGTGGAATTCCATGTGTAGTGGTAAAATGCGTAAATATATGGAGGAACACCAGTAGCGAAGGCGGCTTGCTGGGTCTTTACTGACGCTGAGGCACGAAAGCGTGGGGAGCAAACAGGATTAGATACCCTGGTAGTCCACGCCGTAAACGATGAGTACTAAACGTTGGGTAAAACCAGTGTTGAAGTTAACACATTAAGTACTCCGCCTGAGTAGTACGTACGCAAGTATGAAACTTAAAGGAATTGACGGAACTCCGCACAAGCGGTGGATCATGTTGTTTAATTCGAAGGTACCCGAAAAACCTCACCAGGTCTTGACATGCTTCTGCAAAGCTGTAGAAACACAGTGGAGGTTATCAGTTGCACAGGTGGTGCATGGTTGTCGTCAGCTCGTGTCGTGAGATGTTGGGTTAAGTCCCGCAACGAGCGCAACCCTTATTGTTAGTTACCAGCACGTAATGGTGGGGACTTTAGCAAGACTGCCAGTGATAAATTGGAGGAAGGTGGGGACGACGTCAAATCATCATGCCCCTTATGACCTGGGCTACAAACGTGATACAATGGCTGTTACAAAGGGTAGCTGAAGCGCAAGTTTTTGGCGAATCTCAAAAAAACAGTCTCAGTTCGGATTGAAGTCTGCAACTCGACTTCATGAAGTTGGAATCGCTAGTAATCGCGAATCAGCATGTCGCGGTGAATACGTTCTCGGGGTTTGTACACACCGCCCGTCAAACCACGAAAGTTGGTAATACCCAAAGCCGGTGGCCTAACTTCGCAAGAAGAGGGAACCGTCTAAGGTAGGGTCGATGATTGGGGTTAAGTCGTAACAAGGTATCCCTACCGGAAGGTGGGGATGGATCACCTCCTTTC
>gi|575840335|gb|KF573454.1| Lettuce yellows phytoplasma strain LetY-TX9 clone 8 16S ribosomal RNA gene, partial sequence 1..1503
AACGCTGGCGGCGCGCCTAATACATGCAAGTCGAACGGAAGTTTAAGCAATTAAACTTTAGTGGCGAACGGGTGAGTAACGCGTAAGCAATCTGCCCCTAAGACGAGGATAACAGTTGGAAACGACTGCTAAGACTGGATAGGAGACAAGAGGGCATCTTCTTGTTTTTAAGAGACCTAGCAATAGGTATGCTTAGGGAGGAGCTCGCGTCACATTAGTTAGTTGGTGGGGTAAAGGCCTACCAAGACTATGATGTGTAGCCGGGCTGAGAGGTTGAACGGCCACATTGGGACTGAGACACGGCCCAAACTCCTACGGGAGGCAGCAGTAGGGAATTTTCGGCAATGGAGGAAACTCTGACCGAGCAACGCCGCGTGAACGATGAAGTATTTCGGTACGTAAAGTTCTTTTATTAGGGAAGAATAAATGATGGAAAAATCATTCTGACGGTACCTAATGAATAAGCCCCGGCTAACTATGTGCCAGCAGCCGCGGTAATACATAGGGGGCAAGCGTTATCCGGAATTATTGGGCGTAAAGGGTGCGTAGGCGGTTAAATAAGTTTATGGTCTAAGTGCAATGCTCAACATTGTGATGCTATAAACACTGTTTAGCTAGAGTAAGATAGAGGCAAGTGGAATTCCATGTGTAGTGGTAAAATGCGTAAATATATGGAGGAACACCAGTAGCGAAGGCGGCTTGCTGGGTCTTTACTGACGCTGAGGCACGAAAGCGTGGGGAGCAAACAGGATTAGATACCCTGGTAGTCCACGCCGTAAACGATGAGTACTAAACGTTGGGTAAAACCAGTGTTGAAGTTAACACATTAAGTACTCCGCCTGAGTAGTACGTACGCAAGTATGAAACTTAAAGGAATTGACGGGACTCCGCACAAGCGGTGGATCATGTTGTTTAATTCGAAGGTACCCGAAAAACCTCACCAGGTCTTGACATGCTTCTGCAAAGCTGTAGAAACACAGTGGAGGTTATCAGTTGCACAGGTGGTGCATGGTTGTCGTCAGCTCGTGTCGTGAGATGTTGGGTTAAGTCCCGCAACGAGCGCAACCCTTATTGTTAGTTACCAGCACGTAATGGTGGGGACTTTAGCAAGACTGCCAGTGATAAATTGGAGGAAGGTGGGGACGACGTCAAATCATCATGCCCCTTATGACCTGGGCTACAAACGTGATACAATGGCTGTTACAAAGGGTAGCTGAAGCGCAAGTTTTTGGCGAATCTCAAAAAAACAGTCTCAGTTCGGATTGAAGTCTGCAACTCGACTTCATGAAGTTGGAATCGCTAGTAATCGCGAATCAGCATGTCGCGGTGAATACGTTCTCGGGGTTTGTACACACCGCCCGTCAAACCACGAAAGTTGGTAATACCCAAAGCCGGTGGCCTAACTTCGCAAGAAGAGGGAACCGTCTAAGGTAGGGTCGATGATTGGGGTTAAGTCGTAACAAGGTATCCCTACCGGAAGGTGGGGATGGATCACCTCCTTTC
>gi|575840334|gb|KF573453.1| Lettuce yellows phytoplasma strain LetY-TX9 clone 6 16S ribosomal RNA gene, partial sequence 1..1503
AACGCTGGCGGCGCGCCTAATACATGCAAGTCGAACGGAAGTTTAAGCAATTAAACTTTAGTGGCGAACGGGTGAGTAACGCGTAAGCAATCTGCCCCTAAGACGAGGATAACAGTTGGAAACGACTGCTAAGACTGGATAGGAGACAAGAAGGCATCTTCTTGTTTTTAAAAGACCTAGCAATAGGTATGCTTAGGGAGGAGCTTGCGTCACATTAGTTAGTTGGCGGGGTAAAGGCCTACCAAGACTATGATGTGTAGCCGGGCTGAGAGGTTGAACGGCCACATTGGGACTGAGACACGGCCCAAACTCCTACGGGAGGCAGCAGTAGGGAATTTTCGGCAATGGAGGAAACTCTGACCGAGCAACGCCGCGTGAACGATGAAGTATTTCGGTACGTAAAGTTCTTTTATTAGGGAAGAATAAATGATGGAAAAATCATTCTGACGGTACCTAATGAATAAGCCCCGGCTAACTATGTGCCAGCAGCCGCGGTAATACATAGGGGGCAAGCGTTATCCGGAATTATTGGGCGTAAAGGGTGCGTAGGCGGTTAAATAAGTTTATGGTCTAAGTGCAATGCTCAACATTGTGATGCTATAAAAACTGTTTAGCTAGAGTAAGATAGAGGCAAGTGGAATTCCATGTGTAGTGGTAAAATGCGTAAATATATGGAGGAACACCAGTAGCGAAGGCGGCTTGCTGGGTCTTTACTGACGCTGAGGCACGAAAGCGTGGGGAGCAAACAGGATTAGATACCCTGGTAGTCCACGCCGTAAACGATGAGTACTAAACGTTGGGTAAAACCAGTGTTGAAGTTAACACATTAAGTACTCCGCCTGAGTAGTACGTACGCAAGTATGAAACTTAAAGGAATTGACGGGACTCCGCACAAGCGGTGGATCATGTTGTTTAATTCGAAGGTACCCGAAAAACCTCACCAGGTCTTGACATGCTTCTGCAAAGCTGTAGAAACACAGTGGAGGTTATCAGTTGCACAGGTGGTGCATGGTTGTCGTCAGCTCGTGTCGTGAGATGTTGGGTTAAGTCCCGCAACGAGCGCAACCCTTATTGTTAGTTACCAGCACGTAATGGTGGGGACTTTAGCAAGACTGCCAGTGATAAATTGGAGGAAGGTGGGGACGACGTCAAATCATCATGCCCCTTATGACCTGGGCTACAAACGTGATACAATGGCTGTTACAAAGGGTAGCTGAAGCGCAAGTTTTTGGCGAATCTCAAAAAAACAGTCTCAGTTCGGATTGAAGTCTGCAACTCGACTTCATGAAGTTGGAATCGCTAGTAATCGCGAATCAGCATGTCGCGGTGAACACGTTCTCGGGGTTTGTACACACCGCCCGTCAAACCACGAAAGTTGGCAATACCCAAAGCCGGTGGCCTAACTTCGCAAGAAGAGGGAACCGTCTAAGGTAGGGTCGATGATTGGGGTTAAGTCGTAACAAGGTATCCCTACCGGAAGGTGGGGATGGATCACCTCCTTTC
>gi|575840333|gb|KF573452.1| Lettuce yellows phytoplasma strain LetY-TX8 clone 23 16S ribosomal RNA gene, partial sequence 1..1503
AACGCTGGCGGCGCGCCTAATACATGCAAGTCGAACGGAAGTTTAATCAATTAAACTTTAGTGGCGAACGGGTGAGTAACGCGTAAGCAATCTACCCCTAAGACGAGGATAACAGTTGGAAACGACTGCTAAGACTGGATAGTAGACAAGAAGGCATCTTCTTGTTTTTAAAAGACCTATTAATAGGTATGCTTAGGGAGGAGCTTGCGTCACATTAGTTAGTTGGTGGGGTAAAGGCCTACCAAGACTATGATGTGTAGCCGGGCTGAGAGGTTGAACGGCCACATTGGGACTGAGACACGGCCCAAACTCCTACGGGAGGCAGCAGTAGGGAATTTTCGGCAATGGAGGAAACTCTGACCGAGCAACGCCGCGTGAACGATGAAGTATTTCGGTACGTAAAGTTCTTTTATTAGGGAAGAATAAATGATGGAAAAATCATTCTGACGGTACCTAATGAATAAGCCCCGGCTAACTATGTGCCAGCAGCCGCGGTAATACATAGGGGGCAAGCGTTATCCGGAATTATTGGGCGTAAAGGGTGCGTAGGCTGTTAAATAAGTTTATGGTCTAAGTGCAATGCTCAACATTGTGATGCTATAAAAACTGTTTAGCTAGAGTAAGATAGAGGCAAGTGGAATTCCATGTGTAGTGGTAAAATGCGTAAATATATGGAGGAACACCAGTAGCGAAGGCGGCTTGCTGGGTCTTTACTGACGCTGAGGCACGAAAGCGTGGGGAGCAAACAGGATTAGATACCCTGGTAGTCCACGCCGTAAACGATGAGTACTAAACGTTGGGTAAAACCAGTGTTGAAGTTAACACATTAAGTACTCCGCCTGAGTAGTACGTACGCAAGTATGAAACTTAAAGGAATTGACGGGACTCCGCACAAGCGGTGGATCATGTTGTTTAATTCGAAGGTACCCGAAAAACCTCACCAGGTCTTGACATGCTTCTGCAAAGCTGTAGAAACACAGTGGAGGTTATCAGTTGCACAGGTGGTGCATGGTTGTCGTCAGCTCGTGTCGTGAGATGTTGGGTTAAGTCCCGCAACGAGCGCAACCCTTATTGTTAGTTGCCAGCACGTAATGGTGGGGACTTTAGCAAGACTGCCAGTGATAAATTGGAGGAAGGTGGGGACGACGTCAAATCATCATGCCCCTTATGACCTGGGCTACAAACGTGATACAATGGCTGTTACAAAGGGTAGCTGAAACGCAAGTTTTTGGCGAATCTCAAAAAAACAGTCTCAGTTCGGATTGAAGTCTGCAACTCGACTTCATGAAGTTGGAATCGCTAGTAATCGCGAATCAGCATGTCGCGGTGAATACGTTCTCGGGGTTTGTACACACCGCCCGTCAAACCACGAAAGTTGGCAATACCCAAAACCGGTGGCCTAACTTCGCAAGAAGAGGGAACCGTCTAAGGTAGGGTCGATGATTGGGGTTAAGTCGTAACAAGGTATCCCTACCGGAAGGTGGGGATGGATCACCTCCTTTC
>gi|575840332|gb|KF573451.1| Lettuce yellows phytoplasma strain LetY-TX8 clone 2 16S ribosomal RNA gene, partial sequence 1..1503
AACGCTGGCGGCGCGCCTAATACATGCAAGTCGAACGGAAGTTTAATCAATTAAACTTTAGTGGCGAACGGGTGAGTAACGCGTAAGCAATCTGCCCCTAAGACGAGGATAACAGTTGGAAACGACTGCTAAGACTGGATAGTAGACAAGAAGGCATCTTCTTGTTTTTAAAAGACCTATTAATAGGTATGCTTAGGGAGGAGCTTGCGTCACATTAGTTAGTTGGTGGGGTAAAGGCCTACCAAGACTATGATGTGTAGCCGGGCTGAGAGGTTGAACGGCCACATTGGGACTGAGACACGGCCCAAACTCCTACGGGAGGCAGCAGTAGGGAATTTTCGGCAATGGAGGAAACTCTGACCGAGCAACGCCGCGTGAACGATGAAGTATTTCGGTACGTAAAGTTCTTTTATTAGGGAAGAATAAATGATGGAAAAATCATTCTGACGGTACCTAATGAATAAGCCCCGGCTAACTATGTGCCAGCAGCCGCGGTAATACATAGGGGGCAAGCGTTATCCGGAATTATTGGGCGTAAAGGGTGCGTAGGCTGTTAAATAAGTTTATGGTCTAAGTGCAATGCTCAACATTGTGATGCTATAAAAACTGTTTAGCTAGAGTAAGATAGAGGCAAGTGGAATTCCATGTGTAGTGGTAAAATGCGTAAATATATGGAGGAACACCAGTAGCGAAGGCGGCTTGCTGGGTCTTTACTGACGCTGAGGCACGAAAGCGTGGGGAGCAAACAGGATTAGATACCCTGGTAGTCCACGCCGTAAACGATGAGTACTAAACGTTGGGTAAAACCAGTGTTGAAGTTAACACATTAAGTACTCCGCCTGAGTAGTACGTACGCAAGTATGAAACTTAAAGGAATTGACGGGACTCCGCACAAGCGGTGGATCATGTTGTTTAATTCGAAGGTACCCGAAAAACCTCACCAGGTCTTGACATGCTTCTGCAAAGCTGTAGAAACACAGTGGAGGTTATCAGTTGCACAGGTGGTGCATGGTTGTCGTCAGCTCGTGTCGTGAGATGTTGGGTTAAGTCCCGCAACGAGCGCAACCCTTATTGTTAGTTGCCAGCACGTAATGGTGGGGACTTTAGCAAGACTGCCAGTGATAAATTGGAGGAAGATGGGGACGACGTCAAATCATCATGCCCCTTATGACCTGGGCTACAAACGTGATACAATGGCTGTTACAAAGGGTAGCTGAAACGCAAGTTTTTGGCGAATCTCAAAAAAACAGTCTCAGTTCGGATTGAAGTCTGCAACTCGACTTCATGAAGTTGGAATCGCTAGTAATCGCGAATCAGCATGTCGCGGTGAATACGTTCTCGGGGTTTGTACACACCGCCCGTCAAACCACGAAAGTTGGCAATACCCAAAACCGGTGGCCTAACTTCGCAAGAAGAGGGAACCGTCTAAGGTAGGGTCGATGATTGGGGTTAAGTCGTAACAAGGTATCCCTACCGGAAGGTGGGGATGGATCACCTCCTTTC
>gi|575840331|gb|KF573450.1| Lettuce yellows phytoplasma strain LetY-TX7 clone 3 16S ribosomal RNA gene, partial sequence 1..1502
AACGCTGGCGGGCGCCTAATACATGCAAGCCGAACGGAAGTTTAAGCAATTAAACTTTAGTGGCGAACGGGTGAGTAACGCGTAAGCAATCTGCCCCTAAGACGAGGATAACAGTTGGAAACGACTGCTAAGACTGGATAGGAGACAAGAAGGCATCTTCTTGTTTTTAAAAGACCTAGCAATAGGTATGCTTAGGGAGGAGCTTGCGTCACATTAGTTAGTTGGTGGGGTAAAGGCCTACCAAGACTATGATGTGTAGCCGGGCTGAGAGGTTGAACGGCCACATTGGGACTGAGACACGGCCCAAACTCCTACGGGAGGCAGCAGTAGGGAATTTTCGGCAATGGAGGAAACTCTGACCGAGCAACGCCGCGTGAACGATGAAGTATTTCGGTACGTAAAGTTCTTTTATTAGGGAAGAATAAATGATGGAAAAATCATTCTGACGGTACCTAATGAATAAGCCCCGGCTAACTATGTGCCAGCAGCCGCGGTAATACATAGGGGGCAAGCGTTATCCGGAATTATTGGGCGTAAAGGGTGCGTAGGCGGTTAAATAAGTTTATGGTTTAAGTGCAATGCTCAACATTGTGATGCTATAAAAACTGTTTAGCTAGAGTAAGATAGAGGCAAGTGGAATTCCATGTGTAGTGGTAAAATGCGTAAATATATGGAGGAACACCAGTAGCGAAGGCGGCTTGCTGGGTCTTTACTGACGCTGAGGCACGAAAGCGTGGGGAGCAAACAGGATTAGATACCCTGGTAGTCCACGCCGTAAACGATGAGTACTAAACGTTGGGTAAAACCAGTGTTGAAGTTAACACATTAAGTACTCCGCCTGAGTAGTACGTACGCAAGTATGAAACTTAAAGGAATTGACGGGACTCCGCACAAGCGGTGGATCATGTTGTTTAATTCGAAGGTACCCGAAAAACCTCACCAGGTCTTGACATGCTTCTGCAAAGCTGTAGAAACACAGTGGAGGTTATCGGTTGCACAGGTGGTGCATGGTTGTCGTCAGCTCGTGTCGTGAGATGTTGGGTTAAGTCCCGCAACGAGCGCAACCCTTATTGTTAGTTACCAGCACGTAATGGTGGGGACTTTAGCAAGACTGCCAGTGATAAATTGGAGGAAGGTGGGGACGACGTCAAATCATCATGCCCCTTATGACCTGGGCTACAAACGTGATACAATGGCTGTTACAAAGGGTAGCTGAAGCGCAAGTTTTTGGCGAATCTCAAAAAAACAGTCTCAGTTCGGATTGAAGTCTGCAACTCGACTTCATGAAGTTGGAATCGCTAGTAATCGCGAATCAGCATGTCGCGGTGAATACGTTCTCGGGGTTTGTACACACCGCCCGTCAAACCACGAAAGTTGGTAATACCCAAAGCCGGTGGCCTAACTTCGCAAGAAGAGGGAACCGTCTAAGGTAGGGTCGATGATTGGGGTTAAGTCGTAACAAGGTATCCCTACCGGAAGGTGGGGATGGATCACCTCCTTTC
>gi|575840330|gb|KF573449.1| Lettuce yellows phytoplasma strain LetY-TX7 clone 1 16S ribosomal RNA gene, partial sequence 1..1503
AACGCTGGCGGCGCGCCTAATACATGCAAGTCGAACGGAAGTTTAAGCAATTAAACTTTAGTGGCGAACGGGTGAGTAACGCGTAAGCAATCTGCCCCTAAGACGAGGATAACAGTTGGAAACGACTGCTAAGACTGGATAGGAGACAAGAAGGCATCTTCTTGTTTTTAAAAGACCTAGCAATAGGTATGCTTAGGGAGGAGCTTGCGTCACATTAGTTAGTTGGTGGGGTAAAGGCCTAACAAGACTATGATGTGTAGCCGGGCTGAGAGGTTGAACGGCCACATTGGGACTGAGACACGGCCCAAACTCCTACGGGAGGCAGCAGTAGGGAATTTTCGGCAATGGAGGAAACTCTGACCGAGCAACGCCGCGTGAACGATGAAGTATTTCGGTACGTAAAGTTCTTTTATTAGGGAAGAATAAATGATGGAAAAATCATTCTGACGGTACCTAATGAATAAGCCCCGGCTAACTATGTGCCAGCAGCCGCGGTAATACATAGGGGGCAAGCGTTATCCGGAATTATTGGGCGTAAAGGGTGCGTAGGCGGTTAAATAAGTTTATGGTCTAAGTGCAATGCTCAACATTGTGATGCTATAAAAACTGTTTAGCTAGAGTAAGATAGAGGCAAGTGGAATTCCATGTGTAGTGGTAAAATGCGTAAATATATGGAGGAACACCAGTAGCGAAGGCGGCTTGCTGGGTCTTTACTGACGCTGAGGCACGAAAGCGTGGGGAGCAAACAGGATTAGATACCCTGGTAGTCCACGCCGTAAACGATGAGTACTAAACGTTGGGTAAAACCAGTGTTGAAGTTAACACATTAAGTACTCCGCCTGAGTAGTACGTACGCAAGTATGAAACTTAAAGGAATTGACGGGACTCCGCACAAGCGGTGGATCATGTTGTTTAATTCGAAGGTACCCGAAAAACCTCACCAGGTCTTGACATGCTTCTGCAAAGCTGTAGAAACACAGTGGAGGTTATCAGTTGCACAGGTGGTGCATGGTTGTCGTCAGCTCGTGTCGTGAGATGTTGGGTTAAGTCCCGCAACGAGCGCAACCCTTATTGTTAGTTACCAGCACGTAATGGTGGGGACTTTAGCAAGACTGCCAGTGATAAATTGGAGGAAGGTGGGGACGACGTCAAATCATCATGCCCCTTATGACCTGGGCTACAAACGTGATACAATGGCTGTTACAAAGGGTAGCTGAAGCGCAAGTTTTTGGCGAATCTCAAAAAAACAGTCTCAGTTCGGATTGAAGTCTGCAACTCGACTTCATGAAGTTGGAATCGCTAGTAATCGCGAATCAGCATGTCGCGGTGAATACGTTCTCGGGGTTTGTACACACCGCCCGTCAAACCACGAAAGTTGGCAATACCCAAAGCCGGTGGCCTAACTTCGCAAGAAGAGGGAACCGTCTAAGGTAGGGTCGATGATTGGGGTTAAGTCGTAACAAGGTATCCCTACCGGAAGGTGGGGATGGATCACCTCCTTTC
>gi|575829136|gb|KF626552.1| Cranberry false blossom phytoplasma strain CBLH M6 clone 2 16S ribosomal RNA gene, partial sequence 1..1498
AACGCTGGCGGCGCGCCTAATACATGCAAGTCGAACGGAAACCTTCGGGTTTTAGTGGCGAACGGGTGAGTAACACGTAAGCAACCTGCCCTTAAGACGAGGATAACAATTGGAAACAGTTGCTAAGACTGGATAGGAAAAGTAAAGGCATCTTTACTTTTTTAAAAGACCTTCTTTGAAGGTATGCTTAAGGAGGGGCTTGCGACACATTAGTTAGTTGGCAGGGTAAAGGCCTACCAAGACTATGATGTGTAGCTGGACTGAGAGGTTGAACAGCCACATTGGGACTGAGACACGGCCCAAACTCCTACGGGAGGCAGCAGTAGGGAATTTTCGGCAATGGAGGAAACTCTGACCGAGCAACGCCGCGTGAACGATGAAGTACCTCGGTATGTAAAGTTCTTTTATTAAGGAAGAAAAAAGAGTGGAAAAACTCCCTTGACGGTACTTAATGAATAAGCCCCGGCTAATTATGTGCCAGCAGCCGCGGTAATACATAAGGGGCGAGCGTTATCCGGAATTATTGGGCGTAAAGGGTGCGTAGGCGGTTTAATAAGTCTATAGTTTAATTTCAGCGCTTAACGCTGTTGTGCTATAGAAACTGTTTTACTAGAGTGAGATAGAGGCAAGCGGAATTCCATGTGTAGCGGTAAAATGCGTAAATATATGGAGGAACACCAGAGGCGTAGGCGGCTTGCTGGGTCTTTACTGACGCTGAGGCACGAAAGCGTGGGGAGCAAACAGGATTAGATACCCTGGTAGTCCACGCCGTAAACGATGAGTACTAAGTGTCGGGCAAAACCGGTACTGAAGTTAACACATTAAGTACTCCGCCTGAGTAGTACGTACGCAAGTATGAAACTTAAAGGAATTGACGGGACTCCGCACAAGCGGTGGATCATGTTGTTTAATTCGAAGATACACGAAAAACCTTACCAGGTCTTGACATTTTCTTGCGAAGTTATAGAAATATAATGGAGGTTATCAGGAAAACAGGTGGTGCATGGTTGTCGTCAGCTCGTGTCGTGAGATGTTAGGTTAAGTCCTAAAACGAGCGCAACCCTTGTCGTTAATTGCCAGCATGTAATGATGGGGACTTTAACGAGACTGCCAATGAAAAATTGGAGGAAGGTGGGGATTACGTCAAATCATCATGCCCCTTATGATCTGGGCTACAAACGTGATACAATGGTTGATACAAAGAGTAGCTGAAACGCGAGTTCTTAGCTAATCTCACAAAATCAATCTCAGTTCGGATTGAAGTCTGCAACTCGACTTCATGAAGTTGGAATCGCTAGTAATCGCGAATCAGCATGTCGCGGTGAATACGTTCTCGGGGTTTGTACACACCGCCCGTCAAACCACGAAAGTTGGCAATACCCCAAAGCGGTCGCCTAACTTCGTAAGAAGAAGGATCCGTCTAAGGTAGGGTCGATAATTGGGGTTAAGTCGTAACAAGGTATCCCTACCGGAAGGTGGGGATGGATCACCTCCTTTC
>gi|575829134|gb|KF626551.1| Cranberry false blossom phytoplasma strain CBLH M6 clone 1 16S ribosomal RNA gene, partial sequence 1..1498
AACGCTGGCGGCGCGCCTAATACATGCAAGTCGAACGGAAACCTTCGGGTTTTAGTGGCGAACGGGTGAGTAACACGTAAGCAACCTGCCCTTAAGACGAGGATAACAATTGGAAACAGTTGCTAAGACTGGATAGGAAAAGTAAAGGCATCTTTACTTTTTTAAAAGACCTTCTTTGAAGGTATGCTTAAGGAGGGGCTTGCGACACATTAGTTAGTTGGCAGGGTAAAGGCCTACCAAGACTATGATGTGTAGCTGGACTGAGAGGTTGAACAGCCACATTGGGACTGAGACACGGCCCAAACTCCTACGGGAGGCAGCAGTAGGGAATTTTCGGCAATGGAGGAAACTCTGACCGAGCAACGCCGCGTGAACGATGAAGTACCTCGGTATGTAAAGTTCTTTTATTAAGGAAGAAAAAAGAGTGGAAAAACTCCCTTGACGGTACTTAATGAATAAGCCCCGGCTAATTATGTGCCAGCAGCCGCGGTAATACATAAGGGGCGAGCGTTATCCGGAATTATTGGGCGTAAAGGGTGCGTAGGCGGTTTAATAAGTCTATAGTTTAATTTCAGCGCTTAACGCTGTTGTGCTATAGAAACTGTTTTACTAGAGTGAGATAGAGGCAAGCGGAATTCCATGTGTAGCGGTAAAATGCGTAAATATATGGAGGAACACCAGAGGCGTAGGCGGCTTGCTGGGTCTTTACTGACGCTGAGGCACGAAAGCGCGGGGAGCAAACAGGATTAGATACCCTGGTAGTCCACGCCGTAAACGATGAGTACTAAGTGTCGGGCAAAACCGGTACTGAAGTTAACACATTAAGTACTCCGCCTGAGTAGTACGTACGCAAGTATGAAACTTAAAGGAATTGACGGGACTCCGCACAAGCGGTGGATCATGTTGTTTAATTCGAAGATACACGAAAAACCTTACCAGGTCTTGACATTTTCTTGCGAAGTTATAGAAATATAATGGAGGTTATCAGGAAAACAGGTGGTGCATGGTTGTCGTCAGCTCGTGTCGTGAGATGTTAGGTTAAGTCCTAAAACGAGCGCAACCCTTGTCGTTAATTGCCAGCATGTAATGATGGGGACTTTAACGAGACTGCCAATGAAAAATTGGAGGAAGGTGGGGATTACGTCAAATCATCATGCCCCTTATGATCTGGGCTACAAACGTGATACAATGGTTGATACAAAGAGTAGCTGAAACGCGAGTTCTTAGCTAATCTCACAAAATCAATCTCAGTTCGGATTGAAGTCTGCAACTCGACTTCATGAAGTTGGAATCGCTAGTAATCGCGAATCAGCATGTCGCGGTGAATACGTTCTCGGGGTTTGTACACACCGCCCGTCAAACCACGAAAGTTGGCAATACCCCAAAGCGGTCGCCTAACTTCGTAAGAAGAAGGATCCGTCTAAGGTAGGGTCGATAATTGGGGTTAAGTCGTAACAAGGTATCCCTACCGGAAGGTGGGGATGGATCACCTCCTTTC
>gi|575829132|gb|KF626550.1| Cranberry false blossom phytoplasma strain CBLH M5 clone 2 16S ribosomal RNA gene, partial sequence 1..1499
AACGCTGGCGGCGCGCCTAATACATGCAAGTCGAACGGAAACCTTCGGGTTTTAGTGGCGAACGGGTGAGTAACACGTAAGCAACCTGCCCTTAAGACGAGGATAACAATTGGAAACAGTTGCTAAGACTGGATAGGAAAAGTAAAGGCATCTTTACTTTTTTAAAAGACCTTCTTTGAAGGTATGCTTAAGGAGGGGCTTGCGACACATTAGTTAGTTGGTAGGGTAAAGGCCTACCAAGACTATGATGTGTAGCTGGACTGAGAGGTTGAACAGCCACATTGGGACTGAGACACGGCCCAAACTCCTACGGGGGGCAGCAGTAGGGAATTTTCGGCAATGGAGGAAACTCTGACCGAGCAACGCCGCGTGAACGATGAAGTACCTCGGTATGTAAAGTTCTTTTATTAAGGAAGAAAAAAGAGTGGAAAAACTCCCTTGACGGTACTTAATGAATAAGCCCCGGCTAATTATGTGCCAGCAGCCGCGGTAATACATAAGGGGCGAGCGTTATCCGGAATTATTGGGCGTAAAGGGGTGCGTAGGCGGTTTAATAAGTCTATAGTTTAATTTCAGCGCTTAACGCTGTTGTGCTATAGAAACTGTTTTACTAGAGTGAGATAGAGGCAAGCGGAATTCCATGTGTAGCGGTAAAATGCGTAAATATATGGAGGAACACCAGAGGCGTAGGCGGCTTGCTGGGTCTTTACTGACGCTGAGGCACGAAAGCGTGGGGAGCAAACAGGATTAGATACCCTGGTAGTCCACGCCGTAAACGATGAGTACTAAGTGTCGGGCAAAACCGGTACTGAAGTTAACACATTAAGTACTCCGCCTGAGTAGTACGTACGCAAGTATGAAACTTAAAGGAATTGACGGGACTCCGCACAAGCGGTGGATCATGTTGTTTAATTCGAAGATACACGAAAAACCTTACCAGGTCTTGACATTTTCTTGCGAAGTTATAGAAATATAATGGAGGTTATCAGGAAAACAGGTGGTGCATGGTTGTCGTCAGCTCGTGTCGTGAGATGTTAGGTTAAGTCCTAAAACGAGCGCAACCCTTGTCGTTAATTGCCAGCATGTAATGATGGGGACTTTAACGAGACTGCCAATGAAAAATTGGAGGAAGGTGGGGATTACGTCAAATCATCATGCCCCTTATGATCTGGGCTACAAACGTGATACAATGGTTGATACAAAGAGTAGCTGAAACGCGAGTTCTTAGCTAATCTCACAAAATCAATCTCAGTTCGGATTGAAGTCTGCAACTCGACTTCATGAAGTTGGAATCGCTAGTAATCGCGAATCAGCATGTCGCGGTGAATACGTTCTCGGGGTTTGTACACACCGCCCGTCAAACCACGAAAGTTGGCAATACCCCAAAGCGGTCGCCTAACTTCGTAAGAAGAAGGATCCGTCTAAGGTAGGGTCGATAATTGGGGTTAAGTCGTAACAAGGTATCCCTACCGGAAGGTGGGGATGGATCACCTCCTTTC
>gi|575829130|gb|KF626549.1| Cranberry false blossom phytoplasma strain CBLH M5 clone 1 16S ribosomal RNA gene, partial sequence 1..1498
AACGCTGGCGGCGCGCCTAATACATGCAAGTCGAACGGAAACCTTCGGGTTTTAGTGGCGAACGGGTGAGTAACACGTAAGCAACCTGCCCTTAAGACGAGGATAACAATTGGAAACAGTTGCTAAGACTGGATAGGAAAAGTAAAGGCATCTTTACTTTTTTAAAAGACCTTCTTTGAAGGTATGCTTAAGGAGGGGCTTGCGACACATTAGTTAGTTGGCAGGGTAAAGGCCTACCAAGACTATGATGTGTAGCTGGACTGAGAGGTTGAACAGCCACATTGGGACTGAGACACGGCCCAAACTCCTACGGGAGGCAGCAGTAGGGAATTTTCGGCAATGGAGGAAACTCTGACCGAGCAACGCCGCGTGAACGATGAAGTACCTCGGTATGTAAAGTTCTTTTATTAAGGAAGAAAAAAGAGTGGAAAAACTCCCTTGACGGTACTTAATGAATAAGCCCCGGCTAATTATGTGCCAGCAGCCGCGGTAATACATAAGGGGCGAGCGTTATCCGGAATTATTGGGCGTAAAGGGTGCGTAGGCGGTTTAATAAGTCTATAGTTTAATTTCAGCGCTTAACGCTGTTGTGCTATAGAAACTGTTTTACTAGAGTGAGATAGAGGCAAGCGGAATTCCATGTGTAGCGGTAAAATGCGTAAATATATGGAGGAACACCAGAGGCGTAGGCGGCTTGCTGGGTCTTTACTGACGCTGAGGCACGAAAGCGCGGGGAGCAAACAGGATTAGATACCCTGGTAGTCCACGCCGTAAACGATGAGTACTAAGTGTCGGGCAAAACCGGTACTGAAGTTAACACATTAAGTACTCCGCCTGAGTAGTACGTACGCAAGTATGAAACTTAAAGGAATTGACGGGACTCCGCACAAGCGGTGGATCATGTTGTTTAATTCGAAGATACACGAAAAACCTTACCAGGTCTTGACATTTTCTTGCGAAGTTATAGAAATATAATGGAGGTTATCAGGAAAACAGGTGGTGCATGGTTGTCGTCAGCTCGTGTCGTGAGATGTTAGGTTAAGTCCTAAAACGAGCGCAACCCTTGTCGTTAATTGCCAGCATGTAATGATGGGGACTTTAACGAGACTGCCAATGAAAAATTGGAGGAAGGTGGGGATTACGTCAAATCATCATGCCCCTTATGATCTGGGCTACAAACGTGATACAATGGTTGATACAAAGAGTAGCTGAAACGCGAGTTCTTAGCTAATCTCACAAAATCAATCTCAGTTCGGATTGAAGTCTGCAACTCGACTTCATGAAGTTGGAATCGCTAGTAATCGCGAATCAGCATGTCGCGGTGAATACGTTCTCGGGGTTTGTACACACCGCCCGTCAAACCACGAAAGTTGGCAATACCCCAAAGCGGTCGCCTAACTTCGTAAGAAGAAGGATCCGTCTAAGGTAGGGTCGATAATTGGGGTTAAGTCGTAACAAGGTATCCCTACCGGAAGGTGGGGATGGGTCACCTCCTTTC
>gi|575829128|gb|KF626548.1| Cranberry false blossom phytoplasma strain CBLH N15 clone 2 16S ribosomal RNA gene, partial sequence 1..1497
AACGCTGGTGGCGCGCCTAATACATGCAAGTCGAACGGAAACCTTCGGGTTTTAGTGGCGAACGGGTGAGTAACACGTAAGCAACCTGCCCCTAAGACGAGGATAACAATTGGAAACAGTTGCTAAGACTGGATAGGAAAAGTAAAGGCATCTTTACTTTTTTAAAAGACCTTCTTTGAAGGTATGCTTAAGGAGGGGCTTGCGACACATTAGTTAGTTGGTAGGGTAAAGGCCTACCAAGACTATGATGTGTAGCTGGACTGAGAGGTTGAACAGCCACATTGGGACTGAGACACGGCCCAAACTCCTACGGGAGGCAGCAGTAGGGAATTTTCGGCAATGGAGGAAACTCTGACCGAGCAACGCCGCGTGAACGATGAAGTACCTCGGTATGTAAAGTTCTTTTATTAAGGAAGAAAAAAGAGTGGAAAAACTCCCTTGACGGTACTTAATGAATAAGCCCCGGCTAATTATGTGCCAGCAGCCGCGGTAATACATAAGGGGCGAGCGTTATCCGGAATTATTGGGCGTAAAGGGTGCGTAGGCGGTTTAATAAGTCTATAGTTTAATTTCAGCGCTTAACGCTGTTGTGCTATAGAAACTGTTTTACTAGAGTGAGATAGAGGCAAGCGGAATTCCATGTGTAGCGGTAAAATGCGTAAATATATGGAGGAACACCAGAGGCGTAGGCGGCTTGCTGGGTCTTTACTGACGCTGAGGCACGAAAGCGCGGGGAGCAAACAGGATTAGATACCCTGGTAGTCCACGCCGTAAACGATGAGTACTAAGTGTCGGGCAAAACCGGTACTGAAGTTAACACATTAAGTACTCCGCCTGAGTAGTACGTACGCAAGTATGAAACTTAAAGGAATTGACGGGACTCCGCACAAGCGGTGGATCATGTTGTTTAATTCGAAGATACACGAAAAACCTTACCAGGTCTTGACATTTTCTTGCGAAGTTATAGAAATATAATGGAGGTTATCAGGAAAACAGGTGGTGCATGGTTGTCGTCAGCTCGTGTCGTGAGATGTTAGGTTAAGTCCTAAAACGAGCGCAACCCTTGTCGTTAATTGCCAGCATGTAATGATGGGGACTTTAACGAGACTGCCAATGAAAAATTGGAGGAAGGTGGGGATTACGTCAAATCATCATGCCCCTTATGATCTGGGCTACAAACGTGATACAATGGTTGATACAAAGAGTAGCTGAAACGCGAGTTCTTAGCTAATCTCACAAAATCAATCTCAGTTCGGATTGAAGTCTGCAACTCGACTTCATGAAGTTGGAATCGCTAGTAATCGCGAATCAGCATGTCGCGGTGAATACGTTCTCGGGGTTTGTACACACCGCCCGTCAAACCACGAAAGTTGGCAATACCCCAAAGCGGTCGCCTAACTTCGTAAGAAGAAGGATCCGTCTAAGGTAGGGTCGATAATTGGGGTTAAGTCGTAACAAGGTATCCCTACCGGAAGGTGGGGATGGATCACCTCCTTT
>gi|575829126|gb|KF626547.1| Cranberry false blossom phytoplasma strain CBLH N15 clone 1 16S ribosomal RNA gene, partial sequence 1..1497
AACGCTGGCGGCGCGCCTAATACATGCAAGTCGAACGGAAACCTTCGGGTTTTAGTGGCGAACGGGTGAGTAACACGTAAGCAACCTGCCCTTAAGACGAGGATAACAATTGGAAACAGTTGCTAAGACTGGATAGGAAAAGTAAAGGCATCTTTACTTTTTTAAAAGACCTTCTTTGAAGGTATGCTTAAGGAGGGGCTTGCGACACATTAGTTAGTTGGCAGGGTAAAGGCCTACCAAGACTATGATGTGTAGCTGGACTGAGAGGTTGAACAGCCACATTGGGACTGAGACACGGCCCAAACTCCTACGGGAGGCAGCAGTAGGGAATTTTCGGCAATGGAGGAAACTCTGACCGAGCAACGCCGCGTGAACGATGAAGTACCTCGGTATGTAAAGTTCTTTTATTAAGGAAGAAAAAAGAGTGGAAAAACTCCCTTGACGGTACTTAATGAATAAGCCCCGGCTAATTATGTGCCAGCAGCCGCGGTAATACATAAGGGGCGAGCGTTATCCGGAATTATTGGGCGTAAAGGGTGCGTAGGCGGTTTAATAAGTCTATAGTTTAATTTCAGCGCTTAACGCTATTGTGCTATAGAAACTGTTTTACTAGAGTGAGATAGAGGCAAGCGGAATTCCATGTGTAGCGGTAAAATGCGTAAATATATGGAGGAACACCAGAGGCGTAGGCGGCTTGCTGGGTCTTTACTGACGCTGAGGCACGAAAGCGCGGGGAGCAAACAGGATTAGATACCCTGGTAGTCCACGCCGTAAACGATGAGTACTAAGTGTCGGGCAAAGCCGGTACTGAAGTTAACACATTAAGTACTCCGCCTGAGTAGTACGTACGCAAGTATGAAACTTAAAGGAATTGACGGGACTCCGCACAAGCGGTGGATCATGTTGTTTAATTCGAAGATACACGAAAAACCTTACCAGGTCTTGACATTTTCTTGCGAAGTTATAGAAATATAATGGAGGTTATCAGGAAAACAGGTGGTGCATGGTTGTCGTCAGCTCGTGTCGTGAGATGTTAGGTTAAGTCCTAAAACGAGCGCAACCCTTGTCGTTAATTGCCAGCATGTAATGATGGGGACTTTAACGAGACTGCCAATGAAAAATTGGAGGAAGGTGGGGATTACGTCAAATCATCATGCCCCTTATGATCTGGGCTACAAACGTGGTACAATAGTTGATACAAAGAGTAGCTGAAACGCGAGTTCTTAGCTAATCTCACAAAATCAATCTCAGTTCGGATTGAAGTCTGCAACTCGACTTCATGAAGTTGGAATCGCTAGTAATCGCGAATCAGCATGTCGCGGTGAATACGTTCTCGGGGTTTGTACACACCGCCCGTCAAACCACGAAAGTTGGCAATACCCCAAAGCGGTCGCCTAACTTCGTAAGAAGAAGGATCCGTCTAAGGTAGGGTCGATAATTGGGGTTAAGTCGTAACAAGGTATCCCTACCGGAAGGTGGGGATGGATCACCTCCTTT
>gi|575829124|gb|KF626546.1| Cranberry false blossom phytoplasma strain CBLH N10 clone 2 16S ribosomal RNA gene, partial sequence 1..1497
AACGCTGGCGGCGCGCCTAATACATGCAAGTCGAACGGAAACCTTCGGGTTTTAGTGGCGAACGGGTGAGTAACACGTAAGCAACCTGCCCTTAAGACGAGGATAACAATTGGAAACAGTTGCTAAGACTGGATAGGAAAAGTAAAGGCATCTTTACTTTTTTAAAAGACCTTCTTTGAAGGTATGCTTAAGGAGGGGCTTGCGACACATTAGTTAGTTGGTAGGGTAAAGGCCTACCAAGACTATGATGTGTAGCTGGACTGAGAGGTTGAACAGCCACATTGGGACTGAGACACGGCCCAAACTCCTACGGGAGGCAGCAGTAGGGAATTTTCGGCAATGGAGGAAACTCTGACCGAGCAACGCCGCGTGAACGATGAAGTACCTCGGTATGTAAAGTTCTTTTATTAAGGAAGAAAAAAGAGTGGAAAAACTCCCTTGACGGTACTTAATGAATAAGCCCCGGCTAATTATGTGCCAGCAGCCGCGGTAATACATAAGGGGCGAGCGTTATCCGGAATTATTGGGCGTAAAGGGTGCGTAGGCGGTTTAATAAGTCTATAGTTTAATTTCAGCGCTTAACGCTGTTGTGCTATAGAAACTGTTTTACTAGAGTGAGATAGAGGCAAGCGGAATTCCATGTGTAGCGGTAAAATGCGTAAATATATGGAGGAACACCAGAGGCGTAGGCGGCTTGCTGGGTCTTTACTGACGCTGAGGCACGAAAGCGCGGGGAGCAAACAGGATTAGATACCCTGGTAGTCCACGCCGTAAACGATGAGTACTAAGTGTCGGGCAAAACCGGTACTGAAGTTAACACATTAAGTACTCCGCCTGAGTAGTACGTACGCAAGTATGAAACTTAAAGGAATTGACGGGACTCCGCACAAGCGGTGGATCATGTTGTTTAATTCGAAGATACACGAAAAACCTTACCAGGTCTTGACATTTTCTTGCGAAGTTATAGAAATATAATGGAGGTTATCAGGAAAACAGGTGGTGCATGGTTGTCGTCAGCTCGTGTCGTGAGATGTTAGGTTAAGTCCTAAAACGAGCGCAACCCTTGTCGTTAATTGCCAGCATGTAATGATGGGGACTTTAACGAGACTGCCAATGAAAAATTGGAGGAAGGTGGGGATTACGCCAAATCATCATGCCCCTTATGATCTGGGCTACAAACGTGATACAATGGTTGATACAAAGAGTAGCTGAAACGCGAGTTCTTAGCTAATCTCACAAAATCAATCTCAGTTCGGATTGAAGCCTGCAACTCGACTTCATGAAGTTGGAATCGCTAGTAATCGCGAATCAGCATGTCGCGGTGAATACGTTCTCGGGGTTTGTACACACCGCCCGTCAAACCACGAAAGTTGGCAATACCCCAAAGCGGTCGCCTAACTTCGTAAGAAGAAGGATCCGTCTAAGGTAGGGTCGATAATTGGGGTTAAGTCGTAACAAGGTATCCCTACCGGAAGGTGGGGATGGATCACCTCCTTT
>gi|575829122|gb|KF626545.1| Cranberry false blossom phytoplasma strain CBLH N10 clone 1 16S ribosomal RNA gene, partial sequence 1..1497
AACGCTGGCGGCGCGCCTAATACATGCAAGTCGAACGGAAACCTTCGGGTTTTAGTGGCGAACGGGTGAGTAACACGTAAGCAACCTGCCCTTAAGACGAGGATAACAATTGGAAACAGTTGCTAAGACTGGATAGGAAAAGTAAAGGCATCTTTACTTTTTTAAAAGACCTTCTTTGAAGGTATGCTTAAGGAGGGGCTTGCGACACATTAGTTAGTTGGTAGGGTAAAGGCCTACCAAGACTATGATGTGTAGCTGGACTGAGAGGTTGAACAGCCACATTGGGACTGAGACACGGCCCAAACTCCTACGGGAGGCAGCAGTAGGGAATTTTCGGCAATGGAGGAAACTCTGACCGAGCAACGCCGCGTGAACGATGAAGTACCTCGGTATGTAAAGTTCTTTTATTAAGGAAGAAAAAAGAGTGGAAAAACTCCCTTGACGGTACTTAATGAATAAGCCCCGGCTAATTATGTGCCAGCAGCCGCGGTAATACATAAGGGGCGAGCGTTATCCGGAATTATTGGGCGTAAAGGGTGCGTAGGCGGTTTAATAAGTCTATAGTTTAATTTCAGCGCTTAACGCTGTTGTGCTATAGAAACTGTTTTACTAGAGTGAGATAGAGGCAAGCGGAATTCCATGTGTAGCGGTAAAATGCGTAAATATATGGAGGAACACCAGAGGCGTAGGCGGCTTGCTGGGTCTTTACTGACGCTGAGGCACGAAAGCGCGGGGAGCAAACAGGATTAGATACCCTGGTAGTCCACGCCGTAAACGATGAGTACTAAGTGTCGGGCAAAACCGGTACTGAAGTTAACACATTAAGTACTCCGCCTGAGTAGTACGTACGCAAGTATGAAACTTAAAGGAATTGACGGGACTCCGCACAAGCGGTGGATCATGTTGTTTAATTCGAAGATACACGAAAAACCTTACCAGGTCTTGACATTTTCTTGCGAAGTTATAGAAATATAATGGAGGTTATCAGGAAAACAGGTGGTGCATGGTTGTCGTCAGCTCGTGTCGTGAGATGTTAGGTTAAGTCCTAAAACGAGCGCAACCCTTGTCGTTAATTGCCAGCATGTAATGATGGGGACTTTAACGAGACTGCCAATGAAAAATTGGAGGAAGGTGGGGATTACGTCAAATCATCATGCCCCTTATGATCTGGGCTACAAACGTGATACAATGGTTGATACAAAGAGTAGCTGAAACGCGAGTTCTTAGCTAATCTCACAAAATCAATCTCAGTTCGGATTGAAGTCTGCAACTCGACTTCATGAAGTTGGAATCGCTAGTAATCGCGAATCAGCATGTCGCGGTGAATACGTTCTCGGGGTTTGTACACACCGCCCGTCAAACCACGAAAGTTGGCAATACCCCAAAGCGGTCGCCTAACTTCGTAAGAAGAAGGATCCGTCTAAGGTAGGGTCGATAATTGGGGTTAAGTCGTAACAAGGTATCCCTACCGGAAGGTGGGGATGGATCACCTCCTTT
>gi|575829120|gb|KF626544.1| Cranberry false blossom phytoplasma strain CBLH J2 clone 2 16S ribosomal RNA gene, partial sequence 1..1497
AACGCTGGCGGCGCGCCTAATACATGCAAGTCGAACGGAAACCTTCGGGTTTTAGTGGCGAACGGGTGAGTAACACGTAAGCAACCTGCCCTTAAGACGAGGATAACAATTGGAAACAGTTGCTAAGACTGGATAGGAAAAGTAAAGGCATCTTTACTTTTTTAAAAGACCTTCTTTGAAGGTATGCTTAAGGAGGGGCTTGCGACACATTAGTTAGTTGGCAGGGTAAAGGCCTACCAAGACTATGATGTGTAGCTGGACTGAGAGGTTGAACAGCCACATTGGGACTGAGACACGGCCCAAACTCCTACGGGAGGCAGCAGTAGGGAATTTTCGGCAATGGAGGAAACTCTGACCGAGCAACGCCGCGTGAACGATGAAGTACCTCGGTATGTAAAGTTCTTTTATTAAGGAAGAAAAAAGAGTGGAAAAACTCCCTTGACGGTACTTAATGAATAAGCCCCGGCTAATTATGTGCCAGCAGCCGCGGTAATACATAAGGGGCGAGCGTTATCCGGAATTATTGGGCGTAAAGGGTGCGTAGGCGGTTTAATAAGTCTATAGTTTAATTTCAGCGCTTAACGCTGTTGTGCTATAGAAACTGTTTTACTAGAGTGAGATAGAGGCAAGCGGAATTCCATGTGTAGCGGTAAAATGCGTAAATATATGGAGGAACACCAGAGGCGTAGGCGGCTTGCTGGGTCTTTACTGACGCTGAGGCACGAAAGCGTGGGGAGCAAACAGGATTAGATACCCTGGTAGTCCACGCCGTAAACGATGAGTACTAAGTGTCGGGCAAAACCGGTACTGAAGTTAACACATTAAGTACTCCGCCTGAGTAGTACGTACGCAAGTATGAAACTTAAAGGAATTGACGGGACTCCGCACAAGCGGTGGATCATGTTGTTTAATTCGAAGATACACGAAAAACCTTACCAGGTCTTGACATTTTCTTGCGAAGTTATAGAAATATAATGGAGGTTATCAGGAAAACAGGTGGTGCATGGTTGTCGTCAGCTCGTGTCGTGAGATGTTAGGTTAAGTCCTAAAACGAGCGCAACCCTTGTCGTTAATTGCCAGCATGTAATGATGGGGACTTTAACGAGACTGCCAATGAAAAATTGGAGGAAGGTGGGGATTACGTCAAATCATCATGCCCCTTATGATCTGGGCTACAAACGTGATACAATGGTTGATACAAAGAGTAGCTGAAACGCGAGTTCTTAGCTAATCTCACAAAATCAATCTCAGTTCGGATTGAAGTCTGCAACTCGACTTCATGAAGTTGGAATCGCTAGTAATCGCGAATCAGCATGTCGCGGTGAATACGTTCTCGGGGTTTGTACACACCGCCCGTCAAACCACGAAAGTTGGCAATACCCCAAAGCGGTCGCCTAACTTCGTAAGAAGAAGGATCCGTCTAAGGTAGGGTCGATAATTGGGGTTAAGTCGTAACAAGGTATCCCTACCGGAAGGTGGGGATGGATCACCTCCTTT
>gi|575829118|gb|KF626543.1| Cranberry false blossom phytoplasma strain CBLH J2 clone 1 16S ribosomal RNA gene, partial sequence 1..1497
AACGCTGGCGGCGCGCCTAATACATGCAAGTCGAACGGAAACCTTCGGGTTTTAGTGGCGAACGGGTGAGTAACACGTAAGCAACCTGCCCTTAAGACGAGGATAACAATTGGAAACAGTTGCTAAGACTGGATAGGAAAAGTAAAGGCATCTTTACTTTTTTAAAAGACCTTCTTTGAAGGTATGCTTAAGGAGGGGCTTGCGACACATTAGTTAGTTGGTAGGGTAAAGGCCTACCAAGACTATGATGTGTAGCTGGACTGAGAGGTTGAACAGCCACATTGGGACTGAGACACGGCCCAAACTCCTACGGGAGGCAGCAGTAGGGAATTTTCGGCAATGGAGGAAACTCTGACCGAGCAACGCCGCGTGAACGATGAAGTACCTCGGTATGTAAAGTTCTTTTATTAAGGAAGAAAAAAGAGTGGAAAAACTCCCTTGACGGTACTTAATGAATAAGCCCCGGCTAATTATGTGCCAGCAGCCGCGGTAATACATAAGGGGCGAGCGTTATCCGGAATTATTGGGCGTAAAGGGTGCGTAGGCGGTTTAATAAGTCTATAGTTTAATTTCAGCGCTTAACGCTGTTGTGCTATAGAAACTGTTTTACTAGAGTGAGATAGAGGCAAGCGGAATTCCATGTGTAGCGGTAAAATGCGTAAATATATGGAGGAACACCAGAGGCGTAGGCGGCTTGCTGGGTCTTTACTGACGCTGAGGCACGAAAGCGTGGGGAGCAAACAGGATTAGATACCCTGGTAGTCCACGCCGTAAACGATGAGTACTAAGTGTCGGGCAAAACCGGTACTGAAGTTAACACATTAAGTACTCCGCCTGAGTAGTACGTACGCAAGTATGAAACTTAAAGGAATTGACGGGACTCCGCACAAGCGGTGGATCATGTTGTTTAATTCGAAGATACACGAAAAACCTTACCAGGTCTTGACATTTTCTTGCGAAGTTATAGAAATATAATGGAGGTTATCAGGAAAACAGGTGGTGCATGGTTGTCGTCAGCTCGTGTCGTGAGATGTTAGGTTAAGTCCTAAAACGAGCGCAACCCTTGTCGTTAATTGCCAGCATGTAATGATGGGGACTTTAACGAGACTGCCAATGAAAAATTGGAGGAAGGTGGGGATTACGTCAAATCATCATGCCCCTTATGATCTGGGCTACAAACGTGATACAATGGTTGATACAAAGAGTAGCTGAAACGCGAGTTCTTAGCTAATCTCACAAAATCAATCTCAGTTCGGATTGAAGTCTGCAACTCGACTTCATGAAGTTGGAATCGCTAGTAATCGCGAATCAGCATGTCGCGGTGAATACGTTCTCGGGGTTTGTACACACCGCCCGTCAAACCACGAAAGTTGGCAATACCCCAAAGCGGTCGCCTAACTTCGTAAGAAGAAGGATCCGTCTAAGGTAGGGTCGATAATTGGGGTTAAGTCGTAACAAGGTATCCCTACCGGAAGGTGGGGATGGATCACCTCCTTT
>gi|575829116|gb|KF626542.1| Cranberry false blossom phytoplasma strain CBLH J1 clone 2 16S ribosomal RNA gene, partial sequence 1..1497
AACGCTGGCGGCGCGCCTAATACATGCAAGTCGAACGGAAACCTTCGGGTTTTAGTGGCGAACGGGTGAGTAACACGTAAGCAACCTGCCCTTAAGACGAGGATAACAATTGGAAACAGTTGCTAAGACTGGATAGGAAAAGTAAAGGCATCTTTACTTTTTTAAAAGACCTTCTTTGAAGGTATGCTTAAGGAGGGGCTTGCGACACATTAGTTAGTTGGTAGGGTAAAGGCCTACCAAGACTATGATGTGTAGCTGGACTGAGAGGTTGAACAGCCACATTGGGACTGAGACACGGCCCAAACTCCTACGGGAGGCAGCAGTAGGGAATTTTCGGCAATGGAGGAAACTCTGACCGAGCAACGCCGCGTGAACGATGAAGTACCTCGGTATGTAAAGTTCTTTTATTAAGGAAGAAAAAAGAGTGGAAAAACTCCCTTGACGGTACTTAATGAATAAGCCCCGGCTAATTATGTGCCAGCAGCCGCGGTAATACATAAGGGGCGAGCGTTATCCGGAATTATTGGGCGTAAAGGGTGCGTAGGCGGTTTAATAAGTCTATAGTTTAATTTCAGCGCTTAACGCTGTTGTGCTATAGAAACTGTTTTACTAGAGTGAGATAGAGGCAAGCGGAATTCCATGTGTAGCGGTAAAATGCGTAAATATATGGAGGAACACCAGAGGCGTAGGCGGCTTGCTGGGTCTTTACTGACGCTGAGGCACGAAAGCGTGGGGAGCAAACAGGATTAGATACCCTGGTAGTCCACGCCGTAAACGATGAGTACTAAGTGTCGGGCAAAACCGGTACTGAAGTTAACACATTAAGTACTCCGCCTGAGTAGTACGTACGCAAGTATGAAACTTAAAGGAATTGACGGGACTCCGCACAAGCGGTGGATCATGTTGTTTAATTCGAAGATACACGAAAAACCTTACCAGGTCTTGACATTTTCTTGCGAAGTTATAGAAATATAATGGAGGTTATCAGGAAAACAGGTGGTGCATGGTTGTCGTCAGCTCGTGTCGTGAGATGTTAGGTTAAGTCCTAAAACGAGCGCAACCCTTGTCGTTAATTGCCAGCATGTAATGATGGGGACTTTAACGAGACTGCCAATGAAAAATTGGAGGAAGGTGGGGATTACGTCAAATCATCATGCCCCTTATGATCTGGGCTACAAACGTGATACAATGGTTGATACAAAGAGTAGCTGAAACGCGAGTTCTTAGCTAATCTCACAAAATCAATCTCAGTTCGGATTGAAGTCTGCAACTCGACTTCATGAAGTTGGAATCGCTAGTAATCGCGAATCAGCATGTCGCGGTGAATACGTTCTCGGGGTTTGTACACACCGCCCGTCAAACCACGAAAGTTGGCAATACCCCAAAGCGGTCGCCTAACTTCGTAAGAAGAAGGATCCGTCTAAGGTAGGGTCGATAATTGGGGTTAAGTCGTAACAAGGTATCCCTACCGGAAGGTGGGGATGGATCACCTCCTTT
>gi|575829114|gb|KF626541.1| Cranberry false blossom phytoplasma strain CBLH J1 clone 1 16S ribosomal RNA gene, partial sequence 1..1497
AACGCTGGCGGCGCGCCTAATACATGCAAGTCGAACGGAAACCTTCGGGTTTTAGTGGCGAACGGGTGAGTAACACGTAAGCAACCTGCCCTTAAGACGAGGATAACAATTGGAAACAGTTGCTAAGACTGGATAGGAAAAGTAAAGGCATCTTTACTTTTTTAAAAGACCTTCTTTGAAGGTATGCTTAAGGAGGGGCTTGCGACACATTAGTTAGTTGGTAGGGTAAAGGCCTACCAAGACTATGATGTGTAGCTGGACTGAGAGGTTGAACAGCCACATTGGGACTGAGACACGGCCCAAACTCCTACGGGAGGCAGCAGTAGGGAATTTTCGGCAATGGAGGAAACTCTGACCGAGCAACGCCGCGTGAACGATGAAGTACCTCGGTATGTAAAGTTCTTTTATTAAGGAAGAAAAAAGAGTGGAAAAACTCCCTTGACGGTACTTAATGAATAAGCCCCGGCTAATTATGTGCCAGCAGCCGCGGTAATACATAAGGGGCGAGCGTTATCCGGAATTATTGGGCGTAAAGGGTGCGTAGGCGGTTTAATAAGTCTATAGTTTAATTTCAGCGCTTAACGCTGTTGTGCTATAGAAACTGTTTTACTAGAGTGAGATAGAGGCAAGCGGAATTCCATGTGTAGCGGTAAAATGCGTAAATATATGGAGGAACACCAGAGGCGTAGGCGGCTTGCTGGGTCTTTACTGACGCTGAGGCACGAAAGCGTGGGGAGCAAACAGGATTAGATACCCTGGTAGTCCACGCCGTAAACGATGAGTACTAAGTGTCGGGCAAAACCGGTACTGAAGTTAACACATTAAGTACTCCGCCTGAGTAGTACGTACGCAAGTATGAAACTTAAAGGAATTGACGGGACTCCGCACAAGCGGTGGATCATGTTGTTTAATTCGAAGATACACGAAAAACCTTACCAGGTCTTGACATTTTCTTGCGAAGTTATAGAAATATAATGGAGGTTATCAGGAAAACAGGTGGTGCATGGTTGTCGTCAGCTCGTGTCGTGAGATGTTAGGTTAAGTCCTAAAACGAGCGCAACCCTTGTCGTTAATTGCCAGCATGTAATGATGGGGACTTTAACGAGACTGCCAATGAAAAATTGGAGGAAGGTGGGGATTACGTCAAATCATCATGCCCCTTATGATCTGGGCTACAAACGTGATACAATGGTTGATACAAAGAGTAGCTGAAACGCGAGTTCTTAGCTAATCTCACAAAATCAATCTCAGTTCGGATTGAAGTCTGCAACTCGACTTCATGAAGTTGGAATCGCTAGTAATCGCGAATCAGCATGTCGCGGTGAATACGTTCTCGGGGTTTGTACACACCGCCCGTCAAACCACGAAAGTTGGCAATACCCCAAAGCGGTCGCCTAACTTCGTAAGAAGAAGGATCCGTCTAAGGTAGGGTCGATAATTGGGGTTAAGTCGTAACAAGGTATCCCTACCGGAAGGTGGGGATGGATCACCTCCTTT
>gi|575829112|gb|KF626540.1| Cranberry false blossom phytoplasma strain CBLH E2 clone 2 16S ribosomal RNA gene, partial sequence 1..1497
AACGCTGGCGGCGCGCCTAATACATGCAAGTCGAACGGAAACCTTCGGGTTTTAGTGGCGAACGGGTGAGTAACACGTAAGCAACCTGCCCTTAAGACGAGGATAACAATTGGAAACAGTTGCTAAGACTGGATAGGAAAAGTAAAGGCATCTTTACTTTTTTAAAAGACCTTCTTTGAAGGTATGCTTAAGGAGGGGCTTGCGACACATTAGTTAGTTGGCAGGGTAAAGGCCTACCAAGACTATGATGTGTAGCTGGACTGAGAGGTTGAACAGCCACATTGGGACTGAGACACGGCCCAAACTCCTACGGGAGGCAGCAGTAGGGAATTTTCGGCAATGGAGGAAACTCTGACCGAGCAACGCCGCGTGAACGATGAAGTACCTCGGTATGTAAAGTTCTTTTATTAAGGAAGAAAAAAGAGTGGAAAAACTCCCTTGACGGTACTTAATGAATAAGCCCCGGCTAATTATGTGCCAGCAGCCGCGGTAATACATAAGGGGCGAGCGTTATCCGGAATTATTGGGCATAAAGGGTGCGTAGGCGGTTTAATAAGTCTATAGTTTAATTTCAGCGCTTAACGCTGTTGTGCTATAGAAACTGTTTTACTAGAGTGAGATAGAGGCAAGCGGAATTCCATGTGTAGCGGTAAAATGCGTAAATATATGGAGGAACACCAGAGGCGTAGGCGGCTTGCTGGGTCTTTACTGACGCTGAGGCACGAAAGCGCGGGGAGCAAACAGGATTAGATACCCTGGTAGTCCACGCCGTAAACGATGAGTACTAAGTGTCGGGCAAAACCGGTACTGAAGTTAACACATTAAGTACTCCGCCTGAGTAGTACGTACGCAAGTATGAAACTTAAAGGAATTGACGGGACTCCGCACAAGCGGTGGATCATGTTGTTTAATTCGAAGATACACGAAAAACCTTACCAGGTCTTGACATTTTCTTGCGAAGTTATAGAAATATAATGGAGGTTATCAGGAAAACAGGTGGTGCATGGTTGTCGTCAGCTCGTGTCGTGAGATGTTAGGTTAAGTCCTAAAACGAGCGCAACCCTTGTCGTTAATTGCCAGCATGTAATGATGGGGACTTTAACGAGACTGCCAATGAAAAATTGGAGGAAGGTGGGGATTACGTCAAATCATCATGCCCCTTATGATCTGGGCTACAAACGTGATACAATGGTTGATACAAAGAGTAGCTGAAACGCGAGTTCTTAGCTAATCTCACAAAATCAATCTCAGTTCGGATTGAAGTCTGCAACTCGACTTCATGAAGTTGGAATCGCTAGTAATCGCGAATCAGCATGTCGCGGTGAATACGTTCTCGGGGTTTGTACACACCGCCCGTCAAACCACGAAAGTTGGCAATACCCCAAAGCGGTCGCCTAACTTCGTAAGAAGAAGGATCCGTCTAAGGTAGGGTCGATAATTGGGGTTAAGTCGTAACAAGGTATCCCTACCGGAAGGTGGGGATGGATCACCTCCTTT
>gi|575829110|gb|KF626539.1| Cranberry false blossom phytoplasma strain CBLH E2 clone 1 16S ribosomal RNA gene, partial sequence 1..1498
AACGCTGGCGGCGCGCCTAATACATGCAAGTCGAACGGAAACCTTCGGGTTTTAGTGGCGAACGGGTGAGTAACACGTAAGCAACCTGCCCTTAAGACGAGGATAACAATTGGAAACAGTTGCTAAGACTGGATAGGAAAAGTAAAGGCATCTTTACTTTTTTAAAAGACCTTCTTTGAAGGTATGCTTAAGGAGGGGCTTGCGACACATTAGTTAGTTGGTAGGGTAAAGGCCTACCAAGACTATGATGTGTAGCTGGACTGAGAGGTTGAACAGCCACATTGGGACTGAGACACGGCCCAAACTCCTACGGGAGGCAGCAGTAGGGAATTTTCGGCAATGGAGGAAACTCTGACCGAGCAACGCCGCGTGAACGATGAAGTACCTCGGTATGTAAAGTTCTTTTATTAAGGAAGAAAAAAGAGTGGAAAAACTCCCTTGACGGTACTTAATGAATAAGCCCCGGCTAATTATGTGCCAGCAGCCGCGGTAATACATAAGGGGCGAGCGTTATCCGGAATTATTGGGCGTAAAGGGTGCGTAGGCGGTTTAATAAGTCTATAGTTTAATTTCAGCGCTTAACGCTGTTGTGCTATAGAAACTGTTTTACTAGAGTGAGATAGAGGCAAGCGGAATTCCATGTGTAGCGGTAAAATGCGTAAATATATGGAGGAACACCAGAGGCGTAGGCGGCTTGCTGGGTCTTTACTGACGCTGAGGCACGAAAGCGTGGGGAGCAAACAGGATTAGATACCCTGGTAGTCCACGCCGTAAACGATGAGTACTAAGTGTCGGGCAAAACCGGTACTGAAGTTAACACATTAAGTACTCCGCCTGAGTAGTACGTACGCAAGTATGAAACTTAAAGGAATTGGCGGGACTCCGCACAAGCGGTGGATCATGTTGTTTAATTCGAAGATACACGAAGAACCTTACCAGGTCTTGACATTTTCTTGCGAAGTTATAGAAATATAATGGAGGCTATCAGGAAAACAGGTGGTGCATGGTTGTCGTCAGCTCGTGTCGTGAGATGTTAGGTTAAGTCCTAAAGCGAGCGCAACCCTTGTCGTTAATTGCCAGCATGTAATGATGGGGACTTTAACGAGACTGCCAATGAAAAATTGGAGGAAGGTGGGGATTACGTCAAATCATCATGCCCCTTATGATCTGGGCTACAAACGTGATACAATGGTTGATACAAAGAGTAGCTGAAACGCGAGTTCTTAGCTAATCTCACAAAATCAATCTCAGTTCGGATTGAAGTCTGCAACTCGACTTCATGAAGTTGGAATCGCTAGTAATCGCGAATCAGCATGTCGCGGTGAATACGTTCTCGGGGTTTGTACACACCGCCCGTCAAACCACGAAAGTTGGCAATACCCCAAAGCGGTCGCCTAACTTCGTAAGAAGAAGGATCCGTCTAAGGTAGGGTCGATAATTGGGGTTAAGTCGTAACAAGGTATCCCTACCGGAAGGTGGGGATGGATCACCTCCTTTC
>gi|575829108|gb|KF626538.1| Cranberry false blossom phytoplasma strain CBLH E1 clone 2 16S ribosomal RNA gene, partial sequence 1..1497
AACGCTGGCGGCGCGCCTAATACATGCAAGTCGAACGGAAACCTTCGGGTTTTAGTGGCGAACGGGTGAGTAACACGTAAGCAACCTGCCCTTAAGACGAGGATAACAATTGGAAACAGTTGCTAAGACTGGATAGGAAAAGTAAAGGCATCTTTACTTTTTTAAAAGACCTTCTTTGAAGGTATGCTTAAGGAGGGGCTTGCGACACATTAGTTAGTTGGCAGGGTAAAGGCCTACCAAGACTATGATGTGTAGCTGGACTGAGAGGTTGAACAGCCACATTGGGACTGAGACACGGCCCAAACTCCTACGGGAGGCAGCAGTAGGGAATTTTCGGCAATGGAGGAAGCTCTGACCGAGCAACGCCGCGTGAACGATGAAGTACCTCGGTATGTAAAGTTCTTTTATTAAGGAAGAAAAAAGAGTGGAAAAACTCCCTTGACGGTACTTAATGAATAAGCCCCGGCTAATTATGTGCCAGCAGCCGCGGTAATACATAAGGGGCGAGCGTTATCCGGAATTATTGGGCGTAAAGGGTGCGTAGGCGGTTTAATAAGTCTATAGTTTAATTTCAGCGCTTAACGCTGTTGTGCTATAGAAACTGTTTTACTAGAGTGAGATAGAGGCAAGCGGAATTCCATGTGTAGCGGTAAAATGCGTAAATATATGGAGGAACACCAGAGGCGTAGGCGGCTTGCTGGGTCTTTACTGACGCTGAGGCACGAAAGCGTGGGGAGCAAACAGGATTAGATACCCTGGTAGTCCACGCCGTAAACGATGAGTACTAAGTGTCGGGCAAAACCGGTACTGAAGTTAACACATTAAGTACTCCGCCTGAGTAGTACGTACGCAAGTATGAAACTTAAAGGAATTGACGGGACTCCGCACAAGCGGTGGATCATGTTGTTTAATTCGAAGATACACGAAAAACCTTACCAGGTCTTGACATTTTCTTGCGAAGTTATAGAAATATAATGGAGGTTATCAGGAAAACAGGTGGTGCATGGTTGTCGTCAGCTCGTGTCGTGAGATGTTAGGTTAAGTCCTAAAACGAGCGCAACCCTTGTCGTTAATTGCCAGCATGTAATGATGGGGACTTTAACGAGACTGCCAATGAAAAATTGGAGGAAGGTGGGGATTACGTCAAATCATCATGCCCCTTATGATCTGGGCTACAAACGTGATACAATGGTTGATACAAAGAGTAGCTGAAACGCGAGTTCTTAGCTAATCTCACAAAATCAATCTCAGTTCGGATTGAAGTCTGCAACTCGACTTCATGAAGTTGGAATCGCTAGTAATCGCGAATCAGCATGTCGCGGTGAATACGTTCTCGGGGTTTGTACACACCGCCCGTCAAACCACGAAAGTTGGCAATACCCCAAAGCGGTCGCCTAACTTCGTAAGAAGAAGGATCCGTCTAAGGTAGGGTCGATAATTGGGGTTAAGTCGTAACAAGGTATCCCTACCGGAAGGTGGGGATGGATCACCTCCTTT
>gi|575829106|gb|KF626537.1| Cranberry false blossom phytoplasma strain CBLH E1 clone 1 16S ribosomal RNA gene, partial sequence 1..1497
AACGCTGGCGGCGCGCCTAATACATGCAAGTCGAACGGAAACCTTCGGGTTTTAGTGGCGAACGGGTGAGTAACACGTAAGCAACCTGCCCTTAAGACGAGGATAACAATTGGAAACAGTTGCTAAGACTGGATAGGAAAAGTAAAGGCATCTTTACTTTTTTAAAAGACCTTCTTTGAAGGTATGCTTAAGGAGGGGCTTGCGACACATTAGTTAGTTGGTAGGGTAAAGGCCTACCAAGACTATGATGTGTAGCTGGACTGAGAGGTTGAACAGCCACATTGGGACTGAGACACGGCCCAAACTCCTACGGGAGGCAGCAGTAGGGAATTTTCGGCAATGGAGGAAACTCTGACCGAGCAACGCCGCGTGAACGATGAAGTACCTCGGTATGTAAAGTTCTTTTATTAAGGAAGAAAAAAGAGTGGAAAAACTCCCTTGACGGTACTTAATGAATAAGCCCCGGCTAATTATGTGCCAGCAGCCGCGGTAATACATAAGGGGCGAGCGTTATCCGGAATTATTGGGCGTAAAGGGTGCGTAGGCGGTTTAATAAGTCTATAGTTTAATTTCAGCGCTTAACGCTGTTGTGCTATAGAAACTGTTTTACTAGAGTGAGATAGAGGCAAGCGGAATTCCATGTGTAGCGGTAAAATGCGTAAATATATGGAGGAACACCAGAGGCGTAGGCGGCTTGCTGGGTCTTTACTGACGCTGAGGCACGAAAGCGCGGGGAGCAAACAGGATTAGATACCCTGGTAGTCCACGCCGTAAACGATGAGTACTAAGTGTCGGGCAAAACCGGTACTGAAGTTAACACATTAAGTACTCCGCCTGAGTAGTACGTACGCAAGTATGAAACTTAAAGGAATTGACGGGACTCCGCACAAGCGGTGGATCATGTTGTTTAATTCGAAGATACACGAAAAACCTTACCAGGTCTTGACATTTTCTTGCGAAGTTATAGAAATATAATGGAGGTTATCAGGAAAACAGGTGGTGCATGGTTGTCGTCAGCTCGTGTCGTGAGATGTTAGGTTAAGTCCTAAAACGAGCGCAACCCTTGTCGTTAATTGCCAGCATGTAATGATGGGGACTTTAACGAGACTGCCAATGAAAAATTGGAGGAAGGTGGGGATTACGTCAAATCATCATGCCCCTTATGATCTGGGCTACAAACGTGATACAATGGTTGATACAAAGAGTAGCTGAAACGCGAGTTCTTAGCTAATCTCACAAAATCAATCTCAGTTCGGATTGAAGTCTGCAACTCGACTTCATGAAGTTGGAATCGCTAGTAATCGCGAATCAGCATGTCGCGGTGAATACGTTCTCGGGGTTTGTACACACCGCCCGTCAAACCACGAAAGTTGGCAATACCCCAAAGCGGTCGCCTAACTTCGTAAGAAGAAGGATCCGTCTAAGGTAGGGTCGATAATTGGGGTTAAGTCGTAACAAGGTATCCCTACCGGAAGGTGGGGATGGATCACCTCCTTT
>gi|575829104|gb|KF626536.1| Cranberry false blossom phytoplasma strain CBLH C clone 2 16S ribosomal RNA gene, partial sequence 1..1497
AACGCTGGCGGCGCGCCTAATACATGCAAGTCGAACGGAAACCTTCGGGTTTTAGTGGCGAACGGGTGAGTAACACGTAAGCAACCTGCCCTTAAGACGAGGATAACAATTGGAAACAGTTGCTAAGACTGGATAGGAAAAGTAAAGGCATCTTTACTTTTTTAAAAGACCTTCTTTGAAGGTATGCTTAAGGAGGGGCTTGCGACACATTAGTTAGTTGGTAGGGTAAAGGCCTACCAAGACTATGATGTGTAGCTGGACTGAGAGGTTGAACAGCCACATTGGGACTGAGACACGGCCCAAACTCCTACGGGAGGCAGCAGTAGGGAATTTTCGGCAATGGAGGAAACTCTGACCGAGCAACGCCGCGTGAACGATGAAGTACCTCGGTATGTAAAGTTCTTTTATTAAGGAAGAAAAAAGAGTGGAAAAACTCCCTTGACGGTACTTAATGAATAAGCCCCGGCTAATTATGTGCCAGCAGCCGCGGTAATACATAAGGGGCGAGCGTTATCCGGAATTATTGGGCGTAAAGGGTGCGTAGGCGGTTTAATAAGTCTATAGTTTAATTTCAGCGCTTAACGCTGTTGTGCTATAGAAACTGTTTTACTAGAGTGAGATAGAGGCAAGCGGAATTCCATGTGTAGCGGTAAAATGCGTAAATATATGGAGGAACACCAGAGGCGTAGGCGGCTTGCTGGGTCTTTACTGACGCTGAGGCACGAAAGCGTGGGGAGCAAACAGGATTAGATACCCTGGTAGTCCACGCCGTAAACGATGAGTACTAAGTGTCGGGCAAAACCGGTACTGAAGTTAACACATTAAGTACTCCGCCTGAGTAGTACGTACGCAAGTATGAAACTTAAAGGAATTGACGGGACTCCGCACAAGCGGTGGATCATGTTGTTTAATTCGAAGATACACGAAAAACCTTACCAGGTCTTGACATTTTCTTGCGAAGTTATAGAAATATAATGGAGGTTATCAGGAAAACAGGTGGTGCATGGTTGTCGTCAGCTCGTGTCGTGAGATGTTAGGTTAAGTCCTAAAACGAGCGCAACCCTTGTCGTTAATTGCCAGCATGTAATGATGGGGACTTTAACGAGACTGCCAATGAAAAATTGGAGGAAGGTGGGGATTACGTCAAATCATCATGCCCCCTATGATCTGGGCTACAAACGTGATACAATGGTTGATACAAAGAGTAGCTGAAACGCGAGTTCTTAGCTAATCTCACAAAATCAATCTCAGTTCGGATTGAAGTCTGCAACTCGACTTCATGAAGTTGGAATCGCTAGTAATCGCGAATCAGCATGTCGCGGTGAATACGTTCTCGGGGTTTGTACACACCGCCCGTCAAACCACGAAAGTTGGCAATACCCCAAAGCGGTCGCCTAACTTCGTAAGAAGAAGGATCCGTCTAAGGTAGGGTCGATAATTGGGGTTAAGTCGTAACAAGGTATCCCTACCGGAAGGTGGGGATGGATCACCTCCTTT
>gi|575829102|gb|KF626535.1| Cranberry false blossom phytoplasma strain CBLH C clone 1 16S ribosomal RNA gene, partial sequence 1..1497
AACGCTGGCGGCGCGCCTAATACATGCAAGTCGAACGGAAACCTTCGGGTTTTAGTGGCGAACGGGTGAGTAACACGTAAGCAACCTGCCCTTAAGACGAGGATAACAATTGGAAGCAGTTGCTAAGACTGGATAGGAAAAGTAAAGGCATCTTTACTTTTTTAAAAGACCTTCTTTGAAGGTATGCTTAAGGAGGGGCTTGCGACACATTAGTTAGTTGGCAGGGTAAAGGCCTACCAAGACTATGATGTGTAGCTGGACTGAGAGGTTGAACAGCCACATTGGGACTGAGACACGGCCCAAACTCCTACGGGAGGCAGCAGTAGGGAATTTTCGGCAATGGAGGAAACTCTGACCGAGCAACGCCGCGTGAACGATGAAGTACCTCGGTATGTAAAGTTCTTTTATTAAGGAAGAAAAAAGAGTGGAAAAACTCCCTTGACGGTACTTAATGAATAAGCCCCGGCTAATTATGTGCCAGCAGCCGCGGTAATACATAAGGGGCGAGCGTTATCCGGAATTATTGGACGTAAAGGGTGCGTAGGCGGTTTAATAAGTCTATAGTTTAATTTCAGCGCTTAACGCTGTTGTGCTATAGAAACTGTTTTACTAGAGTGAGATAGAGGCAAGCGGAATTCCATGTGTAGCGGTAAAATGCGTAAATATATGGAGGAACATCAGAGGCGTAGGCGGCTTGCTGGGTCTTTACTGACGCTGAGGCACGAAAGCGCGGGGAGCAAACAGGATTAGATACCCTGGTAGTCCACGCCGTAAACGATGAGTACTAAGTGTCGGGCAAAACCGGTACTGAAGTTAACACATTAAGTACTCCGCCTGAGTAGTACGTACGCAAGTATGAAACTTAAAGGAATTGACGGGACTCCGCACAAGCGGTGGATCATGTTGTTTAATTCGAAGATACACGAAAAACCTTACCAGGTCTTGACATTTTCTTGCGAAGTTATAGAAATATAATGGAGGTTATCAGGAAAACAGGTGGTGCATGGTTGTCGTCAGCTCGTGTCGTGAGATGTTAGGTTAAGTCCTAAAACGAGCGCAACCCTTGTCGTTAATTGCCAGCATGTAATGATGGGGACTTTAACGAGACTGCCAATGAAAAATTGGAGGAAGGTGGGGATTACGTCAAATCATCATGCCCCTTATGATCTGGGCTACAAACGTGATACAATGGTTGATACAAAGAGTAGCTGAAACGCGAGTTCTTAGCTAATCTCACAAAATCAATCTCAGTTCGGATTGAAGTCTGCAACTCGACTTCATGAAGTTGGAATCGCTAGTAATCGCGAATCAGCATGTCGCGGTGAATACGTTCTCGGGGTTTGTACACACCGCCCGTCAAACCACGAAAGTTGGCAATACCCCAAAGCGGTCGCCTAACTTCGTATGAAGAAGGATCCGTCTAAGGTAGGGTCGATAATTGGGGTTAAGTCGTAACAAGGTATCCCTACCGGAAGGTGGGGATGGATCACCTCCTTT
>gi|575829100|gb|KF626534.1| Cranberry false blossom phytoplasma strain CB5D clone 3 16S ribosomal RNA gene, partial sequence 1..1498
AACGCTGGCGGCGCGCCTAATACATGCAAGTCGAACGGAAACCTTCGGGTTTTAGTGGCGAACGGGTGAGTAACACGTAAGCAACCTGCCCTTAAGACGAGGATAACAATTGGAAACAGTTGCTAAGACTGGATAGGAAAAGTAAAGGCATCTTTACTTTTTTAAAAGACCTTCTTTGAAGGTATGCTTAAGGAGGGGCTTGCGACACATTAGTTAGTTGGCAGGGTAAAGGCCTACCAAGACTATGATGTGTAGCTGGACTGAGAGGTTGAACAGCCACATTGGGACTGAGACACGGCCCAAACTCCTACGGGAGGCAGCAGTAGGGAATTTTCGGCAATGGAGGAAACTCTGACCGAGCAACGCCGCGTGAACGATGAAGTACCTCGGTATGTAAAGTTCTTTTATTAAGGAAGAAAAAAGAGTGGAAAAACTCCCTTGACGGTACTTAATGAATAAGCCCCGGCTAATTATGTGCCAGCAGCCGCGGTAATACATAAGGGGCGAGCGTTATCCGGAATTATTGGGCGTAAAGGGTGCGTAGGCGGTTTAATAAGTCTATAGTTTAATTTCAGCGCTTAACGCTGTTGTGCTATAGAAACTGTTTTACTAGAGTGAGATAGAGGCAAGCGGAATTCCATGTGTAGCGGTAAAATGCGTAAATATATGGAGGAACACCAGAGGCGTAGGCGGCTTGCTGGGTCTTTACTGACGCTGAGGCACGAAAGCGCGGGGGGCAAACAGGATTAGATACCCTGGTAGTCCACGCCGTAAACGATGAGTACTAAGTGTCGGGCAAAACCGGTACTGAAGTTAACACATTAAGTACTCCGCCTGAGTAGTACGTACGCAAGTATGAAACTTAAAGGAATTGACGGGACTCCGCACAGGCGGTGGATCATGTTGTTTAATTCGAAGATACACGAAAAACCTTACCAGGTCTTGACATTTTCTTGCGAAGTTATAGAAATATAATGGAGGTTATCAGGAAAACAGGTGGTGCATGGTTGTCGTCAGCTCGTGTCGTGAGATGTTAGGTTAAGTCCTAAAACGAGCGCAACCCTTGTCGTTAATTGCCAGCATGTAATGATGGGGACTTTAACGAGACTGCCAATGAAAAATTGGAGGAAGGTGGGGATTACGTCAAATCATCATGCCCCTTATGATCTGGGCTACAAACGTGATACAATGGTTGATACAAAGAGTAGCTGAAACGCGAGTTCTTAGCTAATCTCACAAAATCAATCTCAGTTCGGATTGAAGTCTGCAACTCGACTTCATGAAGTTGGAATCGCTAGTAATCGCGAATCAGCATGTCGCGGTGAATACGTTCTCGGGGTTTGTACACACCGCCCGTCAAACCACGAAAGTTGGCAATACCCCAAAGCGGTCGCCTAACTTCGTAAGAAGAAGGATCCGTCTAAGGTAGGGTCGATAATTGGGGTTAAGTCGTAACAAGGTATCCCTACCGGAAGGTGGGGATGGATCACCTCCTTTC
>gi|575829098|gb|KF626533.1| Cranberry false blossom phytoplasma strain CB5C clone 1 16S ribosomal RNA gene, partial sequence 1..1498
AACGCTGGCGGCGCGCCTAATACATGCAAGTCGAACGGAAACCTTCGGGTTTTAGTGGCGAACGGGTGAGTAACACGTAAGCAACCTGCCCTTAAGACGAGGATAACAATTGGAAACAGTTGCTAAGACTGGATAGGAAAAGTAAAGGCATCTTTACTTTTTTAAAAGACCTTCTTTGAAGGTATGCTTAAGGAGGGGCTTGCGACACATTAGTTAGTTGGTAGGGTAAAGGCCTACCAAGACTATGATGTGTAGCTGGACTGAGAGGTTGAACAGCCACATTGGGACTGAGGCACGGCCCAAACTCCTACGGGAGGCAGCAGTAGGGAATTTTCGGCAATGGAGGAAACTCTGACCGAGCAACGCCGCGTGAACGATGAAGTACCTCGGTATGTAAAGTTCTTTTATTAAGGAAGAAAAAAGAGTGGAAAAACTCCCTTGACGGTACTTAATGAATAAGCCCCGGCTAATTATGTGCCAGCAGCCGCGGTAATACATAAGGGGCGAGCGTTATCCGGAATTATTGGGCGTAAAGGGTGCGTAGGCGGTTTAATAAGTCTATAGTTTAATTTCAGCGCTTAACGCTGTTGTGCTATAGAAACTGTTTTACTAGAGTGAGATAGAGGCAAGCGGAATTCCATGTGTAGCGGTAAAATGCGTAAATATATGGAGGAACACCAGAGGCGTAGGCGGCTTGCTGGGTCTTTACTGACGCTGAGGCACGAAAGCGCGGGGAGCAAACAGGATTAGATACCCTGGTAGTCCACGCCGTAAACGATGAGTACTAAGTGTCGGGCAAAACCGGTACTGAAGTTAACACATTAAGTACTCCGCCTGAGTAGTACGTACGCAAGTATGAAACTTAAAGGAATTGACGGGACTCCGCACAAGCGGTGGATCATGTTGTTTAATTCGAAGATACACGAAAAACCTTACCAGGTCTTGACATTTTCTTGCGAAGTTATAGAAATATAATGGAGGTTATCAGGAAAACAGGTGGTGCATGGTTGTCGTCAGCTCGTGTCGTGAGATGTTAGGTTAAGTCCTAAAACGAGCGCAACCCTTGTCGTTAATTGCCAGCATGTAATGATGGGGACTTTAACGAGACTGCCAATGAAAAATTGGAGGAAGGTGGGGATTACGTCAAATCATCATGCCCCTTATGATCTGGGCTACAAACGTGATACAATGGTTGATACAAAGAGTAGCTGAAACGCGAGTTCTTAGCTAATCTCACAAAATCAATCTCAGTTCGGATTGAAGTCTGCAACTCGACTTCATGAAGTTGGAATCGCTAGTAATCGCGAATCAGCATGTCGCGGTGAATACGTTCTCGGGGTTTGTACACACCGCCCGTCAAACCACGAAAGTTGGCAATACCCCAAAGCGGTCGCCTAACTTCGTAAGAAGAAGGATCCGTCTAAGGTAGGGTCGATAATTGGGGTTAAGTCGTAACAAGGTATCCCTACCGGAAGGTGGGGATGGATCACCTCCTTTC
>gi|575829096|gb|KF626532.1| Cranberry false blossom phytoplasma strain CB4B clone 4 16S ribosomal RNA gene, partial sequence 1..1498
AACGCTGGCGGCGCGCCTAATCCATGCAAGTCGAACGGAAACCTTCGGGTTTTAGTGGCGAACGGGTGAGTAACACGTAAGCAACCTGCCCTTAAGACGAGGATAACAATTGGAAACAGTTGCTAAGACTGGATAGGAAAAGTAGAGGCATCTTTACTTTTTTAAAAGACCTTCTTTGAAGGTATGCTTAAGGAGGGGCTTGCGACACATTAGTTAGTTGGCAGGGTAAAGGCCTACCAAGACTATGATGTGTAGCTGGACTGAGAGGTTGGACAGCCACATTGGGACTGAGACACGGCCCAAACTCCTACGGGAGGCAGCAGTAGGGAATTTTCGGCAATGGAGGAAACTCTGACCGAGCAACGCCGCGTGAACGATGAAGTACCTCGGTATGTAAAGTTCTTTTATTAAGGAAGAAAAAAGAGTGGAAAAACTCCCTTGACGGTACTTAATGAATAAGCCCCGGCTAATTATGTGCCAGCAGCCGCGGTAATACATAAGGGGCGAGCGTTATCCGGAATTATTGGGCGTAAAGGGTGCGTAGGCGGTTTAATAAGTCTATAGTTTAATTTCAGCGCTTAACGCTGTTGTGCTATAGAAACTGTTTTACTAGAGTGAGATAGAGGCAAGCGGAATTCCATGTGTAGCGGTAAAATGCGTAAATATATGGAGGAACACCAGAGGCGTAGGCGGCTTGCTGGGTCTTTACTGACGCTGAGGCACGAAAGCGCGGGGAGCAAACAGGATTAGATACCCTGGTAGTCCACGCCGTAAACGATGAGTACTAAGTGTCGGGCAAAACCGGTACTGAAGTTAACACATTAAGTACTCCGCCTGAGTAGTACGTACGCAAGTATGAAACTTAAAGGAATTGACGGGACTCCGCACAAGCGGTGGATCATGTTGTTTAATTCGAAGATACACGAAAAACCTTACCAGGTCTTGACATTTTCTTGCGAAGTTATAGAAATATAATGGAGGTTATCAGGAAAACAGGTGGTGCATGGTTGTCGTCAGCTCGTGTCGTGAGATGTTAGGTTAAGTCCTAAAACGAGCGCAACCCTTGTCGTTAATTGCCAGCATGTAATGATGGGGACTTTAACGAGACTGCCAATGAAAAATTGGAGGAAGGTGGGGATTACGTCAAATCATCATGCCCCTTATGATCTGGGCTACAAACGTGATACAATGGTTGATACAAAGAGTAGCTGAAACGCGAGTTCTTAGCTAATCTCACAAAATCAATCTCAGTTCGGATTGAAGTCTGCAACTCGACTTCATGAAGTTGGAATCGCTAGTAATCGCGAATCAGCATGTCGCGGTGAATACGTTCTCGGGGTTTGTACACACCGCCCGTCAAACCACGAAAGTTGGCAATACCCCAAAGCGGTCGCCTAACTTCGTAAGAAGAAGGATCCGTCTAAGGTAGGGTCGATAATTGGGGTTAAGTCGTAACAAGGTATCCCTACCGGAAGGTGGGGATGGATCACCTCCTTTC
>gi|575829094|gb|KF626531.1| Cranberry false blossom phytoplasma strain CB4A clone 5 16S ribosomal RNA gene, partial sequence 1..1498
AACGCTGGCGGCGCGCCTAATACATGCAAGTCGAACGGAAACCTTCGGGTTTTAGTGGCGAACGGGTGAGTAACACGTAAGCAACCTGCCCTTAAGACGAGGATAACAATTGGAAACAGTTGCTAAGACTGGATAGGAAAAGTAAAGGCATCTTTACTTTTTTAAAAGACCTTCTTTGAAGGTATGCTTAAGGAGGGGCTTGCGACACATTAGTTAGTTGGTAGGGTAAAGGCCTACCAAGACTATGATGTGTAGCTGGACTGAGAGGTTGAACAGCCACATTGGGACTGAGACACGGCCCAAACTCCTACGGGAGGCAGCAGTAGGGAATTTTCGGCAATGGAGGAAACTCTGACCGAGCAACGCCGCGTGAACGATGAAGTACCTCGGTATGTAAAGTTCTTTTATTAAGGAAGAAAAAAGAGTGGAAAAACTCCCTTGACGGTACTTAATGAATAAGCCCCGGCTAATTATGTGCCAGCAGCCGCGGTAATACATAAGGGGCGAGCGTTATCCGGAATTATTGGGCGTAAAGGGTGCGTAGGCGGTTTAATAAGTCTATAGTTTAATTTCAGCGCTTAACGCTGTTGTGCTATAGAAACTGTTTTACTAGAGTGAGATAGAGGCAAGCGGAATTCCATGTGTAGCGGTAAAATGCGTAAATATATGGAGGAACACCAGAGGCGTAGGCGGCTTGCTGGGTCTTTACTGACGCTGAGGCACGAAAGCGTGGGGAGCAAACAGGATTAGATACCCTGGTAGTCCACGCCGTAAACGATGAGTACTAAGTGTCGGGCAAAACCGGTACTGAAGTTAACACATTAAGTACTCCGCCTGAGTAGTACGTACGCAAGTATGAAACTTAAAGGAATTGACGGGACTCCGCACAAGCGGTGGATCATGTTGTTTAATTCGAAGATACACGAAAAACCTTACCAGGTCTTGACATTTTCTTGCGAAGTTATAGAAATATAATGGAGGTTATCAGGAAAACAGGTGGTGCATGGTTGTCGTCAGCTCGTGTCGTGAGATGTTAGGTTAAGTCCTAAAACGAGCGCAACCCTTGTCGTTAATTGCCAGCATGTAATGATGGGGACTTTAACGAGACTGCCAATGAAAAATTGGAGGAAGGTGGGGATTACGTCAAATCATCATGCCCCTTATGATCTGGGCTACAAACGTGATACAATGGTTGATACAAAGAGTAGCTGAAACGCGAGTTCTTAGCTAATCTCACAAAATCAATCTCAGTTCGGATTGAAGTCTGCAACTCGACTTCATGAAGTTGGAATCGCTAGTAATCGCGAATCAGCATGTCGCGGTGAATACGTTCTCGGGGTTTGTACACACCGCCCGTCAAACCACGAAAGTTGGCAATACCCCAAAGCGGTCGCCTAACTTCGTAAGAAGAAGGATCCGTCTAAGGTAGGGTCGATAATTGGGGTTAAGTCGTAACAAGGTATCCCTACCGGAAGGTGGGGATGGATCACCTCCTTTC
>gi|575829092|gb|KF626530.1| Cranberry false blossom phytoplasma strain CB3C clone 2 16S ribosomal RNA gene, partial sequence 1..1498
AACGCTGGCGGCGCGCCTAATACATGCAAGTCGAACGGAAACCTTCGGGTTTTAGTGGCGAACGGGTGAGTAACACGTAAGCAACCTGCCCTTAAGACGAGGATAACAATTGGAAACAGTTGCTAAGACTGGATAGGAAAAGTAAAGGCATCTTTACTTTTTTAAAAGACCTTCTTTGAAGGTATGCTTAAGGAGGGGCTTGCGACACATTAGTTAGTTGGCAGGGTAAAGGCCTACCAAGACTATGATGTGTAGCTGGACTGAGAGGTTGAACAGCCACATTGGGACTGAGACACGGCCCAAACTCCTACGGGAGGCAGCAGTAGGGAATTTTCGGCAATGGAGGAAACTCTGACCGAGCAACGCCGCGTGAACGATGAAGTACCTCGGTATGTAAAGTTCTTTTATTAAGGAAGAAAAAAGAGTGGAAAAACTCCCTTGACGGTACTTAATGAATAAGCCCCGGCTAATTATGTGCCAGCAGCCGCGGTAATACATAAGGGGCGAGCGTTATCCGGAATTATTGGGCGTAAAGGGTGCGTAGGCGGTTTAATAAGTCTATAGTTTAATTTCAGCGCTTAACGCTGTTGTGCTATAGAAACTGTTTTACTAGAGTGAGATAGAGGCAAGCGGAATTCCATGTGTAGCGGTAAAATGCGTAAATATATGGAGGAACACCAGAGGCGTAGGCGGCTTGCTGGGTCTTTACTGACGCTGAGGCACGAAAGCGTGGGGAGCAAACAGGATTAGATACCCTGGTAGTCCACGCCGTAAACGATGAGTACTAAGTGTCGGGCAAAACCGGTACTGAAGTTAACACATTAAGTACTCCGCCTGAGTAGTACGTACGCAAGTATGAAACTTAAAGGAATTGACGGGACTCCGCACAAGCGGTGGATCATGTTGTTTAATTCGAAGATACACGAAAAACCTTACCAGGTCTTGACATTTTCTTGCGAAGTTATAGAAATATAATGGAGGTTATCAGGAAAACAGGTGGTGCATGGTTGTCGTCAGCTCGTGTCGTGAGATGTTAGGTTAAGTCCTAAAACGAGCGCAACCCTTGTCGTTAATTGCCAGCATGTAATGATGGGGACTTTAACGAGACTGCCAATGAAAAATTGGAGGAAGGTGGGGATTACGTCAAATCATCATGCCCCTTATGATCTGGGCTACAAACGTGATACAATGGTTGATACAAAGAGTAGCTGAAACGCGAGTTCTTAGCTAATCTCACAAAATCAATCTCAGTTCGGATTGAAGTCTGCAACTCGACTTCATGAAGTTGGAATCGCTAGTAATCGCGAATCAGCATGTCGCGGTGAATACGTTCTCGGGGTTTGTACACACCGCCCGTCAAACCACGAAAGTTGGCAATACCCCAAAGCGGTCGCCTAACTTCGTAAGAAGAAGGATCCGTCTAAGGTAGGGTCGATAATTGGGGTTAAGTCGTAACAAGGTATCCCTACCGGAAGGTGGGGATGGATCACCTCCTTTC
>gi|575829090|gb|KF626529.1| Cranberry false blossom phytoplasma strain CB3B clone 2 16S ribosomal RNA gene, partial sequence 1..1498
AACGCTGGCGGCGCGCCTAATACATGCAAGTCGAACGGAAACCTTCGGGTTTTAGTGGCGAACGGGTGAGTAACACGTAAGCAACCTGCCCTTAAGACGAGGATAACAATTGGAAACAGTTGCTAAGACTGGATAGGAAAAGTAAAGGCATCTTTACTTTTTTAAAAGACCTTCTTTGAAGGTATGCTTAAGGAGGGGCTTGCGACACATTAGTTAGTTGGCAGGGTAAAGGCCTACCAAGACTATGATGTGTAGCTGGACTGAGAGGTTGAACAGCCACATTGGGACTGAGACACGGCCCAAACTCCTACGGGAGGCAGCAGTAGGGAATTTTCGGCAATGGAGGAAACTCTGACCGAGCAACGCCGCGTGAACGATGAAGTACCTCGGTATGTAAAGTTCTTTTATTAAGGAAGAAAAAAGAGTGGAAAAACTCCCTTGACGGTACTTAATGAATAAGCCCCGGCTAATTATGTGCCAGCAGCCGCGGTAATACATAAGGGGCGAGCGTTATCCGGAATTATTGGGCGTAAAGGGTGCGTAGGCGGTTTAATAAGTCTATAGTTTAATTTCAGCGCTTAACGCTGTTGTGCTATAGAAACTGTTTTACTAGAGTGAGATAGAGGCAAGCGGAATTCCATGTGTAGCGGTAAAATGCGTAAATATATGGAGGAACACCAGAGGCGTAGGCGGCTTGCTGGGTCTTTACTGACGCTGAGGCACGAAAGCGCGGGGAGCAAACAGGATTAGATACCCTGGTAGTCCACGCCGTAAACGATGAGTACTAAGTGTCGGGCAAAACCGGTACTGAAGTTAACACATTAAGTACTCCGCCTGAGTAGTACGTACGCAAGTATGAAACTTAAAGGAATTGACGGGACTCCGCACAAGCGGTGGATCATGTTGTTTAATTCGAAGATACACGAAAAACCTTACCAGGTCTTGACATTTTCTTGCGAAGTTATAGAAATATAATGGAGGTTATCAGGAAAACAGGTGGTGCATGGTTGTCGTCAGCTCGTGTCGTGAGATGTTAGGTTAAGTCCTAAAACGAGCGCAACCCTTGTCGTTAATTGCCAGCATGTAATGATGGGGACTTTAACGAGACTGCCAATGAAAAATTGGAGGAAGGTGGGGATTACGTCAAATCATCATGCCCCTTATGATCTGGGCTACAAACGTGATACAATGGTTGATACAAAGAGTAGCTGAAACGCGAGTTCTTAGCTAATCTCACAAAATCAATCTCAGTTCGGATTGAAGTCTGCAACTCGACTTCATGAAGTTGGAATCGCTAGTAATCGCGAATCGGCATGTCGCGGTGAATACGTTCTCGGGGTTTGTACACACCGCCCGTCAAACCACGAAAGTTGGCAATACCCCAAAGCGGTCGCCTAACTTCGTAAGAAGAAGGATCCGTCTAAGGTAGGGTCGATAATTGGGGTTAAGTCGTAACAAGGTATCCCTACCGGAAGGTGGGGATGGATCACCTCCTTTC
>gi|575829088|gb|KF626528.1| Cranberry false blossom phytoplasma strain CB2B clone 1 16S ribosomal RNA gene, partial sequence 1..1498
AACGCTGGCGGCGCGCCTAATACATGCAAGTCGAACGGAAACCTTCGGGTTTTAGTGGCGAACGGGTGAGTAACACGTAAGCAACCTGCCCTTAAGACGAGGATAACAATTGGAAACAGTTGCTAAGACTGGATAGGAAAAGTAAAGGCATCTTTACTTTTTTAAAAGACCTTCTTTGAAGGTATGCTTAAGGAGGGGCTTGCGACACATTAGTTAGTTGGTAGGGTAAAGGCCTACCAAGACTATGATGTGTAGCTGGACTGAGAGGTTGAACAGCCACATTGGGACTGAGACACGGCCCAAACTCCTACGGGAGGCAGCAGTAGGGAATTTTCGGCAATGGAGGAAACTCTGACCGAGCAACGCCGCGTGAACGATGAAGTACCTCGGTATGTAGAGTTCTTTTATTAAGGAAGAAAAAAGAGTGGAAAAACTCCCTTGACGGTACTTAATGAATAAGCCCCGGCTAATTATGTGCCAGCAGCCGCGGTAATACATAAGGGGCGAGCGTTATCCGGAATTATTGGGCGTAAAGGGTGCGTAGGCGGTTTAATAAGTCTATAGTTTAATTTCAGCGCTTAACGCTGTTGTGCTATAGAAACTGTTTTACTAGAGTGAGATAGAGGCAAGCGGAATTCCATGTGTAGCGGTAAAATGCGTAAATATATGGAGGAACACCAGAGGCGTAGGCGGCTTGCTGGGTCTTTACTGACGCTGAGGCACGAAAGCGCGGGGAGCAAACAGGATTAGATACCCTGGTAGTCCACGCCGTAAACGATGAGTACTAAGTGTCGGGCAAAACCGGTACTGAAGTTAACACATTAAGTACTCCGCCTGAGTAGTACGTACGCAAGTATGAAACTTAAAGGAATTGACGGGACTCCGCACAAGCGGTGGATCATGTTGTTTAATTCGAAGATACACGAAAAACCTTACCAGGTCTTGACATTTTCTTGCGAAGTTATAGAAATATAATGGAGGTTATCAGGAAAACAGGTGGTGCATGGTTGTCGTCAGCTCGTGTCGTGAGATGTTAGGTTAAGTCCTAAAACGAGCGCAACCCTTGTCGTTAATTGCCAGCATGTAATGATGGGGACTTTAACGAGACTGCCAATGAAAAATTGGAGGAAGGTGGGGATTACGTCAAATCATCATGCCCCTTATGATCTGGGCTACAAACGTGATACAATGGTTGATACAAAGAGTAGCTGAAACGCGAGTTCTTAGCTAATCTCACAAAATCAATCTCAGTTCGGATTGAAGTCTGCAACTCGACTTCATGAAGTTGGAATCGCTAGTAATCGCGAATCAGCATGTCGCGGTGAATACGTTCTCGGGGTTTGTACACACCGCCCGTCAAACCACGAAAGTTGGCAATACCCCAAAGCGGTCGCCTAACTTCGTAAGAAGAAGGATCCGTCTAAGGTAGGGTCGATAATTGGGGTTAAGTCGTAACAAGGTATCCCTACCGGAAGGTGGGGATGGATCACCTCCTTTC
>gi|575829086|gb|KF626527.1| Cranberry false blossom phytoplasma strain CB2A clone 2 16S ribosomal RNA gene, partial sequence 1..1498
AACGCTGGCGGCGCGCCTAATACATGCAAGTCGAACGGAAACCTTCGGGTTTTAGTGGCGAACGGGTGAGTAACGCGTAAGCAACCTGCCCTTAAGACGAGGATAACAATTGGAAACAGTTGCTAAGACTGGATAGGAAAAGTAAAGGCATCTTTACTTTTTTAAAAGACCTTCTTTGAAGGTATGCTTAAGGAGGGGCTTGCGACACATTAGTTAGTTGGTAGGGTAAAGGCCTACCAAGACTATGATGTGTAGCTGGACTGAGAGGTTGAACAGCCACATTGGGACTGAGACACGGCCCAAACTCCTACGGGAGGCAGCAGTAGGGAATTTTCGGCAATGGAGGAAACTCTGACCGAGCAACGCCGCGTGAACGATGAAGTACCTCGGTATGTAAAGTTCTTTTATTAAGGAAGAAAAAAGAGTGGAAAAACTCCCTTGACGGTACTTAATGAATAAGCCCCGGCTAATTATGTGCCAGCAGCCGCGGTAATACATAAGGGGCGAGCGTTATCCGGAATTATTGGGCGTAAAGGGTGCGTAGGCGGTTTAATAAGTCTATAGTTTAATTTCAGCGCTTAACGCTGTTGTGCTATAGAAACTGTTTTACTAGAGTGAGATAGAGGCAAGCGGAATTCCATGTGTAGCGGTAAAATGCGTAAATATATGGAGGAACACCAGAGGCGTAGGCGGCTTGCTGGGTCTTTACTGACGCTGAGGCACGAAAGCGTGGGGAGCAAACAGGATTAAATACCCTGGTAGTCCACGCCGTAAACGATGAGTACTAAGTGTAGGGCAAAACCGGTACTGAAGTTAACACATTAAGTACTCCGCCTGAGTAGTACGTACGCAAGTATGAAACTTAAAGGAATTGACGGGGCTCCGCACAAGCGGTGGATCATGTTGTTTAATTCGAAGATACACGAAAAACCTTACCAGGTCTTGACATTTTCTTGCGAAGTTATAGAAATATAATGGAGGTTATCAGGAAAACAGGTGGTGCATGGTTGTCGTCAGCTCGTGTCGTGAGATGTTAGGTTAAGTCCTAAAACGAGCGCAACCCTTGTCGTTAATTGCCAGCATGTAATGATGGGGACTTTAACGAGACTGCCAATGAAAAATTGGAGGAAGGTGGGGATTACGTCAAATCATCATGCCCCTTATGATCTGGGCTACAAACGTGATACAATGGTTGATACAAAGAGTAGCTGAAACGCGAGTTCTTAGCTAATCTCACAAAATCAATCTCAGTTCGGATTGAAGTCTGCAACTCGACTTCATGAAGTTGGAATCGCTAGTAATCGCGAATCAGCATGTCGCGGTGAATACGTTCTCGGGGTTTGTACACACCGCCCGTCAAACCACGAAAGTTGGCAATACCCCAAAGCGGTCGCCTAACTTCGTAAGAAGAAGGATCCGTCTAAGGTAGGGTCGATAATTGGGGTTAAGTCGTAACAAGGTATCCCTACCGGAAGGTGGGGATGGATCACCTCCTTTC
>gi|575829084|gb|KF626526.1| Cranberry false blossom phytoplasma strain CB1B clone 2 16S ribosomal RNA gene, partial sequence 1..1498
AACGCTGGCGGCGCGCCTAATACATGCAAGTCGAACGGAAACCTTCGGGTTTTAGTGGCGAACGGGTGAGTAACACGTAAGCAACCTGCCCTTAAGACGAGGATAACAATTGGAAACAGTTGCTAAGACTGGATAGGAAAAGTAAAGGCATCTTTACTTTTTTAAAAGACCTTCTTTGAAGGTATGCTTAAGGAGGGGCTTGCGACACATTAGTTAGTTGGCAGGGTAAAGGCCTACCAAGACTATGATGTGTAGCTGGACTGAGAGGTTGAACAGCCACATTGGGACTGAGACACGGCCCAAACTCCTACGGGAGGCAGCAGTAGGGAATTTTCGGCAATGGAGGAAACTCTGACCGAGCAACGCCGCGTGAACGATGAAGTACCTCGGTATGTAAAGTTCTTTTATTAAGGAAGAAGAAAGAGTGGAAAAACTCCCTTGACGGTACTTAATGAATAAGCCCCGGCTAATTATGTGCCAGCAGCCGCGGTAATACATAAGGGGCGAGCGTTATCCGGAATTATTGGGCGTAAAGGGTGCGTAGGCGGTTTAATAAGTCTATAGTTTAATTTCAGCGCTTAACGCTGCTGTGCTATAGAAACTGTTTTACTAGAGTGAGATAGAGGCAAGCGGAATTCCATGTGTAGCGGTAAAATGCGTAAATATATGGAGGAACACCAGAGGCGTAGGCGGCTTGCTGGGTCTTTACTGACGCTGAGGCACGAAAGCGCGGGGAGCAAACAGGATTAGATACCCTGGTAGTCCACGCCGTAAACGATGAGTACTAAGTGTCGGGCAAAACCGGTACTGAAGTTAACACATTAAGTACTCCGCCTGAGTAGTACGTACGCAAGTATGAAACTTAAAGGAATTGACGGGACTCCGCACAAGCGGTGGATCATGTTGTTTAATTCGAAGATACACGAAAAACCTTACCAGGTCTTGACATTTTCTTGCGAAGTTATAGAAATATAATGGAGGTTATCAGGAAAACAGGTGGTGCATGGTTGTCGTCAGCTCGTGTCGTGAGATGTTAGGTTAAGTCCTAAAACGAGCGCAACCCTTGTCGTTAATTGCCAGCATGTAATGATGGGGACTTTAACGAGACTGCCAATGAAAAATTGGAGGAAGGTGGGGATTACGTCAAATCATCATGCCCCTTATGATCTGGGCTACAAACGTGATACAATGGTTGATACAAAGAGTAGCTGAAACGCGAGTTCTTAGCTAATCTCACAAAATCAATCTCAGTTCGGATTGAAGTCTGCAACTCGACTTCATGAAGTTGGAATCGCTAGTAATCGCGAATCAGCATGTCGCGGTGAATACGTTCTCGGGGTTTGTACACACCGCCCGTCAAACCACGAAAGTTGGCAATACCCCAAAGCGGTCGCCTAACTTCGTAAGAAGAAGGATCCGTCTAAGGTAGGGTCGATAATTGGGGTTAAGTCGTAACAAGGTATCCCTACCGGAAGGTGGGGATGGATCACCTCCTTTC
>gi|575829082|gb|KF626525.1| Cranberry false blossom phytoplasma strain CB1A clone 1 16S ribosomal RNA gene, partial sequence 1..1498
AACGCTGGCGGCGCGCCTAATACATGCAAGTCGAACGGAAACCTTCGGGTTTTAGTGGCGAACGGGTGAGTAACACGTAAGCAACCTGCCCTTAAGACGAGGATAACAATTGGAAACAGTTGCTAAGACTGGATAGGAAAAGTAAAGGCATCTTTACTTTTTTAAAAGACCTTCTTTGAAGGTATGCTTAAGGAGGGGCTTGCGACACATTAGTTAGTTGGCAGGGTAAAGGCCTACCAAGACTATGATGTGTAGCTGGACTGAGAGGTTGAACAGCCACATTGGGACTGAGACACGGCCCAAACTCCTACGGGAGGCAGCAGTAGGGAATTTTCGGCAATGGAGGAAACTCTGACCGAGCAACGCCGCGTGAACGATGAAGTACCTCGGTATGTAAAGTTCTTTTATTAAGGAAGAAAAAAGAGTGGAAAAACTCCCTTGACGGTACTTAATGAATAAGCCCCGGCTAATTATGTGCCAGCAGCCGCGGTAATACATAAGGGGCGAGCGTTATCCGGAATTATTGGGCGTAAAGGGTGCGTAGGCGGTTTAATAAGTCTATAGTTTAATTTCAGCGCTTAACGCTGTTGTGCTATAGAAACTGTTTTACTAGAGTGAGATAGAGGCAAGCGGAATTCCATGTGTAGCGGTAAAATGCGTAAATATATGGAGGAACACCAGAGGCGTAGGCGGCTTGCTGGGTCTTTACTGACGCTGAGGCACGAAAGCGTGGGGAGCAAACAGGATTAGATACCCTGGTAGTCCACGCCGTAAACGATGAGTACTAAGTGTCGGGCAAAACCGGTACTGAAGTTAACACATTAAGTACTCCGCCTGAGTAGTACGTACGCAAGTATGAAACTTAAAGGAATTGACGGGACTCCGCACAAGCGGTGGATCATGTTGTTTAATTCGAAGATACACGAAAAACCTTACCAGGTCTTGACATTTTCTTGCGAAGTTATAGAAATATAATGGAGGTTATCAGGAAAACAGGTGGTGCATGGTTGTCGTCAGCTCGTGTCGTGAGATGTTAGGTTAAGTCCTAAAACGAGCGCAACCCTTGTCGTTAATTGCCAGCATGTAATGATGGGGACTTTAACGAGACTGCCAATGAAAAATTGGAGGAAGGTGGGGATTACGTCAAATCATCATGCCCCTTATGATCTGGGCTACAAACGTGATACAATGGTTGATACAAAGAGTAGCTGAAACGCGAGTTCTTAGCTAATCTCACAAAATCAATCTCAGTTCGGATTGAAGTCTGCAACTCGACTTCATGAAGTTGGAATCGCTAGTAATCGCGAATCAGCATGTCGCGGTGAATACGTTCTCGGGGTTTGTACACACCGCCCGTCAAACCACGAAAGTTGGCAATACCCCAAAGCGGTCGCCTAACTTCGTAAGAAGAAGGATCCGTCTAAGGTAGGGTCGATAATTGGGGTTAAGTCGTAACAAGGTATCCCTACCGGAAGGTGGGGATGGATCACCTCCTTTC
>gi|511783019|gb|KC412031.1| 'Solanum lycopersicum' phytoplasma clone TomRed 16S ribosomal RNA gene, partial sequence 1..1511
CCTGGCTCAGGATTAACGCTGGCGGCGTGCCTAATACATGCAAGTCGAACGGAAACCTTCGGGTTTTAGTGGCGAACGGGTGAGTAACACGTAAGCAACCTGCCCTTAAGACGAGGATAACAATTGGAAACAGTTGCTAAGACTGGATAGGAAAAGTAAAGGCATCTTTACTTTTTTAAAAGACCTTCTTTGAAGGTATGCTTAAGGAGGGGCTTGCGACACATTAGTTAGTTGGCAGGGTAAAGGCCTACCAAGACTATGATGTGTAGCTGGACTGAGAGGTTGAACAGCCACATTGGGACTGAGACACGGCCCAAACTCCTACGGGAGGCAGCAGTAGGGAATTTTCGGCAATGGAGGAAACTCTGACCGAGCAACGCCGCGTGAACGATGAAGTACCTCGGTATGTAAAGTTCTTTTATTAAGGAAGAAAAAAGAGTGGAAAAACTCCCTTGACGGTACTTAATGAATAAGCCCCGGCTAATTATGTGCCAGCAGCCGCGGTAATACATAAGGGGCGAGCGTTATCCGGAATTATTGGGCGTAAAGGGTGCGTAGGCGGTTTAATAAGTCTATAGTTTAATTTCAGCGCTTAACGCTGTTGTGCTATAGAAACTGTTTTACTAGAGTGAGTTAGAGGCAAGCGGAATTCCATGTGTAGCGGTAAAATGCGTAAATATATGGAGGAACACCAGAGGCGTAGGCGGCTTGCTGGGACTTTACTGACGCTGAGGCACGAAAGCGTGGGGAGCAAACAGGATTAGATACCCTGGTAGTCCACGCCGTAAACGATGAGTACTAAGTGTCGGGTAAAACCGGTACTGAAGTTAACACATTAAGTACTCCGCCTGAGTAGTACGTACGCAAGTATGAAACTTAAAGGAATTGACGGGACTCCGCACAAGCGGTGGATCATGTTGTTTAATTCGAAGATACACGAAAAACCTTACCAGGTCTTGACATTTTCTTGCGAAGTTATAGAAATATAATGGAGGTTATCAGGAAAACAGGTGGTGCATGGTTGTCGTCAGCTCGTGTCGTGAGATGTTAGGTTAAGTCCTAAAACGAGCGCAACCCTTGTCGTTAATTGCCAGCATATAATGATGGGGACTTTAACGAGACTGCCAATGAAAAATTGGAGGAAGGTGGGGATTACGTCAAATCATCATGCCCCTTATGATCTGGGCTACAAACGTGATACAATGGTTGATACAAAGAGTAGCTGAAACGCGAGTTCTTAGCCAATCTCACAAAATCAATCTCAGTTCGGATTGAAGTCTGCAACTCGACTTCATGAAGTTGGAATCGCTAGTAATCGCGAATCAGCATGTCGCGGTGAATACGTTCTCGGGGTTTGTACACACCGCCCGTCAAACCACGAAAGTTGGCAATACCCCAAAGCGGTCACCTAACTTCGCAAGAAGAAGGATCCGTCTAAGGTAGGGTCGATGATTGGGGTTAAGTCGTAACAAGGTATCCCTACCGGAAGGTGGGGATGGATCACCTCCTTT
>gi|486139256|gb|JX857827.1| Candidatus Phytoplasma phoenicium isolate PEYc2 16S ribosomal RNA gene, partial sequence 1..1501
AACGCTGGCGGCGCGCCTAATACATGCAAGTCGAACGGAAACCTTCGGGTTTTAGTGGCGAACGGGTGAGTAACACGTAAGCAACCTGCCTTTAAGACGTGGATAACAATTGGAAACAGTTGCTAAGACTGGATAGGAAATTAAGAGGCATCTTTTAATTTTTAAAAGACCTTTTTCGAAAGGTATGCTTAAAGAGGGGCTTGCGCCACATTAGTTAGTTGGTAAGGTAAAGGCTTACCAAGACGATGATGTGTAGCTGGACTGAGAGGTCGAACAGCCACATTGGGACTGAGACACGGCCCAAACTCCTACGGGAGGCAGCAGTAAGGAATTTTTGGCAATGGAGGAAACTCTGACCGAGCGACGCCGCGTGAACAATGAAGTACTTCGGTATGTAAAGTTCTTTTATTGAAAAAGAAAAAATAGTGGAAAAACTATCTTGACATTATTCAATGAATAAGCCCCGGCTAATTATGTGCCAGCAGCCGCGGTAATACATAAGGGGCGAGCGTTATCCGGAATTATTGGGCGTAAAGGGTGCGTAGGCGGTTTGATAAGTCTATAGTTTAAATGCAGTGCTTAACGCTGTAGCGCTATAGAAACTGTCTGACTAGAGTTAGATAGAGGCAAGCGGAATTCCATGTGTAGCGGTAAAATGCGTAAATATATGGAGGAACACCAGAGGCGTAGGCGGCTTGCTGGGTCTTAACTGACGCTGAGGCACGAAAGCGTGGGGAGCAAACAGGATTAGATACCCTGGTAGTCCACGCCGTAAACGATGAGTACTAAGTGTCGGGTTTCGGCTCGGTACTGAAGTTAACACATTAAGTACTCCGCCTGAGTAGTACGTACGCAAGTATGAAACTTAAAGGAATTGACGGGACCCCGCACAAGCGGTGGATCATGTTGTTTAATTCGAAGATACACGAAAAACCTTACCAGGTCTTGACATAATTTTGCGACATTATAGAAATATAATGAAGGTTATCAGAATTACAGGTGGTGCATGGTTGTCGTCAGCTCGTGTCGTGAGATGTTAGGTTAAGTCCTAAAACGAGCGCAACCCTTGTCGTTAGTTGCGACCACGTAATGGTGAGCACTTTAGCGAGACTGCCAATGAAAAATTGGAGGAAGGTGAGGATTACGTCAAATCATCATGCCCCTTATGATCTGGGCTACAAACGTGATACAATGGCTGTTACAAAGAGTAGCTACAACGTGAGTTTTTAGCCAATCTCAAAAAAACAGTCTCAGTTCGGATTGAAGTCTGCAACTCGACTTCATGAAGTTGGAATCGCTAGTAATCGCGAATCAGCATGTCGCGGTGAATACGTTCTCGGGGTTTGTACACACCGCCCGTCAAACCACGAAAGTTGATAATACCCGAAAGCGGTCGCCTAACTTCGTCAGAAGAGGGAGCCGTCTAAGGTAGGATCGATGATTGGGGTTAAGTCGTAACAAGGTATCCCTACCGGAAGGTGGGGATGGATCACCTCCTTTC
>gi|486139254|gb|JX857826.1| Blueberry stunt phytoplasma isolate BBSWildc2-NJ 16S ribosomal RNA gene, partial sequence 1..1503
AACGCTGGCGGCGCGCCTAATACATGCAAGTCGAACGGAAGTTTAAGCAATTAAACTTTAGTGGCGAACGGGTGAGTAACGCGTAAGCAATCTGCCCCTAAGACGAGGATAACAGTTGGAAACGACTGCTAAGATTGGATAGGAGACAAGAAGGCATCTTCTTCTTTTTAAAAGACCTAGCAATAGGTATGCTTAGGGAGGAGCTTGCGTCACATTAGTTAGTTGGTGGGGTAAAGGCCTACCAAGACTATGATGTGTAGCCGGGCTGAGAGGTTGAACGGCCACATTGGGACTGAGACACGGCCCAAACTCCTACGGGAGGCAGCAGTAGGGAATTTTCGGCAATGGAGGAAACTCTGACCGAGCAACGCCGCGTGAACGATGAAGTATTTCGGTACGTAAAGTTCTTTTATTAGGGAAGAATAAATGATGGAAAAATCATTCTGACGGTACCTAATGAATAAGCCCCGGCTAACTATGTGCCAGCAGCCGCGGTAATACATAGGGGGCAAGCGTTATCCGGAATTATTGGGCGTAAAGGGTGCGTAGGCGGTTAAATAAGTTTATGGTCTAAGTGCAATGCTCAACATTGTGATGCTATAAAAACTGTTTAGCTAGAGTAAGATAGAGGCAAGTGGAATTCCATGTGTAGTGGTAAAATGCGTAAATATATGGAGGAACACCAGTAGCGAAGGCGGCTTGCTGGGTCTTTACTGACGCTGAGGCACGAAAGCGTGGGGAGCAAACAGGATTAGATACCCTGGTAGTCCACGCCGTAAACGATGAGTACTAAACGTTGGGTAAAACCAGTGTTGAAGTTAACACATTAAGTACTCCGCCTGAGTAGTACGTACGCAAGTATGAAACTTAAAGGAATTGACGGGACTCCGCACAAGCGGTGGATCATGTTGTTTAATTCGAAGGTACCCGAAAAACCTCACCAGGTCTTGACATGCTTCTGCAAAGCTGTAGAAACACAGTGGAGGTTATCAGTTGCACAGGTGGTGCATGGTTGTCGTCAGCTCGTGTCGTGAGATGTTGGGTTAAGTCCCGCAACGAGCGCAACCCTTATTGTTAGTTACCAGCACGTAATGGTGGGGACTTTAGCAAGACTGCCGGTGATAAATTGGAGGAAGGTGGGGACGACGTCAAATCATCATGCCCCTTATGACCTGGGCTACAAACGTGATACAATGGCTGTTACAAAGGGTGGCTGAAACGCAAGTTTTTGGCGAATCTCAAAAAAACAGTCTCAGTTCGGATTGAAGTCTGCAACTCGACTTCATGAAGTTGGAATCGCTAGTAATCGCGAATCAGCATGTCGCGGTGAATACGTTCTCGGGGTTTGTACACACCGCCCGTCAAACCACGAAAGTTGGCAATACCCAAAGCCGGTGGCCTAACTTCGCAAGAAGAGGGAACCGTCTAAGGTAGGGTTGATGATTGGGGTTAAGTCGTAACAAGGTATCCCTACCGGAAGGTGGGGATGGATCACCTCCTTTC
>gi|486139252|gb|JX857825.1| Blueberry stunt phytoplasma isolate BBS45-NJ 16S ribosomal RNA gene, partial sequence 1..1483
CGCCTAATACATGCAAGTCGAACGGAAGTTTAANCAATTAAACTTTAGTGGCGAACGGGTGAGTAACGCGTAAGCAATCTGCCCCTAAGACGAGGATAACAGTTGGAAACGACTGCTAAGANTGGATAGGAGACAAGAAGGCATCTTCTTCTTTTTAAAAGACCTAGCAATAGGTATGCTTAGGGAGGAGCTTGCGTCACATTAGTTAGTTGGTGGGGTAAAGGCCTACCAAGACTATGATGTGTAGCCGGGCTGAGAGGTTGAACGGCCACATTGGGACTGAGACACGGCCCAAACTCCTACGGGAGGCAGCAGTAGGGAATTTTCGGCAATGGAGGAAACTCTGACCGAGCAACGCCGCGTGAACGATGAAGTATTTCGGTACGTAAAGTTCTTTTATTAGGGAAGAATAAATGATGGAAAAATCATTCTGACGGTACCTAATGAATAAGCCCCGGCTAACTATGTGCCAGCAGCCGCGGTAATACATAGGGGGCAAGCGTTATCCGGAATTATTGGGCGTAAAGGGTGCGTAGGCGGTTAAATAAGTTTATGGTCTAAGTGCAATGCTCAACATTGTGATGCTATAAAAACTGTTTAGCTAGAGTAAGATAGAGGCAAGTGGAATTCCATGTGTAGTGGTAAAATGCGTAAATATATGGAGGAACACCAGTAGCGAAGGCGGCTTGCTGGGTCTTTACTGACGCTGAGGCACGAAAGCGTGGGGAGCAAACAGGATTAGATACCCTGGTAGTCCACGCCGTAAACGATGAGTACTAAACGTTGGGTAAAACCAGTGTTGAAGTTAACACATTAAGTACTCCGCCTGAGTAGTACGTACGCAAGTATGAAACTTAAAGGAATTGACGGGACTCCGCACAAGCGGTGGATCATGTTGTTTAATTCGAAGGTACCCGAAAAACCTCACCAGGTCTTGACATGCTTCTGCAAAGCTGTAGAAACACAGTGGAGGTTATCAGTTGCACAGGTGGTGCATGGTTGTCGTCAGCTCGTGTCGTGAGATGTTGGGTTAAGTCCCGCAACGAGCGCAACCCTTATTGTTAGTTACCAGCACGTAATGGTGGGGACTTTAGCAAGACTGCCGGTGATAAATTGGAGGAAGGTGGGGACGACGTCAAATCATCATGCCCCTTATGACCTGGGCTACAAACGTGATACAATGGCTGTTACAAAGGGTNGCTGAAACGCAAGTTTTTGGCGAATCTCAAAAAAACAGTCTCAGTTCGGATTGAAGTCTGCAACTCGACTTCATGAAGTTGGAATCGCTAGTAATCGCGAATCAGCATGTCGCGGTGAATACGTTCTCGGGGTTTGTACACACCGCCCGTCAAACCACGAAAGTTGGCAATACCCAAAGCCGGTGGCCTAACTTCGCAAGAAGAGGGAACCGTCTAAGGTAGGGTTGATGATTGGGGTTAAGTCGTAACCAAGGTATCCCTACCGGAAGGTGGGGATGGATCAC
>gi|486139250|gb|JX857824.1| Blueberry stunt phytoplasma isolate BBS44-NJ 16S ribosomal RNA gene, partial sequence 1..1488
CGCCTAATACATGCAAGTCGAACGGAAGTTTAANCAATTAAACTTTAGTGGCGAACGGGTGAGTAACGCGTAAGCAATCTGCCCCTAAGACGAGGATAACAGTTGGAAACGACTGCTAAGANTGGATAGGAGACAAGAAGGCATCTTCTTCTTTTTAAAAGACCTAGCAATAGGTATGCTTAGGGAGGAGCTTGCGTCACATTAGTTAGTTGGTGGGGTAAAGGCCTACCAAGACTATGATGTGTAGCCGGGCTGAGAGGTTGAACGGCCACATTGGGACTGAGACACGGCCCAAACTCCTACGGGAGGCAGCAGTAGGGAATTTTCGGCAATGGAGGAAACTCTGACCGAGCAACGCCGCGTGAACGATGAAGTATTTCGGTACGTAAAGTTCTTTTATTAGGGAAGAATAAATGATGGAAAAATCATTCTGACGGTACCTAATGAATAAGCCCCGGCTAACTATGTGCCAGCAGCCGCGGTAATACATAGGGGGCAAGCGTTATCCGGAATTATTGGGCGTAAAGGGTGCGTAGGCGGTTAAATAAGTTTATGGTCTAAGTGCAATGCTCAACATTGTGATGCTATAAAAACTGTTTAGCTAGAGTAAGATAGAGGCAAGTGGAATTCCATGTGTAGTGGTAAAATGCGTAAATATATGGAGGAACACCAGTAGCGAAGGCGGCTTGCTGGGTCTTTACTGACGCTGAGGCACGAAAGCGTGGGGAGCAAACAGGATTAGATACCCTGGTAGTCCACGCCGTAAACGATGAGTACTAAACGTTGGGTAAAACCAGTGTTGAAGTTAACACATTAAGTACTCCGCCTGAGTAGTACGTACGCAAGTATGAAACTTAAAGGAATTGACGGGACTCCGCACAAGCGGTGGATCATGTTGTTTAATTCGAAGGTACCCGAAAAACCTCACCAGGTCTTGACATGCTTCTGCAAAGCTGTAGAAACACAGTGGAGGTTATCAGTTGCACAGGTGGTGCATGGTTGTCGTCAGCTCGTGTCGTGAGATGTTGGGTTAAGTCCCGCAACGAGCGCAACCCTTATTGTTAGTTACCAGCACGTAATGGTGGGGACTTTAGCAAGACTGCCGGTGATAAATTGGAGGAAGGTGGGGACGACGTCAAATCATCATGCCCCTTATGACCTGGGCTACAAACGTGATACAATGGCTGTTACAAAGGGTNGCTGAAACGCAAGTTTTTGGCGAATCTCAAAAAAACAGTCTCAGTTCGGATTGAAGTCTGCAACTCGACTTCATGAAGTTGGAATCGCTAGTAATCGCGAATCAGCATGTCGCGGTGAATACGTTCTCGGGGTTTGTACACACCGCCCGTCNAACCACGAAAGTTGGCAATACCCAAAGCCGGTGGCCTAACTTCGCAAGAAGAGGGAATCCGTCTAAGGTAGGGTTGATGATTGGGGTTAAGTCGTAACCAAGGTATCCCTACCGGAAGGTGGGGATGGTCACTCCTT
>gi|486139248|gb|JX857823.1| Candidatus Phytoplasma phoenicium isolate BBS40-NJ 16S ribosomal RNA gene, partial sequence 1..1479
CGCTAATACATGCAAGTCGAACGGAAATCTTCGGGTTTTAGTGGCGAACGGGTGAGTAACACGTAAGCAACCTGCCTTTAAGACGTGGATAACAATTGGAAACAGTTGCTAAGACAGGATAGGAAATTAAGAGGCATCTTTTAATTTTTAAAAGACCTTTTCGAAAGGTATGCTTAAAGAGGGGCTTGCGCCACATTAGTTAGTTGGTAAGGTAAAAGCTTACCAAGACGATGATGTGTAGCTGGACTGAGAGGTCGAACAGCCACATTGGGACTGAGACACGGCCCAAACTCCTACGGGAGGCAGCAGTAAGGAATTTTTGGCAATGGAGGAAACTCTGACCGAGCGACGCCGCGTGAACAATGAAGTACTTCGGTATGTAAAGTTCTTTTATTGAAAAAGAAAAAATAGTGGAAAAACTATCTTGACATTATTCAATGAATAAGCCCCGGCTAATTATGTGCCAGCAGCCGCGGTAATACATAAGGGGCGAGCGTTATCCGGAATTATTGGGCGTAAAGGGTGCGTAGGCGGTTTGATAAGTCTATAGTTTAAATGCAGTGCTTAACGCTGTAGCGCTATAGAAACTGTCTGACTAGAGTTGGATAGAGGCAAGCGGAATTCCATGTGTAGCGGTAAAATGCGTAAATATATGGAGGAACACCAGAGGCGTAGGCGGCTTGCTGGGTCTTAACTGACGCTGAGGCACGAAAGCGTGGGGAGCAAACAGGATTAGATACCCTGGTAGTCCACGCCGTAAACGATGAGTACTAAGTGTCGGGTTTCGGCTCGGTACTGAAGTTAACACATTAAGTACTCCGCCTGAGTAGTACGTACGCAAGTATGAAACTTAAAGGAATTGACGGGACCCCGCACAAGCGGTGGATCATGTTGTTTAATTCGAAGATACACGAAAAACCTTACCAGGTCTTGACATAGTTTTGCGACATTATAGAAATATAATGAAGGTTATCAGAATTACAGGTGGTGCATGGTTGTCGTCAGCTCGTGTCGTGAGATGTTAGGTTAAGTCCTAAAACGAGCGCAACCCTTGTCGTTAGTTGCGACCACGTAACGGTGAGCACTTTAGCGAGACTGCCAATGAAAAATTGGAGGAAGGTGAGGATTACGTCAAATCATCATGCCCCTTATGATCTGGGCTACAAACGTGATACAATGGCTGTTACAAAGAGTAGCTACAACGTGAGTTTTTAGCCAATCTCAAAAAAACAGTCTCAGTTCGGATTGAAGTCTGCAACTCGACTTCATGAAGTTGGAATCGCTAGTAATCGCGAATCAGCATGTCGCGGTGAATACGTTCTCGGGGTTTGTACACACCGCCCGTCAAACCACGAAAGTTGATAATACCCGAAAGCGGTCGCCTAACTTCGTCAGAAGAGGGAGCCGTCTAAGGTAGGATCGATGATTGGGGTTAAGTCGTAACAAGGTATCCCTACCGGAAGGTGGGGATGGATCACC
>gi|486139246|gb|JX857822.1| Blueberry stunt phytoplasma isolate BBS37-NJ 16S ribosomal RNA gene, partial sequence 1..1491
CGCCTAATACATGCAAGTCGAACGGAAGTTTAANCAATTAAACTTTAGTGGCGAACGGGTGAGTAACGCGTAAGCAATCTGCCCCTAAGACGAGGATAACAGTTGGAAACGACTGCTAAGATTGGATAGGAGACAAGAAGGCATCTTCTTCTTTTTAAAAGACCTAGCAATAGGTATGCTTAGGGAGGAGCTTGCGTCACATTAGTTAGTTGGTGGGGTAAAGGCCTACCAAGACTATGATGTGTAGCCGGGCTGAGAGGTTGAACGGCCACATTGGGACTGAGACACGGCCCAAACTCCTACGGGAGGCAGCAGTAGGGAATTTTCGGCAATGGAGGAAACTCTGACCGAGCAACGCCGCGTGAACGATGAAGTATTTCGGTACGTAAAGTTCTTTTATTAGGGAAGAATAAATGATGGAAAAATCATTCTGACGGTACCTAATGAATAAGCCCCGGCTAACTATGTGCCAGCAGCCGCGGTAATACATAGGGGGCAAGCGTTATCCGGAATTATTGGGCGTAAAGGGTGCGTAGGCGGTTAAATAAGTTTATGGTCTAAGTGCAATGCTCAACATTGTGATGCTATAAAAACTGTTTAGCTAGAGTAAGATAGAGGCAAGTGGAATTCCATGTGTAGTGGTAAAATGCGTAAATATATGGAGGAACACCAGTAGCGAAGGCGGCTTGCTGGGTCTTTACTGACGCTGAGGCACGAAAGCGTGGGGAGCAAACAGGATTAGATACCCTGGTAGTCCACGCCGTAAACGATGAGTACTAAACGTTGGGTAAAACCAGTGTTGAAGTTAACACATTAAGTACTCCGCCTGAGTAGTACGTACGCAAGTATGAAACTTAAAGGAATTGACGGGACTCCGCACAAGCGGTGGATCATGTTGTTTAATTCGAAGGTACCCGAAAAACCTCACCAGGTCTTGACATGCTTCTGCAAAGCTGTAGAAACACAGTGGAGGTTATCAGTTGCACAGGTGGTGCATGGTTGTCGTCAGCTCGTGTCGTGAGATGTTGGGTTAAGTCCCGCAACGAGCGCAACCCTTATTGTTAGTTACCAGCACGTAATGGTGGGGACTTTAGCAAGACTGCCGGTGATAAATTGGAGGAAGGTGGGGACGACGTCAAATCATCATGCCCCTTATGACCTGGGCTACAAACGTGATACAATGGCTGTTACAAAGGGTNGCTGAAACGCAAGTTTTTGGCGAATCTCAAAAAAACAGTCTCAGTTCGGATTGAAGTCTGCAACTCGACTTCATGAAGTTGGAATCGCTAGTAATCGCGAATCAGCATGTCGCGGTGAATACGTTCTCGGGGTTTGTACACACCGCCCGTCAAACCACGAAAGTTGGCAATACCCAAAGCCGGTGGCCTAACTTCGCAAGAAGAGGGAACCGTCTAAGGTAGGGTTGATGATTGGGGTTAAGTCGTAACAAGGTATCCCTACCGGAAGGTGGGGATGGATCACTCCTTTAAG
>gi|486139244|gb|JX857821.1| Blueberry stunt phytoplasma isolate BBS36-NJ 16S ribosomal RNA gene, partial sequence 1..1487
GCCTAATACATGCAAGTCGAACGGAAGTTTAAGCAATTAAACTTTAGTGGCGAACGGGTGAGTAACGCGTAAGCAATCTGCCCCTAAGACGAGGATAACAGTTGGAAACGACTGCTAAGANTGGATAGGAGACAAGAAGGCATCTTCTTCTTTTTAAAAGACCTAGCAATAGGTATGCTTAGGGAGGAGCTTGCGTCACATTAGTTAGTTGGTGGGGTAAAGGCCTACCAAGACTATGATGTGTAGCCGGGCTGAGAGGTTGAACGGCCACATTGGGACTGAGACACGGCCCAAACTCCTACGGGAGGCAGCAGTAGGGAATTTTCGGCAATGGAGGAAACTCTGACCGAGCAACGCCGCGTGAACGATGAAGTATTTCGGTACGTAAAGTTCTTTTATTAGGGAAGAATAAATGATGGAAAAATCATTCTGACGGTACCTAATGAATAAGCCCCGGCTAACTATGTGCCAGCAGCCGCGGTAATACATAGGGGGCAAGCGTTATCCGGAATTATTGGGCGTAAAGGGTGCGTAGGCGGTTAAATAAGTTTATGGTCTAAGTGCAATGCTCAACATTGTGATGCTATAAAAACTGTTTAGCTAGAGTAAGATAGAGGCAAGTGGAATTCCATGTGTAGTGGTAAAATGCGTAAATATATGGAGGAACACCAGTAGCGAAGGCGGCTTGCTGGGTCTTTACTGACGCTGAGGCACGAAAGCGTGGGGAGCAAACAGGATTAGATACCCTGGTAGTCCACGCCGTAAACGATGAGTACTAAACGTTGGGTAAAACCAGTGTTGAAGTTAACACATTAAGTACTCCGCCTGAGTAGTACGTACGCAAGTATGAAACTTAAAGGAATTGACGGGACTCCGCACAAGCGGTGGATCATGTTGTTTAATTCGAAGGTACCCGAAAAACCTCACCAGGTCTTGACATGCTTCTGCAAAGCTGTAGAAACACAGTGGAGGTTATCAGTTGCACAGGTGGTGCATGGTTGTCGTCAGCTCGTGTCGTGAGATGTTGGGTTAAGTCCCGCAACGAGCGCAACCCTTATTGTTAGTTACCAGCACGTAATGGTGGGGACTTTAGCAAGACTGCCGGTGATAAATTGGAGGAAGGTGGGGACGACGTCAAATCATCATGCCCCTTATGACCTGGGCTACAAACGTGATACAATGGCTGTTACAAAGGGTNGCTGAAACGCAAGTTTTTGGCGAATCTCAAAAAAACAGTCTCAGTTCGGATTGAAGTCTGCAACTCGACTTCATGAAGTTGGAATCGCTAGTAATCGCGAATCAGCATGTCGCGGTGAATACGTTCTCGGGGTTTGTACACACCGCCCGTCAAACCACGAAAGTTGGCAATACCCAAAGCCGGTGGCCTAACTTCGCAAGAAGAGGGAACCGTCTAAGGTAGGGTTGATGATTGGGGTTAAGTCGTAACAAGGTATCCCTACCGGAAGGTGGGGATGGTCACTCTTTAG
>gi|486139242|gb|JX857820.1| Blueberry stunt phytoplasma isolate BBS35-NJ 16S ribosomal RNA gene, partial sequence 1..1487
GCCTAATACATGCAAGTCGAACGGAAGTTTAAGCAATTAAACTTTAGTGGCGAACGGGTGAGTAACGCGTAAGCAATCTGCCCCTAAGACGAGGATAACAGTTGGAAACGACTGCTAAGANTGGATAGGAGACAAGAAGGCATCTTCTTCTTTTTAAAAGACCTAGCAATAGGTATGCTTAGGGAGGAGCTTGCGTCACATTAGTTAGTTGGTGGGGTAAAGGCCTACCAAGACTATGATGTGTAGCCGGGCTGAGAGGTTGAACGGCCACATTGGGACTGAGACACGGCCCAAACTCCTACGGGAGGCAGCAGTAGGGAATTTTCGGCAATGGAGGAAACTCTGACCGAGCAACGCCGCGTGAACGATGAAGTATTTCGGTACGTAAAGTTCTTTTATTAGGGAAGAATAAATGATGGAAAAATCATTCTGACGGTACCTAATGAATAAGCCCCGGCTAACTATGTGCCAGCAGCCGCGGTAATACATAGGGGGCAAGCGTTATCCGGAATTATTGGGCGTAAAGGGTGCGTAGGCGGTTAAATAAGTTTATGGTCTAAGTGCAATGCTCAACATTGTGATGCTATAAAAACTGTTTAGCTAGAGTAAGATAGAGGCAAGTGGAATTCCATGTGTAGTGGTAAAATGCGTAAATATATGGAGGAACACCAGTAGCGAAGGCGGCTTGCTGGGTCTTTACTGACGCTGAGGCACGAAAGCGTGGGGAGCAAACAGGATTAGATACCCTGGTAGTCCACGCCGTAAACGATGAGTACTAAACGTTGGGTAAAACCAGTGTTGAAGTTAACACATTAAGTACTCCGCCTGAGTAGTACGTACGCAAGTATGAAACTTAAAGGAATTGACGGGACTCCGCACAAGCGGTGGATCATGTTGTTTAATTCGAAGGTACCCGAAAAACCTCACCAGGTCTTGACATGCTTCTGCAAAGCTGTAGAAACACAGTGGAGGTTATCAGTTGCACAGGTGGTGCATGGTTGTCGTCAGCTCGTGTCGTGAGATGTTGGGTTAAGTCCCGCAACGAGCGCAACCCTTATTGTTAGTTACCAGCACGTAATGGTGGGGACTTTAGCAAGACTGCCGGTGATAAATTGGAGGAAGGTGGGGACGACGTCAAATCATCATGCCCCTTATGACCTGGGCTACAAACGTGATACAATGGCTGTTACAAAGGGTNGCTGAAACGCAAGTTTTTGGCGAATCTCAAAAAAACAGTCTCAGTTCGGATTGAAGTCTGCAACTCGACTTCATGAAGTTGGAATCGCTAGTAATCGCGAATCAGCATGTCGCGGTGAATACGTTCTCGGGGTTTGTACACACCGCCCGTCAAACCACGAAAGTTGGCAATACCCAAAGCCGGTGGCCTAACTTCGCAAGAAGAGGGAACCGTCTAAGGTAGGGTTGATGATTGGGGTTAAGTCGTAACAAGGTATCCCTACCGGAAGGTGGGGATGATCACTCTTTAG
>gi|486139240|gb|JX857819.1| Blueberry stunt phytoplasma isolate BBS24-NJ 16S ribosomal RNA gene, partial sequence 1..1451
AATTAAACTTTAGTGGCGAACGGGTGAGTAACGCGTAAGCAATCTGCCCCTAAGACGAGGATAACAGTTGGAAACGACTGCTAAGANTGGATAGGAGACAAGAAGGCATCTTCTTCTTTTTAAAAGACCTAGCAATAGGTATGCTTAGGGAGGAGCTTGCGTCACATTAGTTAGTTGGTGGGGTAAAGGCCTACCAAGACTATGATGTGTAGCCGGGCTGAGAGGTTGAACGGCCACATTGGGACTGAGACACGGCCCAAACTCCTACGGGAGGCAGCAGTAGGGAATTTTCGGCAATGGAGGAAACTCTGACCGAGCAACGCCGCGTGAACGATGAAGTATTTCGGTACGTAAAGTTCTTTTATTAGGGAAGAATAAATGATGGAAAAATCATTCTGACGGTACCTAATGAATAAGCCCCGGCTAACTATGTGCCAGCAGCCGCGGTAATACATAGGGGGCAAGCGTTATCCGGAATTATTGGGCGTAAAGGGTGCGTAGGCGGTTAAATAAGTTTATGGTCTAAGTGCAATGCTCAACATTGTGATGCTATAAAAACTGTTTAGCTAGAGTAAGATAGAGGCAAGTGGAATTCCATGTGTAGTGGTAAAATGCGTAAATATATGGAGGAACACCAGTAGCGAAGGCGGCTTGCTGGGTCTTTACTGACGCTGAGGCACGAAAGCGTGGGGAGCAAACAGGATTAGATACCCTGGTAGTCCACGCCGTAAACGATGAGTACTAAACGTTGGGTAAAACCAGTGTTGAAGTTAACACATTAAGTACTCCGCCTGAGTAGTACGTACGCAAGTATGAAACTTAAAGGAATTGACGGGACTCCGCACAAGCGGTGGATCATGTTGTTTAATTCGAAGGTACCCGAAAAACCTCACCAGGTCTTGACATGCTTCTGCAAAGCTGTAGAAACACAGTGGAGGTTATCAGTTGCACAGGTGGTGCATGGTTGTCGTCAGCTCGTGTCGTGAGATGTTGGGTTAAGTCCCGCAACGAGCGCAACCCTTATTGTTAGTTACCAGCACGTAATGGTGGGGACTTTAGCAAGACTGCCGGTGATAAATTGGAGGAAGGTGGGGACGACGTCAAATCATCATGCCCCTTATGACCTGGGCTACAAACGTGATACAATGGCTGTTACAAAGGGTGGCTGAAACGCAAGTTTTTGGCGAATCTCAAAAAAACAGTCTCAGTTCGGATTGAAGTCTGCAACTCGACTTCATGAAGTTGGAATCGCTAGTAATCGCGAATCAGCATGTCGCGGTGAATACGTTCTCGGGGTTTGTACACACCGCCCGTCAAACCACGAAAGTTGGCAATACCCAAAGCCGGTGGCCTAACTTCGCAAGAAGAGGGAACCGTCTAAGGTAGGGTTGATGATTGGGGTTAAGTCGTAACAAGGTATCCCTACCGGAAGGTGGGGATGGTCACTCCTT
>gi|486139238|gb|JX857818.1| Blueberry stunt phytoplasma isolate BBS18-NJ 16S ribosomal RNA gene, partial sequence 1..1483
CCTAATACATGCAAGTCGAACGGAAGTTTAAGCAATTAAACTTTAGTGGCGAACGGGTGAGTAACGCGTAAGCAATCTGCCCCTAAGACGAGGATAACAGTTGGAAACGACTGCTAAGATTGGATAGGAGACAAGAAGGCATCTTCTTCTTTTTAAAAGACCTAGAAATAGGTATGCTTAGGGAGGAGCTTGCGTCACATTAGTTAGTTGGTGGGGTAAAGGCCTACCAAGACTATGATGTGTAGCCGGGCTGAGAGGTTGAACGGCCACATTGGGACTGAGACACGGCCCAAACTCCTACGGGAGGCAGCAGTAGGGAATTTTCGGCAATGGAGGAAACTCTGACCGAGCAACGCCGCGTGAACGATGAAGTATTTCGGTACGTAAAGTTCTTTTATTAGGGAAGAATAAATGATGGAAAAATCATTCTGACGGTACCTAATGAATAAGCCCCGGCTAACTATGTGCCAGCAGCCGCGGTAATACATAGGGGGCAAGCGTTATCCGGAATTATTGGGCGTAAAGGGTGCGTAGGCGGTTAAATAAGTTTATGGTCTAAGTGCAATGCTCAACATTGTGATGCTATAAAAACTGTTTAGCTAGAGTAAGATAGAGGCAAGTGGAATTCCATGTGTAGTGGTAAAATGCGTAAATATATGGAGGAACACCAGTAGCGAAGGCGGCTTGCTGGGTCTTTACTGACGCTGAGGCACGAAAGCGTGGGGAGCAAACAGGATTAGATACCCTGGTAGTCCACGCCGTAAACGATGAGTACTAAACGTTGGGTAAAACCAGTGTTGAAGTTAACACATTAAGTACTCCGCCTGAGTAGTACGTACGCAAGTATGAAACTTAAAGGAATTGACGGGACTCCGCACAAGCGGTGGATCATGTTGTTTAATTCGAAGGTACCCGAAAAACCTCACCAGGTCTTGACATGCTTCTGCAAAGCTGTAGAAACACAGTGGAGGTTATCAGTTGCACAGGTGGTGCATGGTTGTCGTCAGCTCGTGTCGTGAGATGTTGGGTTAAGTCCCGCAACGAGCGCAACCCTTATTGTTAGTTACCAGCACGTAATGGTGGGGACTTTAGCAAGACTGCCGGTGATAAATTGGAGGAAGGTGGGGACGACGTCAAATCATCATGCCCCTTATGACCTGGGCTACAAACGTGATACAATGGCTGTTACAAAGGGTNGCTGAAACGCAAGTTTTTGGCGAATCTCAAAAAAACAGTCTCAGTTCGGATTGAAGTCTGCAACTCGACTTCATGAAGTTGGAATCGCTAGTAATCGCGAATCAGCATGTCGCGGTGAATACGTTCTCGGGGTTTGTACACACCGCCCGTCAAACCACGAAAGTTGGCAATACCCAAAGCCGGTGGCCTAACTTCGCAAGAAGAGGGAACCGTCTAAGGTAGGGTTGATGATTGGGGTTAAGTCGTAANCAAGGTATCCCTACCGGAAGGTGGGGATGGATCACTC
>gi|486139233|gb|JX857817.1| Blueberry stunt phytoplasma isolate BBS17-NJ 16S ribosomal RNA gene, partial sequence 1..1442
ATTAACTTTAGTGGCGAACGGGTGAGTAACGCGTAAGCAATCTGCCCCTAAGACGAGGATAACAGTTGGAAACGACTGCTAAGACTGGATAGGAGACAAGAAGGCATCTTCTTCTTTTTAAAAGATCTAGCAATAGGTATGCTTAGGGAGGAGCTTGCGTCACATTAGTTAGTTGGTGGGGTAAAGGCCTACCAAGACTATGATGTGTAGCCGGGCTGAGAGGTTGAACGGCCACATTGGGACTGAGACACGGCCCAAACTCCTACGGGAGGCAGCAGTAGGGAATTTTCGGCAATGGAGGAAACTCTGACCGAGCAACGCCGCGTGAACGATGAAGTATTTCGGTACGTAAAGTTCTTTTATTAGGGAAGAATAAATGATGGAAAAATCATTCTGACGGTACCTAATGAATAAGCCCCGGCTAACTATGTGCCAGCAGCCGCGGTAATACATAGGGGGCAAGCGTTATCCGGAATTATTGGGCGTAAAGGGTGCGTAGGCGGTTAAATAAGTTTATGGTCTAAGTGCAATGCTCAACATTGTGATGCTATAAAAACTGTTTAGCTAGAGTAAGATAGAGGCAAGTGGAATTCCATGTGTAGTGGTAAAATGCGTAAATATATGGAGGAACACCAGTAGCGAAGGCGGCTTGCTGGGTCTTTACTGACGCTGAGGCACGAAAGCGTGGGGAGCAAACAGGATTAGATACCCTGGTAGTCCACGCCGTAAACGATGAGTACTAAACGTTGGGTAAAACCAGTGTTGAAGTTAACACATTAAGTACTCCGCCTGAGTAGTACGTACGCAAGTATGAAACTTAAAGGAATTGACGGGACTCCGCACAAGCGGTGGATCATGTTGTTTAATTCGAAGGTACCCGAAAAACCTCACCAGGTCTTGACATGCTTCTGCAAAGCTGTAGAAACACAGTGGAGGTTATCAGTTGCACAGGTGGTGCATGGTTGTCGTCAGCTCGTGTCGTGAGATGTTGGGTTAAGTCCCGCAACGAGCGCAACCCTTATTGTTAGTTACCAGCACGTAATGGTGGGGACTTTAGCAAGACTGCCGGTGATAAATTGGAGGAAGGTGGGGACGACGTCAAATCATCATGCCCCTTATGACCTGGGCTACAAACGTGATACAATGGCTGTTACAAAGGGTGGCTGAAACGCAAGTTTTTGGCGAATCTCAAAAAAACAGTCTCAGTTCGGATTGAAGTCTGCAACTCGACTTCATGAAGTTGGAATCGCTAGTAATCGCGAATCAGCATGTCGCGGTGAATACGTTCTCGGGGTTTGTACACACCGCCCGTCAAACCACGAAAGTTGGCAATACCCAAAGCCGGTGGCCTAACTTCGCAAGAAGAGGGAACCGTCTAAGGTAGGGTTGATGATTGGGGTTAAGTCGTAAACAAGGTATCCCTACCGGAAGGTGGGGATGGA
>gi|380449405|gb|JQ518318.1| Brinjal little leaf phytoplasma (Bihar) isolate Bihar 02 16S ribosomal RNA gene, partial sequence 1..1408
CAATTAAACTCTAGTGGCGAACGGGTGAGTAACGCGTAAGCAATCTGCCCCTAAGACGAGGATAACAGTTGGAAACGACTGCTAAGACTGGATAGGAGACAAGAAGGCATCTTCTTGTTTTTAAAAGACCTAGCAATAGGTATGCTTAGGGAGGAGCTTGCGTCACATTAGTTAGTTGGTGGGGCAAAGGCCTACCAAGACTATGATGTGTAGCCGGGCTGAGAGGTTGAACGGCCACATTGGGACTGAGACACGGCCCAAACTCCTACGGGAGGCAGCAGTAGGAAATTTTCGGCAATGGAGGAAACTCTGACCGAGCAACGCCGCGTGAACGATGAAGTATTTCGGTACGTAAAGTTCTTTTATTAGGGAAGAATAAATGATGGAAAAATCATTCTGACGGTACCTAATGAATAAGCCCCGGCAAACTATGTGCCAGCAGCCGCGGTAATACATAGGGGGCAAGCGTTATCCGGAATTATTGGGCGTAAAGGGTGCGTAGGCGGTTAAATAAGTTTATGGTCTAAGTGCAATGCTCAACATTGTGATGCTATAAAAACTGTTTAGCTAGAGTAAGATAGAGGCAAGTGGAATTCCATGTGTAGTGGTAAAATGCGTAAATATATGGAGGAACACCAGTAGCGAAAGCGGCTTGCTGGGTCTTTACTGACGCTGAGGCACGAAAGCGTGGGGAGCAAACAGGATTAGATACCCTGGTAGTCCACGCCGTAAACGATGAGTACTAAGTGTCGGGGTAAAACTCGGTACTGAAGTTAACACATTAAGTACTCCGCCTGAGTAGTACGTACGCAAGTATGAAACTTAAAGGAATTGACGGGACTCCGCACAAGCGGTGGATCATGTTGTTTAATTCGAAGATACACGAAAAATCTTACCAGGTCTTGACATACTCTGCAAAGCTATAGAAATATAGTGGAGGTTATCAGGGATACAGGTGGTGCATGGTTGTCGTCAGCTCGTGTCGTGAGATGTTGGGTTAAGTCCCGCAACGAGCGCAACCCTTATTGTTAGTTACCAGCACGTAATGGTGGGGACTTTAGCAAGACTGCCAGTGATAAATTGGAGGAAGGTGGGGACGACGTCAAATCATCATGCCCCTTATGACCTGGGCTACAAACGTGATACAATGGCTGTTACAAAGGGTAGCTGAAGCGCAAGTTTTTGGCGAATCTCAAAAAAACAGTCTCAGTTCGGATTGAAGTCTGCAACTCGACTTCATGAAGTTGGAATCGCTAGTAATCGCGAATCAGCATGTCGCGGTGAATACGTTCTCGGGGTTTGTACACACCGCCCGTCAAACCACGAAAGTTGGTAATACCCAAAGCCGGTGGCCTAACTTCGCAAGAAGAGGGAACCGTCTAAGGTAGGGTCGATGATTGGGGTTAAG
>gi|380449404|gb|JQ518317.1| Brinjal little leaf phytoplasma (Bihar) isolate Bihar 01 16S ribosomal RNA gene, partial sequence 1..1408
CAATTAAACTCTAGTGGCGAACGGGTGAGTAACGCGTAAGCAATCTGCCCCTAAGACGAGGATAACAGTTGGAAACGACTGCTAAGACTGGATAGGAGACAAGAAGGCATCTTCTTGTTTTTAAAAGACCTAGCAATAGGTATGCTTAGGGAGGAGCTTGCGTCACATTAGTTAGTTGGTGGGGCAAAGGCCTACCAAGACTATGATGTGTAGCCGGGCTGAGAGGTTGAACGGCCACATTGGGACTGAGACACGGCCCAAACTCCTACGGGAGGCAGCAGTAGGAAATTTTCGGCAATGGAGGAAACTCTGACCGAGCAACGCCGCGTGAACGATGAAGTATTTCGGTACGTAAAGTTCTTTTATTAGGGAAGAATAAATGATGGAAAAATCATTCTGACGGTACCTAATGAATAAGCCCCGGCAAACTATGTGCCAGCAGCCGCGGTAATACATAGGGGGCAAGCGTTATCCGGAATTATTGGGCGTAAAGGGTGCGTAGGCGGTTAAATAAGTTTATGGTCTAAGTGCAATGCTCAACATTGTGATGCTATAAAAACTGTTTAGCTAGAGTAAGATAGAGGCAAGTGGAATTCCATGTGTAGTGGTAAAATGCGTAAATATATGGAGGAACACCAGTAGCGAAAGCGGCTTGCTGGGTCTTTACTGACGCTGAGGCACGAAAGCGTGGGGAGCAAACAGGATTAGATACCCTGGTAGTCCACGCCGTAAACGATGAGTACTAAGTGTCGGGGTAAAACTCGGTACTGAAGTTAACACATTAAGTACTCCGCCTGAGTAGTACGTACGCAAGTATGAAACTTAAAGGAATTGACGGGACTCCGCACAAGCGGTGGATCATGTTGTTTAATTCGAAGATACACGAAAAATCTTACCAGGTCTTGACATACTCTGCAAAGCTATAGAAATATAGTGGAGGTTATCAGGGATACAGGTGGTGCATGGTTGTCGTCAGTTCGTGTCGTGAGATGTTGGGTTAAGTCCCGCAACGAGCGCAACCCTTATTGTTAGTTACCAGCACGTAATGGTGGGGACTTTAGCAAGACTGCCAGTGATAAATTGGAGGAAGGTGGGGACGACGTCAAATCATCATGCCCCTTATGACCTGGGCTACAAACGTGATACAATGGCTGTTACAAAGGGTAGCTGAAGCGCAAGTTTTTGGCGAATCTCAAAAAAACAGTCTCAGTTCGGATTGAAGTCTGCAACTCGACTTCATGAAGTTGGAATCGCTAGTAATCGCGAATCAGCATGTCGCGGTGAATACGTTCTCGGGGTTTGTACACACCGCCCGTCAAACCACGAAAGTTGGTAATACCCAAAGCCGGTGGCCTAACTTCGCAAGAAGAGGGAACCGTCTAAGGTAGGGTCGATGATTGGGGTTAAG
>gi|344195800|gb|JF436864.1| Chinaberry witches'-broom phytoplasma strain SD 16S ribosomal RNA gene, partial sequence 1..1432
CATGCAAGTCGAACGGAAGTTTAAGCAATTAAACTTTAGTGGCGAACGGGTGAGTAACGCGTAAGCAATCTGCCCCTAAGACGAGGATAACAGTTGGAAACGACTGCTAAGACTGGATAGGAGACAAGAAGGCATCTTCTTGTTTTTAAAAGACCTAGCAATAGGTATGCTTAGGGAGGAGCTTGCGTCACATTAGTTAGTTGGTGGGGTAAAGGCCTACCAAGACTATGATGTGTAGCCGGGCTGAGAGGTTGAACGGCCACATTGGGACTGAGACACGGCCCAAACTCCTACGGGAGGCAGCAGTAGGGAACTTTCGGCAATGGAGGAAACTCTGACCGAGCAACGCCGCGTGAACGATGAAGTATTTCGATACGTAAAGTTCTTTTATTAGGGAAGAATAAATGATGGAAAAATCATTCTGACGGTACCTAATGAATAAGCCCCGGCTAACTATGTGCCAGCAGCCGCGGTAATACATAGGGGGCAAGCGTTATCCGGAATTATTGGGCGTAAAGGGTGCGTAGGCGGTTAAATAAGTTTATGGTCTAAGTGCAATGCTCAACATTGTGATGCTATAAAAACTGTTTAGCTAGAGTAAGATAGAGGCAAGTGGAATTCCATGTGTAGTGGTAAAATGCGTAAATATATGGAGGAACACCAGTAGCGAAGGCGGCTTGCTGGGTCTTTACTGACGCTGAGGCACGAAAGCGTGGGGAGCAAACAGGATTAGATACCCTGGTAGTCCACGCCGTAAACGATGAGTACTAAACGTTGGGTAAAACCAGTGTTGAAGTTAACACATTAAGTACTCCGCCTGAGTAGTACGTACGCAAGTATGAAACTTAAAGGAATTGACGGGACTCCGCACAAGCGGTGGATCATGTTGTTTAATTCGAAGGTACCCGAAAAACCTCACCAGGTCTTGACATGCTTCTGCAAAGCTGTAGAAACACAGTGGAGGTTATCAGTTGCACAGGTGGTGCATGGTTGTCGTCAGCTCGTGTCGTGAGATGTTGGGTTAAGTCCCGCAACGAGCGCAACCCTTATTGTTAGTTACCAGCACGTAATGGTGGGGACTTTAGCAAGACTGCCAGTGATAAATTGGAGGAAGGTGGGGACGACGTCAAATCATCATGCCCCTTATGACCTGGGCTACAAACGTGATACAATGGCTGTTACAAAGGGTAGCTGAAGCGCAAGTTTTTGGCGAATCTCAAAAAAACAGTCTCAGTTCGGATTGAAGTCTGCAACTCGACTTCATGAAGTTGGAATCGCTAGTAATCGCGAATCAGCATGTCGCGGTGAATACGTTCTCGGGGTTTGTACACACCGCCCGTCAAACCACGAAAGTTGGCAATACCCAAAGCCGGTGGCCTAACTTCGCAAGAAGAGGGAACCGTCTAAGGTAGGGTCGATGATTGGGGTTAAG
>gi|344195779|gb|JF792181.1| 'Sophora sp.' witches'-broom phytoplasma 16S ribosomal RNA gene, partial sequence 1..1432
CATGCAAGTCGAACGGAGACCCCTCAAAAGGTCTTAGTGGCGAACGGGTGAGTAACACGTAAGTAACCTACCTTTAAGACGAGGATAACAATCGGAAACGGTTGCTAAGACTGGATAGGAAATAAAAAGGCATCTTTTTGTTTTTAAAAGACCTTCTTCGGAGGGTATGTTTAAAGAGGGGCTTGCGCCACATTAGTTAGTTGGTGAGGTAAAGGCTTACCAAGATTATGATGTGTAGCTGGACTGGGAGGTTGAACAGCCACATTGGGACTGAGACACGGCCCAAACTCCTACGGGAGGCAGCAGTAGGGAATTTTCGGCAATGGAGGAAACTCTGACCGAGCGACGCCGTGTGAACGATGAAGTATTTCGGTATGTAAAGTTCTTTTATTGAAGAAGAAGAAATAGTGGAAAAACTATCTTGACGTTATTCAATGAATAAGCCCCGGCTAACTATGTGCCAGCAGCCGCGGTAAGACATAGGGGGCGAGCGTTATCCGGAATTATTGGGCGTAAAGGGTGCGTAGGCGGTTAGATAAGTCTATAATTTAATTTCAGTGCTTAACGCTGTCTTGTTATAGAAACTGTCTTGACTAGAGTGAGATAGAGGCAAGCGGAATTCCATGTGTAGCGGTAAAATGTGTAAATATATGGAGGAACACCAGAAGCGTAGGCGGCTTGCTGGGTCTTTACTGACGCTGAGGCACGAAAGCGTGGGGAGCAAACAGGATTAGATACCCTGGTAGTCCACGCTGTAAACGATGAGTACTAAGTGTCGGGGCAACTCGGTACTGAAGTTAACACATTAAGTACTCCGCCTGAGTAGTACGTACGCAAGTATGAAACTTAAAGGAATTGACGGGACTCCGCACAAGCGGTGGATCATGTTGTTTAATTCGAAGATACACGAAAAACCTTACCAGGTCTTGACATACTCTGCGAAGCTATAGAAATATAGTGGAGGTTATCAGGGATACAGGTGGTGCATGGTTGTCGTCAGCTCGTGTCGTGAGATGTTAGGTTAAGTCCTAAAACGAACGCAACCCCTGTCGTTAGTTACCAGCACGTAATGGTGGGGACTTTAGCGAGACTGCCAATTAAACATTGGAGGAAGGTGGGGATAACGTCAAATCATCATGCCCCTTATGATCTGGGCTACAAACGTGATACAATGGCTGTTACAAAGAGTAGCTGAAACGCGAGTTTTTAGCCAATCTCAAAAAGACAGTCTTAGTCCGGATTGAAGTCTGCAACTCGACTTCATGAAGCTGGAATCGCTAGTAATCGCGAATCAGCATGTCGCGGTGAATACGTTCTCGGGGTTTGTACACACCGCCCGTCAAACCACGAAAGTTAGCAATACCCGAAAGCAGTGGCTTAACTTCGCAAGAAGAGGGAGCTGTCTAAGGTAGGGTCGATGATTGGGGTTAAG
>gi|22093794|dbj|D12581.2|MPL16SRIII Candidatus Phytoplasma oryzae gene for 16S ribosomal RNA 1..1523
AAGAGTTTGATCCTGGCTCAGGATAAACGCTGGCGGCGTGCTTAATACATGCAAGTCGAACGGAAATTTTCGGATTTTAGTGGCGAACGGGTGAGTAACACGTAAGTAACCTGCCTTTAAGACGAGGATAACAATTGGAAACAGTTGCTAAAACTGGATAGGAAATTAAAAGGTATCTTTTAATTTTTAAAAGACCTTCTTTCGAAGGTATACTTAAAGAGGGGCTTGCGGCACATTAGTTAGTTGGTAGGGTAATGGCCTACCAAGACTATGATGTGTAGCTGGACTGAGAGGTTGAACAGCCACATTGGGACTGAGACACGGCCCAAACTCCTACGGGAGGCAGCAGTAGGGAATTTTCGGCAATGGAGGAAACTCTGACCGAGCAACGCCGCGTGAACGATGAAGTATTTCGGTATGTAAAGTTCTTTTATTGAAGAAGAAAAAATAGTGGAAAAACTATCTTGACGCTATTCAATGAATAAGCCCCGGCAAACTATGTGCCAGCAGCCGCGGTAATACATAGGGGGCAAGCGTTATCCGGAATTATTGGGCGTAAAGGGTGCGTAGGCGGTTTGATAAGTCTATAGTTTAATTTCAGTGCTTAACACTGTCCTGCTATAGAAACTATCAGACTAGAGTGAGATAGAGGCAAGTGGAATTCCATGTGTAGCGGTAAAATGCGTAAATATATGGAGGAACACCAGAGGCGTAGGCGGCTTGCTGGGTCTTTACTGACGCTGAGGCACGAAAGCGTGGGGAGCAAACAGGATTAGATACCCTGGTAGTCCACGCCGTAAACGATGAGTACTAAGTGTCGGGGGAACTCGGTACTGAAGTTAACACATTAAGTACTCCGCCTGAGTAGTACGTACGCAAGTATGAAACTTAAAGGAATTGACGGGACTCCGCACAAGCGGTGGATCATGTTGTTTAATTCGAAGATACACGAAAAACCTTACCAGGTCTTGACATACTCTGCAAAGCTATAGCAATATAGTGGAGGTTATCAGGGATACAGGTGGTGCATGGTTGTCGTCAGCTCGTGTCGTGAGATGTTAGGTTAAGTCCTAAAACGAGCGCAACCCTTGTCATTAGTTGCCAGCATGTTATGATGGGCACTTTAATGAGACTGCCAATAAAAAATTGGAGGAAGGTGAGGATCACGTCAAATCATCATGCCCCTTATGATCTGGGCTACAAACGTGATACAATGGCTGTTACAAAGAGTAGCTAAAACGTAAGTTCAAGCCAATCTCAAAAAAACAGTCTCAGTTCGGATTGAAGTCTGCAACTCGACTTCATGAAGTTGGAATCGCTAGTAATCGCGAATCAGCATGTCGCGGTGAATACGTTCTCGGGGTTTGTACACACCGCCCGTCAAACCACGAAAGTTGGTAATACTCGAAAGCGGCAGCCTAACTTTTTCGAAAGAGGGAACCGTCTAAAGTAGGATCGATGATTGGGGTTAAGTCGTAACAAGGTATCCCTACCGGAAGGTGGGGATGGATCACCTCCTTTCT
>gi|23821271|dbj|AB054986.1| Candidatus Phytoplasma castaneae gene for 16S ribosomal RNA, partial sequence 1..1522
GTTTGATCCTGGCTCAGGATAAACGCTGGCGGCGTGCCTAATACATGCAAGTCGAACGGAAATCCTTCGGGATTTTAGTGGCGAACGGGTGAGTAACACGTAAGCAACCTGCCTTTAAGACGAAAATAACAATTGGAAACAGTTGCTAAGGTTGGATAGGAAATAAAGAGGCATCTTTTTATTTTTAAAAGACCTTCTTCGGAGGGTATGCTTAAAGAGGGGCTTGCGCAACATTAGTTAGTTGGAAGGGTAACGGCCTCCCAAGACGATGATGTTTAGCTGGACTGAGAGGTTGAACAGCCACATTGGGACTGAGACACGGCCCAAACTCCTACGGGAGGCAGCAGTAGGGAATTTTCGGCAATGGAGGAAACTCTGACCGAGCAACGCCGCGTGAACGATGAAGTATTTCGGTATGTAAAGTTCTTTTATTGAAGAAGAAAAAATAGTGGAAAAACTAAATTGACGTTATTCAATGAATAAGTCCCGGCTAATTATGTGCCAGCAGCCGCGGTAATACATAAGGGGCGAGCGTTATCCGGAATTATTGGGCGTAAAGGGTGCGTAGGCGGTTTGTTAAGTCTCTAGTTTAAAAACAATGCTCAACGTTGTTCCGCTAGAGAAACTGGCTTACTTGAGTGAGATAGGGGCAAGTGGAATTCCATGTGTAGCGGTAAAATGCGTAAATATATGGAGGAACACCAGAAGCGTAGGCGGCTTGCTGGGTCTTTACTGACGCTGAGGCACGAAAGCGTGGGGAGCAAACAGGATTAGATACCCTGGTAGTCCACGCCGTAAACGATGAGTACTAAGTGTCGGGTTTTCTCGGTACTGAAGTTAACACATTAAGTACTCCGCCTGAGTAGTACGTACGCAAGTATAAAACTTAAAGGAATTGACGGGATCTCGCACAAGCGGTGGATCATGTTGTTTAATTCGAAGATACACGAAAAACCTTACCAGGTCTTGACATACTCTGCGAAGCTCTAGAAATAGAGTGGAGGTTATCAGGGATACAGGTGGTGCATGGTTGTCGTCAGCTCGTGTCGTGAGATGTTAGGTTAAGTCCTAAAACGAGCGCAACCCTTGTCGTTAGTTACCAGCACGTTATGGTGGGCACTCTAACGAGACTGCCAATGATGAATTGGAGGAAGATGAGGATCACGTCAAATCATCATGCCCCTTATGATCTGGGCTACAAACGTGATACAATGGCTGTGACAAAGAGTAGCTGAAACGTGAGTTTTTAGCCAATCTCAAAAAAGCAGTCTCAGTTCGGATTGAAGTCTGCAACTCGACTTCATGAAGTTGGAATCGCTAGTAATCGTGAATCAGCATGTCGCGGTGAATACGTTCTCGGGGTTTGTACACACCGCCCGTCAAACCACGAAAGTTGACCGGACCCGAAAACGGTGGCCTAACTGCTTCGGCAGAGGGATCCGTCTAAGGTAAGGTTGGTGATTGGGGTTAAGTCGTAACAAGGTATCCCTACCGGAAGGTGGGGATGGATCACCTCCTTTCT
>gi|22163971|dbj|AB010425.2| Candidatus Phytoplasma japonicum gene for 16S rRNA, partial sequence 1..1521
GTTTGATCCTGGCTCAGGATTAACGCTGGCGGCGTGCCTAATACATGCAAGTCGAACGGAAGCCTTCGGGCTTTAGTGGCGAACGGGTGAGTAACGCGTAAGCAATCTGCCCCTAAGACGAGGATAACAGTTGGAAACGATTGCTAAGACTGGATAGGAGATAAGAAGGCATCTTCTTATTTTTAAAAGACCTAGTAATAGGTATGCTTAGAGAGGAGCTTGCGTCACATTAGTTAGTTGGTGGGGTAAAAGCCTACCAAGACTATGATGTGTAGCCGGGCTGAGAGGTCAAACGGCCACATTGGGACTGAGACACGGCCCAAACTCCTACGGGAGGCAGCAGTAAGGAATTTTCGGCAATGGAGGAAACTCTGACCGAGCAACGCCGCGTGAACGATGAAGTATTTCGGTACGTAAAGTTCTTTTATTAGGGAAGAAAAGATGGTGGAAAAACCATTATGACGGTATCTAATGAATAAGCCCCGGCTAACTATGTGCCAGCAGCCGCGGTAATACATAGGGGGCGAGCGTTATCCGGAATTATTGGGCGTAAAGGGTGCGTAGGCGGTTAAATAAGTCTGTGGTATAAACTCAATGCTCAACATTGTGGCGCTACAGAAACTGTTTAGCTAGAGTTGGATAGAGGCAAGTGGAATTTCATGTGTAGTGGTAAAATGCGTAAATATATGAAGGAACACCAGAAGCGAAGGCGGCTTGCTGGGTCTTAACTGACGCTGAGGCACGAAAGCGTGGGGAGCAAACAGGATTAGATACCCTGGTAGTCCACGCCCTAAACGATGAGTACTAAACGTTGGGTAAAACCAGTGTTGAAGTTAACACATTAAGTACTCCGCCTGAGTAGTACGTACGCAAGTATGAAACTTAAAGGAATTGACGGGACTCCGCACAAGCGGTGGATCATGTTGTTTAATTCGAAGGTACCCGAAAAACCTCACCAGGTCTTGACATGCTTTTGCGAAGTTGTAGAAATACAGTGGAGGTTATCAGAAGCACAGGTGGTGCATGGTTGTCGTCAGCTCGTGTCGTGAGATGTTGGGTTAAGTCCCGCAACGAGCGCAACCCTTGTTGTTAATTGCCAGCATGTAATGATGGGGACTTTAGCAAGACTGCCAGTGATAAATTGGAGGAAGGTGGGGACGACGTCAAATCATCATGCCCCTTATGACCTGGGCTACAAACGTGATACAATGGCTGTTACAAAGGGTAGCTAAAGCGCAAGCTTCTGGCGAATCTCAAAAAAGCAGTCTCAGTTCGGATTGAAGTCTGCAACTCGACTTTATGAAGTTGGAATCGCTAGTAATCGCGAATCAGCATGTCGCGGTGAATACGTTCTCGGGGTTTGTACACACCGCCCGTCAAACCACGAAAGTTGGCAATACCTAAAACCGGTGGCCTAACTTGAGCAATCAAGAGGGATCCGTCTAAGGTAGGGTTGATGATTGGGGTTAAGTCGTAACAAGGTATCCCTACCGGAAGGTGGGGATGGATTACCTCCTTTCT
>gi|22093793|dbj|D12580.2|MPL16SRII Tsuwabuki witches'-broom phytoplasma gene for 16S ribosomal RNA 1..1529
ATACGAAGAGTTTGATCCTGGCTCAGGATTAACGCTGGCGGCGTGCCTAATACATGCAAGTCGAACGGAAACCTTCGGGTTTTAGTGGCGAACGGGTGAGTAACACGTAAGCAACCTGCCCTTAAGACGAGGATAACAATTGGAAACAGTTGCTAAGACTGGATAGGAAAAGTGAAGGCATCTTTACTTTTTTAAAAGACCTTCTTTGAAGGTATGCTTAAGGAGGGGCTTGCGACACATTAGTTAGTTGGCAGGGTAAAGGCCTACCAAGACTATGATGTGTAGCTGGACTGAGAGGTTGAACAGCCACATTGGGACTGAGACACGGCCCAAACTCCTACGGGAGGCAGCAGTAGGGAATTTTCGGCAATGGAGGAAACTCTGACCGAGCAACGCCGCGTGAACGATGAAGTACCTCGGTATGTAAAGTTCTTTTATTAAGGAAGAAAAAAGAGTGGAAAAACTCCCTTGACGGTACTTAATGAATAAGCCCCGGCTAATTATGTGCCAGCAGCCGCGGTAATACATAAGGGGCGAGCGTTATCCGGAATTATTGGGCGTAAAGGGTGCGTAGGCGGTTTAATAAGTCTATAGTTTAATTTCAGCGCTTAACGCTGTTGTGCTATAGAAACTGTTTTACTAGAGTGAGATAGAGGCAAGCGGAATTCCATGTGTAGCGGTAAAATGCGTAAATATATGGAGGAACACCAGAGGCGTAGGCGGCTTGCTGGGTCTTTACTGACGCTGAGGCACGAAAGCGTGGGGAGCAAACAGGATTAGATACCCTGGTAGTCCACGCCGTAAACGATGAGTACTAAGTGTCGGGTAAAACCGGTACTGAAGTTAACACATTAAGTACTCCGCCTGAGTAGTACGTACGCAAGTATGAAACTTAAAGGAATTGACGGGACTCCGCACAAGCGGTGGATCATGTTGTTTAATTCGAAGATACACGAAAAACCTTACCAGGTCTTGACATTTTCTTGCGAAGTTATAGAAATATAATGGAGGTTATCAGGAAAACAGGTGGTGCATGGTTGTCGTCAGCTCGTGTCGTGAGATGTTAGGTTAAGTCCTAAAACGAGCGCAACCCTTGTCGTTAATTGCCAGCATGTAATGATGGGGACTTTAACGAGACTGCCAATGAAAAATTGGAGGAAGGTGGGGATTACGTCAAATCATCATGCCCCTTATGATCTGGGCTACAAACGTGATACAATGGTTGATACAAAGAGTAGCTGAAACGCGAGTTCTTAGCCAATCTCATAAAATCAATCTCAGTTCGGATTGAAGTCTGCAACTCGACTTCATGAAGTTGGAATCGCTAGTAATCGTGAATCAGCATGTCACGGTGAATACGTTCTCGGGGTTTGTACACACCGCCCGTCAAACCACGAAAGTTGGCAATACCCCAAAGCGGTCACCTAACTTCGCAAGAAGAAGGATCCGTCTAAGGTAGGGTCGATAATTGGGGTTAAGTCGTAACAAGGTATCCCTACCGGAAGGTGGGGATGGATCACCTCCTTTCT
>gi|22093537|dbj|D12569.2|MPLGI16S Onion yellows phytoplasma gene for 16S ribosomal RNA 1..1534
ATACGAAGAGTTTGATCCTGGCTCAGGATTAACGCTGGCGGCGTGCCTAATACATGCAAGTCGAACGGAAGTTTAAGCAATTAAACTTTAGTGGCGAACGGGTGAGTAACGCGTAAGCAATCTGCCCCTAAGACGAGGATAACAGTTGGAAACGACTGCTAAGACTGGATAGGAGACAAGAAGGCATCTTCTTGTTTTTAAAAGACCTAGCAATAGGTATGCTTAGGGAGGAGCTTGCGTCACATTAGTTAGTTGGTGGGGTAAAGGCCTACCAAGACTATGATGTGTAGCCGGGCTGAGAGGTTGAACGGCCACATTGGGACTGAGACACGGCCCAAACTCCTACGGGAGGCAGCAGTAGGGAATTTTCGGCAATGGAGGAAACTCTGACCGAGCAACGCCGCGTGAACGATGAAGTATTTCGGTACGTAAAGTTCTTTTATTAGGGAAGAATAAATGATGGAAAAATCATTCTGACGGTACCTAATGAATAAGCCCCGGCTAACTATGTGCCAGCAGCCGCGGTAATACATAGGGGGCAAGCGTTATCCGGAATTATTGGGCGTAAAGGGTGCGTAGGCGGTTAAATAAGTTTATGGTCTAAGTGCAATGCTCAACATTGTGATGCTATAAAAACTGTTTAGCTAGAGTAAGATAGAGGCAAGTGGAATTCCATGTGTAGTGGTAAAATGCGTAAATATATGGAGGAACACCAGTAGCGAAGGCGGCTTGCTGGGTCTTTACTGACGCTGAGGCACGAAAGCGTGGGGAGCAAACAGGATTAGATACCCTGGTAGTCCACGCCGTAAACGATGAGTACTAAACGTTGGGTAAAACCAGTGTTGAAGTTAACACATTAAGTACTCCGCCTGAGTAGTACGTACGCAAGTATGAAACTTAAAGGAATTGACGGGACTCCGCACAAGCGGTGGATCATGTTGTTTAATTCGAAGGTACCCGAAAAACCTCACCAGGTCTTGACATGCTTCTGCAAAGCTGTAGAAACACAGTGGAGGTTATCAGTTGCACAGGTGGTGCATGGTTGTCGTCAGCTCGTGTCGTGAGATGTTGGGTTAAGTCCCGCAACGAGCGCAACCCTTATTGTTAGTTACCAGCACGTAATGGTGGGGACTTTAGCAAGACTGCCAGTGATAAATTGGAGGAAGGTGGGGACGACGTCAAATCATCATGCCCCTTATGACCTGGGCTACAAACGTGATACAATGGCTGTTACAAAGGGTAGCTGAAGCGCAAGTTTTTGGCGAATCTCAAAAAAACAGTCTCAGTTCGGATTGAAGTCTGCAACTCGACTTCATGAAGTTGGAATCGCTAGTAATCGCGAATCAGCATGTCGCGGTGAATACGTTCTCGGGGTTTGTACACACCGCCCGTCAAACCACGAAAGTTGGAAATACCCAAAGCCGGTGGCCTAACTTCGCAAGAAGAGGGAACCGTCTAAGGTAGGTTCGATGATTGGGGTTAAGTCGTAACAAGGTATCCCTACCGGAAGGTGGGGATGGATCACCTCCTTTCT
>gi|308191288|gb|HM067755.1| Lilac little leaf phytoplasma strain LiLL 16S ribosomal RNA gene and 16S-23S ribosomal RNA intergenic spacer, partial sequence 1..1486
AATACATGCAAGTCGAACGGAAGTTTAAGCAATTAAACTTTAGTGGCGAACGGGTGAGTAACGCGTAAGCAATCTGCCCCTAAGACGAGGATAACAGTTGGAAACGACTGCTAAGACTGGATAGGAGACAAGAAGGCATCTTTTTGTTTTTAAAAGACCTAGCAATAGGTATGCTTAGGGAGGAGCTTGCGTCACATTAGTTAGTTGGTGGGGTAAAGGCCTACCAAGACTATGATGTGTAGCCGGGCTGAGAGGTTGAACGGCCACATTGGGACTGAGACACGGCCCAAACTCCTACGGGAGGCAGCAGTAGGGAATTTTCGGCAATGGAGGAAACTCTGACCGAGCAACGCCGCGTGAACGATGAAGTATTTCGGTACGTAAAGTTCTTTTATTAGGGAAGAATAAATGATGGAAAAATCATTCTGACGGTACCTAATGAATAAGCCCCGGCTAACTATGTGCCAGCAGCCGCGGTAATACATAGGGGGCAAGCGTTATCCGGAATTATTGGGCGTAAAGGGTGCGTAGGCGGTTAAATAAGTTTATGGTCTAAGTGCAATGCTTAACATTGTGATGCTATAAAAACTGTTTAACTAGAGTAAGATAGAGGCAAGTGGAATTCCATGTGTAGTGGTAAAATGCGTAAATATATGGAGGAACACCAGTAGCGAAGGCGGCTTGCTGGGTCTTTACTGACGCTGAGGCACGAAAGCGTGGGGAGCAAACAGGATTAGATACCCTGGTAGTCCACGCCGTAAACGATGAGTACTAAATGTTGGGTAAAACCAGTGTTGAAGTTAACACATTAAGTACTCCGCCTGAGTAGTACGTACGCAAGTATGAAACTTAAAGGAATTGACGGGACTCCGCACAAGCGGTGGATCATGTTGTTTAATTCGAAGGTACCCGAAAAACCTCACCAGGTCTTGACATGCTTCTGCAAAGCTGTAGAAACACAGTGGAGGTTATCAGTTGCACAGGTGGTGCATGGTTGTCGTCAGCTCGTGTCGTGAGATGTTGGGTTAAGTCCCGCAACGAGCGCAACCCTTATTGTTAGTTGCCAGCACGTAATGGTGGGGACTTTAGCAAGACTGCCAGTGATAAATTGGAGGAAGGTGGGGACGACGTCAAATCATCATGCCCCTTATGACCTGGGCTACAAACGTGATACAATGGCTGTTACAAAGGGTAGCTGAAACGTAAGTTTTTGGCGAATCTCAAAAAAACAGTCTCAGTTCGGATTGAAGTCTGCAACTCGACTTCATGAAGTTGGAATCGCTAGTAATCGCGAATCAGCATGTCGCGGTGAATACGTTCTCGGGGTTTGTACACACCGCCCGTCAAACCACGAAAGTTGGCAATACCCAAAGCCGGTGGCCTAACTTCGCAAGAAGAGGGAACCGTCTAAGGTAGGGTCGATGATTGGGGTTAAGTCGTAACAAGGTATCCCTACCGGAAGGTGGGGATGGATCACCTCCTTTCT
>gi|308191287|gb|HM067754.1| Cherry bunchy leaf phytoplasma strain ChBL 16S ribosomal RNA gene and 16S-23S ribosomal RNA intergenic spacer, partial sequence 1..1486
AATACATGCAAGTCGAACGGAAGTTTAAGCAATTAAACTTTAGTGGCGAACGGGTGAGTAACGCGTAAGCAATCTGCCCCTAAGACGAGGATAACAGTTGGAAACGACTGCTAAGACTGGATAGGAGACAAGAAGGCATCTTTTTGTTTTTAAAAGACCTAGCAATAGGTATGCTTAGGGAGGAGCTTGCGTCACATTAGTTAGTTGGTGGGGTAAAGGCTTACCAAGACTATGATGTGTAGCCGGGCTGAGAGGTTGAACGGCCACATTGGGACTGAGACACGGCCCAAACTCCTACGGGAGGCAGCAGTAGGGAATTTTCGGCAATGGAGGAAACTCTGACCGAGCAACGCCGCGTGAACGATGAAGTATTTCGGTACGTAAAGTTCTTTTATTAGGGAAGAATAAATGATGGAAAAATCATTCTGACGGTACCTAATGAATAAGCCCCGGCTAACTATGTGCCAGCAGCCGCGGTAATACATAGGGGGCAAGCGTTATCCGGAATTATTGGGCGTAAAGGGTGCGTAGGCGGTTAAATAAGTTTATGGTCTAAGTGCAATGCTTAACATTGTGATGCTATAAAAACTGTTTAGCTAGAGTAAGATAGAGGCAAGTGGAATTCCATGTGTAGTGGTAAAATGCGTAAATATATGGAGGAACACCAGTAGCGAAGGCGGCTTGCTGGGTCTTTACTGACGCTGAGGCACGAAAGCGTGGGGAGCAAACAGGATTAGATACCCTGGTAGTCCACGCCGTAAACGATGAGTACTAAATGTTGGGTAAAACCAGTGTTGAAGTTAACACATTAAGTACTCCGCCTGAGTAGTACGTACGCAAGTATGAAACTTAAAGGAATTGACGGGACTCCGCACAAGCGGTGGATCATGTTGTTTAATTCGAAGGTACCCGAAAAACCTCACCAGGTCTTGACATGCTTCTGCAAAGCTGTAGAAACACAGTGGAGGTTATCAGTTGCACAGGTGGTGCATGGTTGTCGTCAGCTCGTGTCGTGAGATGTTGGGTTAAGTCCCGCAACGAGCGCAACCCTTATTGTTAGTTGCCAGCACGTAATGGTGGGGACTTTAGCAAGACTGCCAGTGATAAATTGGAGGAAGGTGGGGACGACGTCAAATCATCATGCCCCTTATGACCTGGGCTACAAACGTGATACAATGGCTGTTACAAAGGGTAGCTGAAACGCAAGTTTTTGGCGAATCTCAAAAAAACAGTCTCAGTTCGGATTGAAGTCTGCAACTCGACTTCATGAAGTTGGAATCGCTAGTAATCGCGAATCAGCATGTCGCGGTGAATACGTTCTCGGGGTTTGTACACACCGCCCGTCAAACCACGAAAGTTGGCAATACCCAAAGCCGGTGGCTTAACTTCGCAAGAAGAGGGAACCGTCTAAGGTAGGGTCGATGATTGGGGTTAAGTCGTAACAAGGTATCCCTACCGGAAGGTGGGGATGGATCACCTCCTTTCT
>gi|31074424|gb|AY197658.1| Elm yellows phytoplasma strain EY-627 16S ribosomal RNA gene, partial sequence 1..1526
AAGAGTTTGATCCTGGCTCAGGATTAACGCTGGCGCGCGCCTAATACATGCAAGTCGAACGGAGACCCTTCAAAAGGTCTTAGTGGCGAACGGGTGAGTAACACGTAAGTAACCTACCTTTAAGACGAGGATAACAATCGGAAACGGTTGCTAAGACTGGATAGGAAACAGAAAGGCATCTTTTTGTTTTTAAAAGACCTTCTTCGGAGGGTATGCTTAAAGAGGGGCTTGCGCCACATTAGTTAGTTGGTGAGGTAAAGGCTTACCAAGATTATGATGTGTAGCTGGACTGAGAGGTTGAACAGCCACATTGGGACTGAGACACGGCCCAAACTCCTACGGGAGGCAGCAGTAGGGAATTTTCGGCAATGGAGGAAACTCTGACCGAGCGACGCCGCGTGAACGATGAAGTATTTCGGTATGTAAAGTTCTTTTATTGAAGAAGAAAAAATAGTGGAAAAACTATCTTGACGTTATTCAATGAATAAGCCCCGGCTAACTATGTGCCAGCAGCCGCGGTAAGACATAGGGGGCGAGCGTTATCCGGAATTATTGGGCGTAAAGGGTGCGTAGGCGGTTAGATAAGTCTATAATTTAATTTCAGTGCTTAACGCTGTCTTGTTATAGAAACTGTCTTGACTAGAGTGAGATAGAGGCAAGCGGAATTCCATGTGTAGCGGTAAAATGTGTAAATATATGGAGGAACACCAGAAGCGTAGGCGGCTTGCTGGGTCTTTACTGACGCTGAGGCACGAAAGCGTGGGGAGCAAACAGGATTAGATACCCTGGTAGTCCACGCTGTAAACGATGAGTACTAAGTGTCGGGGAAACTCGGTACTGAAGTTAACACATTAAGTACTCCGCCTGAGTAGTACGTACGCAAGTATGAAACTTAAAGGAATTGACGGGACTCCGCACAAGCGGTGGATCATGTTGTTTAATTCGAAGATACACGAAAAACCTTACCAGGTCTTGACATACTCTGCAAAGCTATAGAAATATAGTGGAGGTTATCAGGGATACAGGTGGTGCATGGTTGTCGTCAGTTCGTGTCGTGAGATGTTAGGTTAAGTCCTAAAACGAACGCAACCCCTGTCGTTAGTTGCCAGCACGTAATGGTGGGGACTTTAGCGAGACTGCCAATTAAACATTGGAGGAAGGTGGGGATAACGTCAAATCATCATGCCCCTTATGATCTGGGCTACAAACGTGATACAATGGCTATTACAAAGAGTAGCTGAAACGCGAGTTTTTAGCCAATCTCAAAAAGGTAGTCTCAGTACGGATTGAAGTCTGCAACTCGACTTCATGAAGCTGGAATCGCTAGTAATCGCGAATCAGCATGTCGCGGTGAATACGTTCTCGGGGTTTGTACACACCGCCCGTCAAACCACGAAAGTTAGCAATACCCGAAAGCAGTGGCTTAACTTCGCAAGAAGAGGGAGCTGTCTAAGGTAGGGTTGATGATTGGGGTTAAGTCGTAACAAGGTATCCTTACCGGAAGGTGAGGATGGATCACCTCCTTT
>gi|31074423|gb|AY197657.1| Elm yellows phytoplasma strain EY-626 16S ribosomal RNA gene, partial sequence 1..1527
AAGAGTTTGATCCTGGCTCAGGATTAACGCTGGCGGCGCGCCTAATACATGCAAGTCGAACGGAGACCCTTCAAAAGGTCTTAGTGGCGAACGGGTGAGTAACACGTAAGTAACCTACCTTTAAGACGAGGATAACAATCGGAAACAGTTGCTAAGACTGGATAGGAAACAGAAAGGCATCTTTTTGTTTTTAAAAGACCTTCTTCGGAGGGTATGCTTAAAGAGGGGCTTGCGCCACATTAGTTAGTTGGTGAGGTAAAGGCTTACCAAGATTATGATGTGTAGCTGGACTGAGAGGTTGAACAGCCACATTGGGACTGAGACACGGCCCAAACTCCTACGGGAGGCAGCAGTAGGGAATTTTCGGCAATGGAGGAAACTCTGACCGAGCGACGCCGCGTGAACGATGAAGTATTTCGGTATGTAAAGTTCTTTTATTGAAGAAGAAAAAATAGTGGAAAAACTATCTTGACGTTATTCAATGAATAAGCCCCGGCTAACTATGTGCCAGCAGCCGCGGTAAGACATAGGGGGCGAGCGTTATCCGGAATTATTGGGCGTAAAGGGTGCGTAGGCGGTTAGATAAGTCTATAATTTAATTTCAGTGCTTAACGCTGTCTTGTTATAGAAACTGTCTTGACTAGAGTGAGATAGAGGCAAGCGGAATTCCATGTGTAGCGGTAAAATGTGTAAATATATGGAGGAACACCAGAAGCGTAGGCGGCTTGCTGGGTCTTTACTGACGCTGAGGCACGAAAGCGTGGGGAGCAAACAGGATTAGATACCCTGGTAGTCCACGCTGTAAACGATGAGTACTAAGTGTCGGGGAAACTCGGTACTGAAGTTAACACATTAAGTACTCCGCCTGAGTAGTACGTACGCAAGTATGAAACTTAAAGGAATTGACGGGACTCCGCACAAGCGGTGGATCATGTTGTTTAATTCGAAGATACACGAAAAACCTTACCAGGTCTTGACATACTCTGCAAAGCTATAGAAATATAGTGGAGGTTATCAGGGATACAGGTGGTGCATGGTTGTCGTCAGTTCGTGTCGTGAGATGTTAGGTTAAGTCCTAAAACGAACGCAACCCCTGTCGTTAGTTGCCAGCACGTAATGGTGGGGACTTTAGCGAGACTGCCAATTAAACATTGGAGGAAGGTGGGGATAACGTCAAATCATCATGCCCCTTATGATCTGGGCTACAAACGTGATACAATGGCTATTACAAAGAGTAGCTGAAACGCGAGTTTTTAGCCAATCTCAAAAAGGTAGTCTCAGTACGGATTGAAGTCTGCAACTCGACTTCATGAAGCTGGAATCGCTAGTAATCGCGAATCAGCATGTCGCGGTGAATACGTTCTCGGGGTTTGTACACACCGCCCGTCAAACCACGAAAGTTAGCAATACCCGAAAGCAGTGGCTTAACTTCGCAAGAAGAGGGAGCTGTCTAAGGTAGGGTTGATGATTGGGGTTAAGTCGTAACAAGGTATCCTTACCGGAAGGTGAGGATGGATCACCTCCTTT
>gi|31074422|gb|AY197656.1| Elm yellows phytoplasma strain EY-125 16S ribosomal RNA gene, partial sequence 1..1527
AAGAGTTTGATCCTGGCTCAGGATTAACGCTGGCGGCGCGCCTAATACATGCAAGTCGAACGGAGACCCTTCAAAAGGTCTTAGTGGCGAACGGGTGAGTAACACGTAAGTAACCTACCTTTAAGACGAGGGTAACAATCGGAAACGGTTGCTAAGACTGGATAGGAAACAGAAAGGCATCTTTTTGTTTTTAAAAGACCTTCTTCGGAGGGTATGCTTAAAGAGGGGCTTGCGCCACATTAGTTAGTTGGTGAGGTAAAGGCTTACCAAGATTATGATGTGTAGCTGGACTGAGAGGTTGAACAGCCACATTGGGACTGAGACACGGCCCAAACTCCTACGGGAGGCAGCAGTAGGGAATTTTCGGCAATGGAGGAAACTCTGACCGAGCGACGCCGCGTGAACGATGAAGTATTTCGGTATGTAAAGTTCTTTTATTGAAGAAGAAAAAATAGTGGAAAAACTATCTTGACGTTATTCAATGAATAAGCCCCGGCTAACTATGTGCCAGCAGCCGCGGTAAGACATAGGGGGCGAGCGTTATCCGGAATTATTGGGCGTAAAGGGTGCGTAGGCGGTTAGATAAGTCTATAATTTAATTTCAGTGCTTAACGCTGTCTTGTTATAGAAACTGTCTTGACTAGAGTGAGATAGAGGCAAGCGGAATTCCATGTGTAGCGGTAAAATGTGTAAATATATGGAGGAACACCAGAAGCGTAGGCGGCTTGCTGGGTCTTTACTGACGCTGAGGCACGAAAGCGTGGGGAGCAAACAGGATTAGATACCCTGGTAGTCCACGCTGTAAACGATGAGTACTAAGTGTCGGGGAAACTCGGTACTGAAGTTAACACATTAAGTACTCCGCCTGAGTAGTACGTACGCAAGTATGAAACTTAAAGGAATTGACGGGACTCCGCACAAGCGGTGGATCATGTTGTTTAATTCGAAGATACACGAAAAACCTTACCAGGTCTTGACATACTCTGCAAAGCTATAGAAATATAGTGGAGGTTATCAGGGATACAGGTGGTGCATGGTTGTCGTCAGTTCGTGTCGTGAGATGTTAGGTTAAGTCCTAAAACGAACGCAACCCCTGTCGTTAGTTGCCAGCACGTAATGGTGGGGACTTTAGCGAGACTGCCAATTAAACATTGGAGGAAGGTGGGAATAACGTCAAATCATCATGCCCCTTATGATCTGGGCTACAAACGTGATACAATGGCTATTACAAAGAGTAGCTGAAACGCGAGTTTTTAGCCAATCTCAAAAAGGTAGTCTCAGTACGGATTGAAGTCTGCAACTCGACTTCATGAAGCTGGAATCGCTAGTAATCGCGAATCAGCATGTCGCGGTGAATACGTTCTCGGGGTTTGTACACACCGCCCGTCAAACCACGAAAGTTAGCAATACCCGAAAGCAGTGGCTTAACTTCGCAAGAAGAGGGAGCTGTCTAAGGTAGGGTTGATGATTGGGGTTAAGTCGTAACAAGGTATCCTTACCGGAAGGTGAGGATGGATCACCTCCTTT
>gi|31074421|gb|AY197655.1| Elm yellows phytoplasma strain EY1 16S ribosomal RNA gene, partial sequence 1..1527
AAGAGTTTGATCCTGGCTCAGGATTAACGCTGGCGGCGCGCCTAATACATGCAAGTCGAACGGAGACCCTTCAAAAGGTCTTAGTGGCGAACGGGTGAGTAACACGTAAGTAACCTACCTTTAAGACGAGGATAACAATCGGAAACGGTTGCTAAGACTGGATAGGAAACAGAAAGGCATCTTTTTGTTTTTAAAAGACCTTCTTCGGAGGGTATGCTTAAAGAGGGGCTTGCGCCACATTAGTTAGTTGGTGAGGTAAAGGCTTACCAAGATTATGATGTGTAGCTGGACTGAGAGGTTGAACAGCCACATTGGGACTGAGACACGGCCCAAACTCCTACGGGAGGCAGCAGTAGGGAATTTTCGGCAATGGAGGAAACTCTGACCGAGCGACGCCGCGTGAACGATGAAGTATTTCGGTATGTAAAGTTCTTTTATTGAAGAAGAAAAAATAGTGGAAAAACTATATTGACGTTATTCAATGAATAAGCCCCGGCTAACTATGTGCCAGCAGCCGCGGTAAGACATAGGGGGCGAGCGTTATCCGGAATTATTGGGCGTAAAGGGTGCGTAGGCGGTTAGATAAGTCTATAATTTAATTTCAGTGCTTAACGCTGTCTTGTTATAGAAACTGTCTTGACTAGAGTGAGATAGAGGCAAGCGGAATTCCATGTGTAGCGGTAAAATGTGTAAATATATGGAGGAACACCAGAAGCGTAGGCGGCTTGCTGGGTCTTTACTGACGCTGAGGCACGAAAGCGTGGGGAGCAAACAGGATTAGATACCCTGGTAGTCCACGCTGTAAACGATGAGTACTAAGTGTCGGGGAAACTCGGTACTGAAGTTAACACATTAAGTACTCCGCCTGAGTAGTACGTACGCAAGTATGAAACTTAAAGGAATTGACGGGACTCCGCACAAGCGGTGGATCATGTTGTTTAATTCGAAGATACACGAAAAACCTTACCAGGTCTTGACATACTCTGCAAAGCTATAGAAATATAGTGGAGGTTATCAGGGATACAGGTGGTGCATGGTTGTCGTCAGTTCGTGTCGTGAGATGTTAGGTTAAGTCCTAAAACGAACGCAACCCCTGTCGTTAGTTGCCAGCACGTAATGGTGGGGACTTTAGCGAGACTGCCAATTAAACATTGGAGGAAGGTGGGGATAACGTCAAATCATCATGCCCCTTATGATCTGGGCTACAAACGTGATACAATGGCTATTACAAAGAGTAGCTGAAACGCGAGTTTTTAGCCAATCTCAAAAAGGTAGTCTCAGTACGGATTGAAGTCTGCAACTCGACTTCATGAAGCTGGAATCGCTAGTAATCGCGAATCAGCATGTCGCGGTGAATACGTTCTCGGGGTTTGTACACACCGCCCGTCAAACCACGAAAGTTAGCAATACCCGAAAGCAGTGGCTTAACTTCGCAAGAAGAGGGAGCTGTCTAAGGTAGGGTTGATGATTGGGGTTAAGTCGTAACAAGGTATCCTTACCGGAAGGTGAGGATGGATCACCTCCTTT
>gi|31074419|gb|AY197653.1| Spartium witches'-broom phytoplasma strain SpaWB251 16S ribosomal RNA gene, partial sequence 1..1528
AAGAGTTTGATCCTGGCTCAGGATTAACGCTGGCGGCGCGCCTAATACATGCAAGTCGAACGGAGACCCTTCAAAAGGTCTTAGTGGCGAACGGGTGAGTAACACGTAAGTAACCTACCTTTAAGACGAGGATAACAATCGGAAACGGTTGCTAAGACTGGATAGGAAACAGAAAGGCATCTTTTTGTTTTTAAAAGACCTTCTTCGGAGGGTATGCTTAAAGAGGGGCTTGCGCCACATTAGTTAGTTGGTGAGGTAAAGGCTTACCAAGATTATGATGTGTAGCTGGACTGAGAGGTTGAACAGCCACATTGGGACTGAGACACGGCCCAAACTCCTACGGGAGGCAGCAGTAGGGAATTTTCGGCAATGGAGGAAACTCTGACCGAGCGACGCCGCGTGAACGATGAAGTATTTCGGTATGTAAAGTTCTTTTATTGAAGAAGAAAAAATAGTGGAAAAACTATCTTGACGTTATTCAATGAATAAGCCCCGGCTAACTATGTGCCAGCAGCCGCGGTAAGACATAGGGGGCGAGCGTTATCCGGAATTATTGGGCGTAAAGGGTGCGTAGGCGGTTAGATAAGTCTATAATTTAATTTCAGTGCTTAACGCTGTCTTGTTATAGAAACTGTCTTGACTAGAGTGAGATAGAGGCAAGCGGAATTCCATGTGTAGCGGTAAAATGTGTAAATATATGGAGGAACACCAGAAGCGTAGGCGGCTTGCTGGGTCTTTACTGACGCTGAGGCACGAAAGCGTGGGGAGCAAACAGGATTAGATACCCTGGTAGTCCACGCTGTAAACGATGAGTACTAGGTGTCGGGGTAACTCGGTACTGAAGTTAACACATTAAGTACTCCGCCTGAGTAGTACGTACGCAAGTATGAAACTTAAAGGAATTGACGGGACTCCGCACAAGCGGTGGATCATGTTGTTTAATTCGAAGATACACGAAAAACCTTACCAGGTCTTGACATACTCTGCAAAGCTATAGAAATATAGTGGAGGTTATCAGGGATACAGGTGGTGCATGGTTGTCGTCAGTTCGTGTCGTGAGATGTTAGGTTAAGTCCTAAAACGAACGCAACCCCTGTCGCTAGTTGCCAGCACGTAATGGTGGGGACTTTAGCGAGACTGCCAATTAAACATTGGAGGAAGGTGGGGATAACGTCAAATCATCATGCCCCTTATGATCTGGGCTACAAACGTGATACAATGGCTATTACAAAGAGTAGCTGAAACGCGAGTTTTTAGCCAATCTCAAAAAGATAGTCTCAGTACCGGATTGAAGTCTGCAACTCGACTTCATGAAGCTGGAATCGCTAGTAATCGCGAATCAGCATGTCGCGGTGAATACGTTCTCGGGGTTTGTACACACCGCCCGTCAAACCACGAAAGTTAGCAATACCCGAAAGCAGTGGCTTAACTTCGCAAGAAGAGGGAGCTGTCTAAGGTAGGGTTGATGATTAGGGTTAAGTCGTAACAAGGTATCCTTACCGGAAGGTGAGGATGGATCACCTCCTTT
>gi|31074418|gb|AY197652.1| Spartium witches'-broom phytoplasma strain SpaWB229 16S ribosomal RNA gene, partial sequence 1..1527
AAGAGTTTGATCCTGGCTCAGGATTAACGCTGGCGGCGCGCCTAATACATGCAGGTCGAACGGAGACCCTTCAAAAGGTCTTAGTGGCGAACGGGTGAGTAACACGTAAGTAACCTACCTTTAAGACGAGGATAACAATCGGAAACGGTTGCTAAGACTGGATAGGAAACAGAAAGGCATCTTTTTGTTTTTAAAAGACCTTCTTCGGAGGGTATGCTTAAAGAGGGGCTTGCGCCACATTAGTTAGTTGGTGAGGTAAAGGCTTACCAAGATTATGATGTGTAGCTGGACTGAGAGGTTGAACAGCCACATTGGGACTGAGACACGGCCCAAACTCCTACGGGAGGCAGCAGTAGGGAATTTTCGGCAATGGAGGAAACTCTGACCGAGCGACGCCGCGTGAACGATGAAGTATTTCGGTATGTAAAGTTCTTTTATTGAAGAAGAAAAAATAGTGGAAAAACTATCTTGACGTTATTCAATGAATAAGCCCCGGCTAACTATGTGCCAGCAGCCGCGGTAAGACATAGGGGGCGAGCGTTATCCGGAATTATTGGGCGTAAAGGGTGCGTAGGCGGTTAGATAAGTCTATAATTTAATTTCAGTGCTTAACGCTGTCTTGTTATAGAAACTGTCTTGACTAGAGTGAGATAGAGGCAAGCGGAATTCCATGTGTAGCGGTAAAATGTGTAAATATATGGAGGAACACCAGAAGCGTAGGCGGCTTGCTGGGTCTTTACTGACGCTGAGGCACGAAAGCGTGGGGAGCAAACAGGATTAGATACCCTGGTAGTCCACGCTGTAAACGATGAGTACTAAGTGTCGGGGTAACTCGGTACTGAAGTTAACACATTAAGTACTCCGCCTGAGTAGTACGTACGCAAGTATGAAACTTAAAGGAATTGACGGGACTCCGCACAAGCGGTGGATCATGTTGTTTAATTCGAAGATACACGAAAAACCTTACCAGGTCTTGACATACTCTGCAAAGCTATAGAAATATAGTGGAGGTTATCAGGGATACAGGTGGTGCATGGTTGTCGTCAGTTCGTGTCGTGAGATGTTAGGTTAAGTCCTAAAACGAACGCAACCCCTGTCGCTAGTTGCCAGCACGTAATGGTGGGGACTTTAGCGAGACTGCCAATTAAACATTGGAGGAAGGTGGGGATAACGTCAAATCATCATGCCCCTTATGATCTGGGCTACAAACGTGATACAATGGCTATTACAAAGAGTAGCTGAAACGCGAGTTTTTAGCCAATCTCAAAAAGATAGTCTCAGTACGGATTGAAGTCTGCAACTCGACTTCATGAAGCTGGAATCGCTAGTAATCGCGAATCAGCATGTCGCGGTGAATACGTTCTCGGGGTTTGTACACACCGCCCGTCAAACCACGAAAGTTAGCAATACCCGAAAGCAGTGGCTTAACTTCGCAAGAAGAGGGAGCTGTCTAAGGTAGGGTTGATGATTGGGGTTAAGTCGTAACAAGGTATCCTTACCGGAAGGTGAGGATGGATCACCTCCTTT
>gi|31074411|gb|AY197645.1| Flavescence doree phytoplasma strain FD-C 16S ribosomal RNA gene, partial sequence 1..1527
AAGAGTTTGATCCTGGCTCAGGATTAACGCTGGCGGCGCGCCTAATACATGCAAGTCGAACGGAGACCCTTCAAAAGGTCTTAGTGGCGAACGGGTGAGTAACACGTAAGTAACCTACCTTTAAGACGAGGATAACAATCGGAAACGGTTGCTAAGACTGGATAGGAAACAGAAAGGCATCTTTTTGTTTTTAAAAGACCTTCTTCGGAGGGTATGCTTAAAGAGGGGCTTGCGCCACATTAGTTAGTTGGTGAGGTAAAGGCTTACCAAGATTATGATGTGTAGCTGGACTGAGAGGTTGAACAGCCACATTGGGACTGAGACACGGCCCAAACTCCTACGGGAGGCAGCAGTAGGGAATTTTCGGCAATGGAGGAAACTCTGACCGAGCGACGCCGCGTGAACGATGAAGTATTTCGGTATGTAAAGTTCTTTTATTGAAGAAGAAAAAATAGTGGAAAAACTATCTTGACGTTATTCAATGAATAAGCCCCGGCTAACTATGTGCCAGCAGCCGCGGTAAGACATAGGGGGCGAGCGTTATCCGGAATTATTGGGCGTAAAGGGTGCGTAGGCGGTTAGATAAGTCTATAATTTAATTTCAGTGCTTAACGCTGTCTTGTTATAGAAACTGTCTTGACTAGAGTGAGATAGAGGCAAGCGGAATTCCATGTGTAGCGGTAAAATGTGTAAATATATGGAGGAACACCAGAAGCGTAGGCGGCTTGCTGGGTCTTTACTGACGCTGAGGCACGAAAGCGTGGGGAGCAAACAGGATTAGATACCCTGGTAGTCCACGCTGTAAACGATGAGTACTAAGTGTCGGGGTAACTCGGTACTGAAGTTAACACATTAAGTACTCCGCCTGAGTAGTACGTACGCAAGTATGAAACTTAAAGGAATTGACGGGACTCCGCACAAGCGGTGGATCATGTTGTTTAATTCGAAGATACACGAAAAACCTTACCAGGTCTTGACATACTCTGCAAAGCTATAGAAATATAGTGGAGGTTATCAGGGATACAGGTGGTGCATGGTTGTCGTCAGTTCGTGTCGTGAGATGTTAGGTTAAGTCCTAAAACGAACGCAACCCCTGTCGCTAGTTGCCAGCACGTAATGGTGGGGACTTTAGCGAGACTGCCAATTAAACATTGGAGGAAGGTGGGGATAACGTCAAATCATCATGCCCCTTATGATCTGGGCTACAAACGTGATACAATGGCTATTACAAAGAGTAGCTGAAACGCGAGTTTTTAGCCAATCTCAAAAAGGTAGTCTCAGTACGGATTGAAGTCTGCAACTCGACTTCATGAAGCTGGAATCGCTAGTAATCGCGAATCAGCATGTCGCGGTGAATACGTTCTCGGGGTTTGTACACACCGCCCGTCAAACCACGAAAGTTAGCAATACCCGAAAGCAGTGGCTTAACTTCGCAAGAAGAGGGAGCTGTCTAAGGTAGGGTTGATGATTGGGGTTAAGTCGTAACAAGGTATCCTTACCGGAAGGTGAGGATGGATCACCTCCTTT
>gi|31074410|gb|AY197644.1| Flavescence doree phytoplasma strain FD-D 16S ribosomal RNA gene, partial sequence 1..1527
AAGAGTTTGATCCTGGCTCAGGATTAACGCTGGCGGCGCGCCTAATACATGCAAGTCGAACGGAGACCCTTCAAAAGGTCTTAGTGGCGAACGGGTGAGTAACACGTAAGTAACCTACCTTTAAGACGAGGATAACAATCGGAAACGGTTGCTAAGACTGGATAGGAAACAGAAAGGCATCTTTTTGTTTTTAAAAGACCTTCTTCGGAGGGTATGCTTAAAGAGGGGCTTGCGCCACATTAGTTAGTTGGTGAGGTAAAGGCTTACCAAGATTATGATGTGTAGCTGGACTGAGAGGTTGAACAGCCGCATTGGGACTGAGACACGGCCCAAACTCCTACGGGAGGCAGCAGTAGGGAATTTTCGGCAATGGAGGAAACTCTGACCGAGCGACGCCGTGTGAACGATGAAGTATTTCGGTATGTAAAGTTCTTTTATTGAGGAAGAAAAAATAGTGGAAAAACTATCTTGACGTTATTCAATGAATAAGCCCCGGCTAACTATGTGCCAGCAGCCGCGGTAAGACATAGGGGGCGAGCGTTATCCGGAATTATTGGGCGTAAAGGGTGCGTAGGCGGTTAGATAAGTCTATAATTTAATTTCAGTGCTTAACGCTGTCTTGTTATAGAAACTGTCTTGACTAGAGTGAGATAGAGGCAAGCGGAATTCCATGTGTAGCGGTAAAATGTGTAAATATATGGAGGAACACCAGAAGCGTAGGCGGCTTGCTGGGTCTTTACTGACGCTGAGGCACGAAAGCGTGGGGAGCAAACAGGATTAGATACCCTGGTAGTCCACGCTGTAAACGATGAGTACTAAGTGTCGGGGTAACTCGGTACTGAAGTTAACACATTAAGTACTCCGCCTGAGTAGTACGTACGCAAGTATGAAACTTAAAGGAATTGACGGGACTCCGCACAAGCGGTGGATCATGTTGTTTAATTCGAAGATACACGAAAAACCTTACCAGGTCTTGACATACTCTGCAAAGCTATAGAAATATAGTGGAGGTTATCAGGGATACAGGTGGTGCATGGTTGTCGTCAGTTCGTGTCGTGAGATGTTAGGTTAAGTCCTAAAACGAACGCAACCCCTGTCGCTAGTTGCCAGCACGTAATGGTGGGGACTTTAGCGAGACTGCCAATTAAACATTGGAGGAAGGTGGGGATAACGTCAAATCATCATGCCCCTTATGATCTGGGCTACAAACGTGATACAATGGCTATTACAAAGAGTAGCTGAAACGCGAGTTTTTAGCCAATCTCAAAAAGGTAGTCTCAGTACGGATTGAAGTCTGCAACTCGACTTCATGAAGCTGGAATCGCTAGTAATCGCGAATCAGCGTGTCGCGGTGAATACGTTCTCGGGGTTTGTACACACCGCCCGTCAAACCACGAAAGTTAGCAATACCCGAAAGCAGTGGCTTAACTTCGAAAGAAGAGGGAGCTGTCTAAGGTAGGGTTGATGATTGGGGTTAAGTCGTAACAAGGTATCCTTACCGGAAGGTGAGGATGGATCACCTCCTTT
>gi|31074409|gb|AY197643.1| Flavescence doree phytoplasma strain FD70 16S ribosomal RNA gene, partial sequence 1..1527
AAGAGTTTGATCCTGGCTCAGGATTAACGCTGGCGGCGCGCCTAATACATGCAAGTCGAACGGAGACCCTTCAAAAGGTCTTAGTGGCGAACGGGTGAGTAACACGTAAGTAACCTACCTTTAAGACGAGGATAACAATCGGAAACGGTTGCTAAGACTGGATAGGAAACAGAAAGGCATCTTTTTGTTTTTAAAAGACCTTCTTCGGAGGGTATGCTTAAAGAGGGGCTTGCGCCACATTAGTTAGTTGGTGAGGTAAAGGCTTACCAAGATTATGATGTGTAGCTGGACTGGGAGGTTGAACAGCCACATTGGGACTGAGACACGGCCCAAACTCCTACGGGAGGCAGCAGTAGGGAATTTTCGGCAATGGAGGAAACTCTGACCGAGCGACGCCGCGTGAACGATGAAGTATTTCGGTATGTAAAGTTCTTTTATTGAAGAAGAAAAAATAGTGGAAAAACTATCTTGACGTTATTCAATGAATAAGCCCCGGCTAACTATGTGCCAGCAGCCGCGGTAAGACATAGGGGGCGAGCGTTATCCGGAATTATTGGGCGTAAAGGGTGCGTAGGCGGTTAGATAAGTCTATAATTTAATTTCAGTGCTTAACGCTGTCTTGTTATAGAAACTGTCTTGACTAGAGTGAGATAGAGGCAAGCGGAATTCCATGTGTAGCGGTAAAATGTGTAAATATATGGAGGAACACCAGAAGCGTAGGCGGCTTGCTGGGTCTTTACTGACGCTGAGGCACGAAAGCGTGGGGAGCAAACAGGATTAGATACCCTGGTAGTCCACGCTGTAAACGATGAGTACTAAGTGTCGGGGTAACTCGGTACTGAAGTTAACACATTAAGTACTCCGCCTGAGTAGTACGTACGCAAGTATGAAACTTAAAGGAATTGACGGGACTCCGCACAAGCGGTGGATCATGTTGTTTAATTCGAAGATACACGAAAAACCTTACCAGGCCTTGACATACTCTGCAAAGCTGTAGAAATATAGTGGAGGTTATCAGGGATACAGGTGGTGCATGGTTGTCGTCAGTTCGTGTCGTGAGATGTTAGGTTAAGTCCTAAAACGAACGCAACCCCTGTCGCTAGTTGCCAGCACGTAATGGTGGGGACTTTAGCGAGACTGCCAATTAAACATTGGAGGAAGGTGGGGATAACGTCAAATCATCATGCCCCTTATGATCTGGGCTACAAACGTGATACAATGGCTATTACAAAGAGTAGCTGAAACGCGAGTTTTTAGCCAATCTCAAAAAGGTAGTCTCAGTACGGATTGAAGTCTGTAACTCGACTTCATGAAGCTGGAATCGCTAGTAATCGCGAATCAGCATGTCGCGGTGAATACGTTCTCGGGGTTTGTACACACCGCCCGTCAAACCACGAAAGTTAGCAATACCCGAAAGCAGTGGCTTAACTTCGCAAGAAGAGGGAGCTGTCTAAGGTAGGGTTGATGATTGGGGTTAAGTCGTAACAAGGTATCCTTACCGGAAGGTGAGGATGGATCACCTCCTTT
>gi|52630883|gb|AY725235.1| Stolbur phytoplasma 16S ribosomal RNA gene, partial sequence 1..1516
ATAAACGCTCGCGGCATCCTAATACATGCAAGTCGAACGGAAGTTTAAGCAATTAAACTTTAGTGGCGAACGGGTGAGTAACGCGTAAGAATCTGCCCCTAAGACGAGGATAACAGTTGGAAACGACTGCTAAGACTGGATAGGAGATAAGAAGGCATCTAAATATTTTTAAAAGACCTAGCAATAGGTATGCTAACGGAAGAGCTTGCGTCACATTAGTTAGTTGGTGGGGTAATGGCCTACCAAGACGATGATGTGTAGCCGGGCTGAGAGGTCGAACGGCCACATTGGGACTGAGACACGGCCCAAACTCCTACGGGAGGCAGCAGTAAGGAATTTTCGGCAATGGAGGAAACTCTGACCGAGCAATGCCGTGTGCAACGATGAAGTATTTCGGTACGTAAAGTTCAATTATTAGGGAAGAAAAGATGGTGGAAATTGGATTATGACGGTACCTAATGAATAAGCCCCGGCTAACTATGTGCCAGCAGCCGCGGTAATACATAGGGGGCAAGCGTTATCCGGAATTATTGGGCGTAAAGGGTGCGTAGGCGGTTATTTAAGTTTATGGTCTAAGTGCAACGCTCAACGTTGTGATGCTATAAAAACTGTTTAGCTAGAGTTGGATAGAGGCAAGTGGAATTCCGTGTGTAGTGGTAAAATGCGTAAATATACGGAGGAACACCAGAAGCGAAGGCGGCTTGCTGGGTCTTAACTGACGCTGAGGCACGAAAGCGTGGCCAGCAAACAGGATTAGATACCCTNGTAGTCCACGCCCTAAACGATGAGTACTAAACGTTGGATAAAACCAGTGTTGAAGTTAACACATTAAGTACTGGGCCTGAGTAGTACGTACGCAAGTATGAAACTTAAAGGAATTGACGGGACTCCGCACAAGCGGTGGATCATGTTGTTTAATTCGAAGGTACCCGAAAAACCTCACCAGGTCTTGACATGCTTTTGCAAAGCTGTAGAAATACAGTGGAGGTTATCAGAAGCACAGGTGGTGCATGGTTGTCGTCAGCTCGTGTCGTGAGAAGGCGCCTTAAGTCCCACAACGAGCGCAACCCTTGTTGTTAATTGCCATCATTAAGTTGGGGACTTTAGCAAGCATGCCAATGATAAATTGGAGGAAGGTGGGGACGACGTCAAATCATCATGCCCTTATGACCTGGGCTACAAACGTGATACAATGGCTGTTACAAAGGGTAGCTAAAGCGTCACCTTCTGCCGAATCTCAAAAAAGCAGTCTCAGTTCGGATTGAAGTCTGCAACTCTGACTTCATGAAGTTGGAATCTGCTAGTAATCGCGAATCAGCATTCGCGGATTTAGTCACTTTTCAGGCGTCGCGGTGAATACGTTCTCGGGGTTTGTACACACCGCCCGTCAAACCACGAAAGTTGGCAATACCCAAAGCCGGTGGCCTAACTTGAGCAATCAAGAAGGAGCCGTCTAAGGTAGGGTTGATGATTGGGGTTAAGTCGTAACAAGGTATCCCTACCGGAAGGTGGGGAT
>gi|52630882|gb|AY725234.1| Candidatus Phytoplasma caricae 16S ribosomal RNA gene, partial sequence 1..1516
ATAAACGCTCGCGGCATCCTAATACATGCAAGTCGAACGGAAGTTTAAGCAATTAAACTTTAGTGGCGAACGGGTGAGTAACGCGTAAGAATCTGCCCCTAAGACGAGGATAACAGTTGGAAACGACTGCTAAGACTGGATAGGAGATAAGAAGGCATCTAAATATTTTTAAAAGACCTAGCAATAGGTATGCTAACGGAAGAGCTTGCGTCACATTAGTTAGTTGGTGGGGTAATGGCCTACCAAGACGATGATGTGTAGCCGGGCTGAGAGGTCGAACGGCCACATTGGGACTGAGACACGGCCCAAACTCCTACGGGAGGCAGCAGTAAGGAATTTTCGGCAATGGAGGAAACTCTGACCGAGCAATGCCGTGTGCAACGATGAAGTATTTCGGTACGTAAAGTTCAATTATTAGGGAAGAAAAGATGGTGGAAATTGGATTATGACGGTACCTAATGAATAAGCCCCGGCTAACTATGTGCCAGCAGCCGCGGTAATACATAGGGGGCAAGCGTTATCCGGAATTATTGGGCGTAAAGGGTGCGTAGGCGGTTATTTAAGTTTATGGTCTAAGTGCAACGCTCAACGTTGTGATGCTATAAAAACTGTTTAGCTAGAGTTGGATAGAGGCAAGTGGAATTCCGTGTGTAGTGGTAAAATGCGTAAATATACGGAGGAACACCAGAAGCGAAGGCGGCTTGCTGGGTCTTAACTGACGCTGAGGCACGAAAGCGTGGCCAGCAAACAGGATTAGATACCCTNGTAGTCCACGCCCTAAACGATGAGTACTAAACGTTGGATAAAACCAGTGTTGAAGTTAACACATTAAGTACTGGGCCTGAGTAGTACGTACGCAAGTATGAAACTTAAAGGAATTGACGGGACTCCGCACAAGCGGTGGATCATGTTGTTTAATTCGAAGGTACCCGAAAAACCTCACCAGGTCTTGACATGCTTTTGCAAAGCTGTAGAAATACAGTGGAGGTTATCAGAAGCACAGGTGGTGCATGGTTGTCGTCAGCTCGTGTCGTGAGAAGGCGCCTTAAGTCCCACAACGAGCGCAACCCTTGTTGTTAATTGCCATCATTAAGTTGGGGACTTTAGCAAGCATGCCAATGATAAATTGGAGGAAGGTGGGGACGACGTCAAATCATCATGCCCTTATGACCTGGGCTACAAACGTGATACAATGGCTGTTACAAAGGGTAGCTAAAGCGTCACCTTCTGCCGAATCTCAAAAAAGCAGTCTCAGTTCGGATTGAAGTCTGCAACTCTGACTTCATGAAGTTGGAATCTGCTAGTAATCGCGAATCAGCATTCGCGGATTTAGTCACTTTTCAGGCGTCGCGGTGAATACGTTCTCGGGGTTTGTACACACCGCCCGTCAAACCACGAAAGTTGGCAATACCCAAAGCCGGTGGCCTAACTTGAGCAATCAAGAAGGAGCCGTCTAAGGTAGGGTTGATGATTGGGGTTAAGTCGTAACAAGGTATCCCTACCGGAAGGTGGGGAT
>gi|38175015|dbj|AB052871.1| Candidatus Phytoplasma cynodontis gene for 16S ribosomal RNA, partial sequence 1..1520
GTTTGATCCTGGCTCAGGATTAACGCTGGCGGCGTGCTTAATACATGCAAGTCGAACGGAAATCTTCGGATTTTAGTGGCGAACGGGTGAGTAACACGTAAGTAACCTGCCTTTAAGACGAGGATAACAATTGGAAACAGTTGCTAAGACTGGATAGGAAATTAGAAGGCATCTTTTAATTTTTAAAAGACCTTTTTCGAAAGGTATACTTAAAGAGGGGCTTGCGGCACATTAGTTAGTTGGTAGGGTAAAAGCCTACCAAGACCATGATGTGTAGCTGGACTGAGAGGTTGAACAGCCACATTGGGACTGAGACACGGCCCAAACTCCTACGGGAGGCAGCAGTAGGGAATTTTCGGCAATGGAGGAAACTCTGACCGAGCAACGCCGCGTGAACGATGAAGTATTTCGGTATGTAAAGTTCTTTTATTGAAGAAGAAAAAATAGTGGAAAAACTATCTTGACGATATTCAATGAATAAGCCCCGGCAAACTATGTGCCAGCAGCCGCGGTAATACATAGGGGGCGAGCGTTATCCGGAATTATTGGGCGTAAAGGGTGCGTAGGCGGTTTGGTAAGTCTATAGTTTAATTTCAGTGCTTAACACTGTTCTGCTATAGAAACTATCAGACTAGAGTGAGATAGAGGCAAGTGGAATTCCATGTGTAGCGGTAAAATGCGTAAATATATGGAGGAACACCAGAGGCGTAGGCGGCTTGCTGGGTCTTTACTGACGCTGAGGCACGAAAGCGTGGGGAGCAAACAGGATTAGATACCCTGGTAGTCCACGCCGTAAACGATGAGTACTAAGTGTCGGGGAAACTCGGTACTGAAGTTAACACATTAAGTACTCCGCCTGAGTAGTACGTACGCAAGTATGAAACTTAAAGGAATTGACGGGACTCCGCACAAGCGGTGGATCATGTTGTTTAATTCGAAGATACACGAAAAACCTTACCAGGTCTTGACATACTCTGCAAAGCTATAGCAATATAGTGGAGGTTATCAGGGATACAGGTGGTGCATGGTTGTCGTCAGCTCGTGTCGTGAGATGTTAGGTTAAGTCCTAAAACGAGCGCAACCCTTGTCACTAGTTGCCAGCATGTTATGATGGGCACTTTAGTGAGACTGCCAATGAAAAATTGGAGGAAGGTGAGGATCACGTCAAATCATCATGCCCCTTATGATCTGGGCTACAAACGTGATACAATGGCTGTTACAAAGAGTAGCTAAAACGCGAGTTTATAGCCAATCTCATAAAAGCAGTCTCAGTTCGGATTGAAGTCTGCAACTCGACTTCATGAAGTTGGAATCGCTAGTAATCGCGAATCAGCATGTCGCGGTGAATACGTTCTCGGGGTTTGTACACACCGCCCGTCAAACCACGAAAGTTGGTAATACTCAAAAACGGTAGCCTAACTTCTTCGGAAGAGGGAACTGTCTAAGGTAGGATCGATGATTGGGGTTAAGTCGTAACAAGGTATCCCTACCGGAAGGTGGGGATGGATCACCTCCTTTCT
>gi|52630876|gb|AY725228.1| Candidatus Phytoplasma graminis 16S ribosomal RNA gene, partial sequence 1..1521
ATTAACCCTCCCGGCATCCTTATACATGCAAGTCGAACGGAAGTTTAAGCAATTAAACTTTAGCGGCGAACGGGTGAGTAACGCGTAAGAATCTGCCCCTAAGACGACCATAACAGTTGGAAACGACTGCTAAGACTGGATAGGAGATAAGAAGGCATCTTTTTATTTTTAAAAGACCTAGCAATAGCTATGCTTAGGGAAGAGCTTGCGTCACATTAGTTAGTTGGTGGGGTAATGGCCTACCAAGACGATGATGTGTAGCCGGGCTGAGAGGTCGAACGGCCACATTGGGACTGAGACACGGCCCAAACTCCTACGGGAGGCAGCAGTAAGGAATTTTCGGCAATGGAGGAAACTCTGACCGAGCAATGCCGTGTGCAACGATGAAGTATTTCGGTACGTAAAGTTCTTAAATTAGGGAAGTTTGGATGGTGGTTTGACCATTATGACGGTACCTAATGAATAAGCCCCGGCTAACTATGTGCCAGCAGGGGCGGTAATACATAGGGGGCAAGCGTTATCCGGAATTATTGGGCGTAAAGGGTGCGTAGGCGGTTAAATAAGTTTATGGTCTAAGTGCAACGCTCAACGTTGTGATGCTATAAAAACTGTTTAGCTAGAGTTGGATAGAGGCAAGTGGAATTCCGTGTGTAGTGGTAAAATGCGTAAATATACGGAGGAACACCAGAAGCGAAGGCGGCTTGCTGGGTCTTAACTGACGCTGAGGCACGAAAGCGTGGGGAGCAAACAGGATTAGATACCCTNGTAGTCCACGCCCTAAACGATGAGTACTAAACGTTGGATAAAACCAGTGTTGAAGTTAACACATTAAGTACTCCGCCTGAGTAGTACGTACGCAAGTATGAAACTTAAAGGAATTGACGGGACTCCGCACAAGCGGTGGATCATGTTGTTTAATTCGAAGGTACCCGAAAAACCTTCACCAGGTCTTGACATGCTTTTGCAAAGCTGTAGAAATACAGTGGAGGTTATCAGAAGCACAGGTGGTGCATGGTTGTCGTCAGCTCGTGTCGTGAGATGTTGGGTTAAGTCCCGCAACGAGCGCAACCCTTGTTGTTAATTGCCATCATTAAGTTGGGGACTTTAGCAAGACTGCCAATGATAAATTGGAGGAAGGTGGGGACGACGTCAAATCATCATGCCCCTTATGACCTGGGCTACAAACGTGATACAATGGCTGTTACAAAGGGTAGCTAAAGCGTAAGCTTCTGGCGAATCTCAAAAAAGCAGTCTCAGTTCGGATTGAAGTCTGCAACTCGACTTCATGAAGTTGGAATCGCTAGTAATCGCGAATCAGCATTCCCTAAAATTTACGTTTCTGGCGGTGAATACGTTCTCCCGGTTTGTACACACCGCCCGTCAAACCACGAAAGTTGGCAATACCCAAAGCCGGTGGCCTAACTTGAGCAATCAAGAAGGAGCCGTCTAAGGTAGGGTTGATGATTGGGGTTAAGTCGTAACAAGGTATGGGTACCGGAAGGTGGGGATGGATCACCTGGA
>gi|31074412|gb|AY197646.1| Alder yellows phytoplasma strain ALY 16S ribosomal RNA gene, partial sequence 1..1527
AAGAGTTTGATCCTGGCTCAGGATTAACGCTGGCGGCGCGCCTAATACATGCAAGTCGAACGGAGACCCTTCAAAAGGTCTTAGTGGCGAACGGGTGAGTAACACGTAAGTAACCTACCTTTAAGACGAGGATAACAATCGGAAACGGTTGCTAAGACTGGATAGGAAACAGAAAGGCATCTTTTTGTTTTTAAAAGACCTTCTTCGGAGGGTATGCTTAAAGAGGGGCTTGCGCCACATTAGTTAGTTGGTGAGGTAAAGGCTTACCAAGATTATGATGTGTAGCTGGACTGAGAGGTTGAACAGCCACATTGGGACTGAGACACGGCCCAAACTCCTACGGGAGGCAGCAGTAGGGAATTTTCGGCAATGGAGGAAACTCTGACCGAGCGACGCCGCGTGAACGATGAAGTATTTCGGTATGTAAAGTTCTTTTATTGAAGAAGAAAAAATAGTGGAAAAACTATCTTGACGTTATTCAATGAATAAGCCCCGGCTAACTATGTGCCAGCAGCCGCGGTAAGACATAGGGGGCGAGCGTTATCCGGAATTATTGGGCGTAAAGGGTGCGTAGGCGGTTAGATGAGTCTATAATTTAATTTCAGTGCTTAACGCTGTCTTGTTATAGAAACTGTCTTGACTAGAGTGAGATAGAGGCAAGCGGAATTCCATGTGTAGCGGTAAAATGTGTAAATATATGGAGGAACACCAGAAGCGTAGGCGGCTTGCTGGGTCTTTACTGACGCTGAGGCACGAAAGCGTGGGGAGCAAACAGGATTAGATACCCTGGTAGTCCACGCTGTAAACGATGAGTACTAAGTGTCGGGGTAACTCGGTACTGAAGTTAACACATTAAGTACTCCGCCTGAGTAGTACGTACGCAAGTATGAAACTTAAAGGAATTGACGGGACTCCGCACAAGCGGTGGATCATGTTGTTTAATTCGAAGATACACGAAAAACCTTACCAGGTCTTGACATACTCTGCAAAGCTATAGAAATATAGTGGAGGTTATCAGGGATACAGGTGGTGCATGGTTGTCGTCAGTTCGTGTCGTGAGATGTTAGGTTAAGTCCTAAAACGAACGCAACCCCTGTCGCTAGTTGCCAGCACGTAATGGTGGGGACTTTAGCGAGACTGCCAATTAAACATTGGAGGAAGGTGGGGATAACGTCAAATCATCATGCCCCTTATGATCTGGGCTACAAACGTGATACAATGGCTATTACAAAGAGTAGCTGAAACGCGAGTTTTTAGCCAATCTCAAAAAGGTAGTCTCAGTACGGATTGAAGTCTGCAACTCGACTTCATGAAGCTGGAATCGCTAGTAATCGCGAATCAGCATGTCGCGGTGAATACGTTCTCGGGGTTTGTACACACCGCCCGTCAAACCACGAAAGTTAGCAATACCCGAAAGCAGTGGCTTAACTTCGCAAGAAGAGGGAGCTGTCTAAGGTAGGGTTGATGATTGGGGTTAAGTCGTAACAAGGTATCCTTACCGGAAGGTGAGGATGGATCACCTCCTTT
>gi|262478134|gb|GU113152.1| 'Desmodium ovalifolium' witches'-broom phytoplasma strain DeOWB 16S ribosomal RNA gene, partial sequence 1..1430
CATGCAAGTCGAACGGAAACCTTCGGGTTTTAGTGGCGAACGGGTGAGTAACACGTAAGCAACCTACCCTAAAGACGAGGATAACCATTGGAAACAGTGGCTAAGACTGGATAGGAAGATAAAAGGCATCTTGTATCTTTTAAAAGACCTAGTTAATAGGTATGCTTTAGGAGGGGCTTGCGCCATATTAGTTAGTTGGTAGGGTAATGGCCTACCAAGACGATGATGTGTAGCTGGACTGAGAGGTTGAACAGCCACATTGGGACTGAGACACGGCCCAAACTCCTACGGGAGGCAGCAGTAGGGAATTTTCGGCAATGGAGGAAACTCTGACCGAGCAACGCCGCGTGAATGACGAAGTACTTCGGTATGTAAAGTTCTTTTATCGAGGAAGAAAAGCAAATGGCGAACCATTTGTTTGCCGGTACTTGATGAATAAGCCCCGGCTAATTATGTGCCAGCAGCCGCGGTAAGACATAAGGGGCAAGTGTTATCCGGAATTATTGGGCGTAAAGGGTGCGTAGGCGGTCTAGTAAGTCAGTGGTGTAATGGCAACGCTTAACGTTGTCCGGCTATTGAAACTGCTAAACTTGAGTTAGATAGAGGCGAGTGGAATTCCATGTGTAGCGGTAAAATGCGTAAATATATGGAGGAACACCAGAGGCGTAGGCGGCTCGCTGGGTCTTAACTGACGCTGAGGCACGAAAGCGTGGGGAGCAAACAGGATTAGATACCCTGGTAGTCCACGCCGTAAACGATGAGTACTAAGTGTCGGGTTAAACCGGTACTGAAGTTAACACATTAAGTACTCCGCCTGAGTAGTACGTACGCAAGTATGAAACTTAAAGGAATTGACGGGACTCCGCACAAGCGGTGGATCATGTTGTTTAATTCGAAGATACCCGAAAAACCTTACCAGGTCTTGACATGTTTTTGCAAAATGATAGTAATATCGTGGAGGTTACCAGAAACACAGGTGGTGCATGGTTGTCGTCAGCTCGTGTCGTGAGATGTTAGGTTAAGTCCTAAAACGAGCGAAACCCTTATCGTTAGTTGCCAGCACGTTATGGTGGGGACTTTAACGAGACTGCCAATGATAAATTGGAGGAAGGTGAGGATCACGTCAAATCAGCATGCCCCTTATGACCTGGGCTACAAACGTGATACAATGGCTGTTACAAAGGGTAGCTGAAACGCAAGTTCTTGGCCAATCCCCAAAAACAGTCCCAGTCCGGATTGAAGTCTGCAACTCGACTTCATGAAGTTGGAATCGCTAGTAATCGCGAATCAGCATGTCGCGGTGAATACGTTCTCGGGGTTTGTACACACCGCCCGTCAAACCACGAAAGTTGGCAATACCCCAAAACGGTAGCCTAACTCGTTTATTCGAGAGGGCGCCGTCTAAGGTAGGGTCGATGATTGGGGTTAAG
>gi|111378361|dbj|AB242433.1| Henon bamboo witches'-broom phytoplasma gene for 16S ribosomal RNA, partial sequence 1..1529
AAGAGTTTGATCCTGGCTCAGGATTAACGCTGGCGGCGTGCCTAATACATGCAAGTCGAACGGAAGTTTAAGCAATTAAACTTTAGTGGCGAACGGGTGAGTAACGCGTAAGCAATCTGCCCCTAAGACGAGGATAACAGTTGGAAACGACTGCTAAGACTGGATAGGAGACAAGAAGGCATCTTCTTGTTTTTAAAAGACCTAGCAATAGGTATGCTTAGGTAGGAGCTTGCGTCACATTAGTTAGTTGGTGGGGTAAAGGCCTACCAAGACTATGATGTGTAGCCGGGCTGAGAGGTTGAACGGCCACATTGGGACTGAGACACGGCCCAAACTCCTACGGGAGGCAGCAGTAGGGAATTTTCGGCAATGGAGGAAACTCTGACCGAGCAACGCCGCGTGAACGATGAAGTATTTCGGTACGTAAAGTTCTTTTATTAGGGAAGAATAAATGATGGAAAAATCATTCTGACGGTACCTAATGAATAAGCCCCGGCTAACTATGTGCCAGCAGCCGCGGTAATACATAGGGGGCAAGCGTTATCCGGAATTATTGGGCGTAAAGGGTGCGTAGGCGGTTAAATAAGTTTGTGGTCTAAGTGCAATGCTCAACATTGTGATGCTATAAAAACTGTTTAGCTAGAGTAAGATAGAGGCAAGTGGAATTCCATGTGTAGTGGTAAAATGCGTAAATATATGGAGGAACACCAGTAGCGAAGGCGGCTTGCTGGGTCTTTACTGACGCTGAGGCACGAAAGCGTGGGGAGCAAACAGGATTAGATACCCTGGTAGTCCACGCCGTAAACGATGAGTACTAAACGTTGGGTAAAACCAGTGTTGAAGTTAACACATTAAGTACTCCGCCTGAGTAGTACGTACGCAAGTATGAAACTTAAAGGAATTGACGGGACTCCGCACAAGCGGTGGATCATGTTGTTTAATTCGAAGGTACCCGAAAAACCTCACCAGGTCTTGACATGCTTCTGCAAAGCTGTAGAAACACAGTGGAGGTTATCAGTTGCACAGGTGGTGCATGGTTGTCGTCAGCTCGTGTCGTGAGATGTTGGGTTAAGTCCCGCAACGAGCGCAACCCTTATTGTTAGTTACCAGCACGTAATGGTGGGGACTCTAGCAAGACTGCCAGTGATAAATTGGAGGAAGGTGGGGACGACGTCAAATCATCATGCCCCTTATGACCTGGGCTACAAACGTGATACAATGGCTGTTACAAAGGGTAGCTGAAGCGCAAGTTTTTGGCGAATCTCAAAAAAACAGTCTCAGTTCGGATTGAAGTCTGCAACTCGACTTCATGAAGTTGGAATCGCTAGTAATCGCGAATCAGCATGTCGCGGTGAATACGTTCTCGGGGTTTGTACACACCGCCCGTCAAACCACGAAAGTTGGCAATACCCAAAGCCGGTGGCCTAACTTCGCAAGAAGAGGGAACCGTCTAAGGTAGGGTCGATGATTGGGGTTAAGTCGTAACAAGGTATCCCTACCGGAAGGTGGGGATGGATCACCTCCTTTCT
>gi|148299194|gb|EF581166.1| Candidatus Phytoplasma vitis strain FD57 16S ribosomal RNA gene, partial sequence 1..1508
GATTAACGCTGGCGGCGCGCCTAATACATGCAAGTCGAACGGAGACCCTTCAAAAGGTCTTAGTGGCGAACGGGTGAGTAACACGTAAGTAACCTACCTTTAAGACGAGGATAACAACCGGAAACGGTTGCTAAGACTGGATAGGAAACAGAAAGGCATCTTTTTGTTTTTAAAAGACCTTCTTCGGAGGGTATGCTTAAAGAGGGGCTTGCGCCACATTAGTTAGTTGGTGAGGTAAAGGCTTACCAAGATTATGATGTGTAGCTGGACTGAGAGGTTGAACAGCCACATTGGGACTGAGACACGGCCCAAACTCCTACGGGAGGCAGCAGTAGGGAATTTTCGGCAATGGAGGAAACTCTGACCGAGCGACGCCGCGTGAACGATGAAGTATTTCGGTATGTAAAGTTCTTTTATTGAAGAAGAAAAAATAGTGGAAAAACTATCTTGACGTTATTCAATGAATAAGCCCCGGCTAACTATGTGCCAGCAGCCGCGGTAAGACATAGGGGGCGAGCGTTATCCGGAATTATTGGGCGTAAAGGGTGCGTAGGCGGTTAGATAAGTCTATAATTTAATTTCAGTGCTTAACGCTGTCTTGTTATAGAAACTGTCTTGACTAGAGTGAGATAGAGGCAAGCGGAATTCCATGTGTAGCGGTAAAATGTGTAAATATATGGAGGAACACCAGAAGCGTAGGCGGCTTGCTGGGTCTTTACTGACGCTGAGGCACGAAAGCGTGGGGAGCAAACAGGATTAGATACCCTGGTAGTCCACGCTGTAAACGATGAGTACTAAGTGTCGGGGTAACTCGGTACTGAAGTTAACACATTAAGTACTCCGCCTGAGTAGTACGTACGCAAGTATGAAACTTAAAGGAATTGACGGGACTCCGCACAAGCGGTGGATCATGTTGTTTAATTCGAAGATACACGAAAAACCTTACCAGGTCTTGACATACTCTGCAAAGCTATAGAAATATAGTGGAGGTTATCAGGGATACAGGTGGTGCATGGTTGTCGTCAGTTCGTGTCGTGAGATGTTAGGTTAAGTCCTAAAACGAACGCAACCCCTGTCGCTAGTTGCCAGCACGTAATGGTGGGGACTTTAGCGAGACTGCCAATTAAACATTGGAGGAAGGTGGGGATAACGTCAAATCATCATGCCCCTTATGATCTGGGCTACAAACGTGATACAATGGCTATTACAAAGAGTAGCTGAAACGCGAGTTTTTAGCCAATCTCAAAAAGGTAGTCTCAGTACGGATTGAAGTCTGCAACTCGACTTCATGAAGCTGGAATCGCTAGTAATCGCGAATCAGCATGTCGCGGTGAATACGTTCTCGGGGTTTGTACACACCGCCCGTCAAACCACGAAAGTTAGCAATACCCGAAAGCAGTGGCTTAACTTCGCAAGAAGAGGGAGCTGTCTAAGGTAGGGTTGATGATTGGGGTTAAGTCGTAACAAGGTATCCTTACCGGAAGGTGAGGATGGATCACCTCCTTTCT
>gi|148299193|gb|EF581165.1| Candidatus Phytoplasma vitis strain FD68 16S ribosomal RNA gene, partial sequence 1..1508
GATTAACGCTGGCGGCGCGCCTAATACATGCAAGTCGAACGGAGACCCTTCAAAAGGTCTTAGTGGCGAACGGGTGAGTAACACGTAAGTAACCTACCTTTAAGACGAGGATAACAATCGGAAACGGTTGCTAAGACTGGATAGGAAACAGAAAGGCATCTTTTTGTTTTTAAAAGACCTTCTTCGGAGGGTATGCTTAAAGAGGGGCTTGCGCCACATTAGTTAGTTGGTGAGGCAAAGGCTTACCAAGATTATGATGTGTAGCTGGACTGAGAGGTTGAACAGCCACATTGGGACTGAGACACGGCCCAAACTCCTACGGGAGGCAGCAGTAGGGAATTTTCGGCAATGGAGGAAACTCTGACCGAGCGACGCCGCGTGAACGATGAAGTATTTCGGTATGTAAAGTTCTTTTATTGAAGAAGAAAAAATAGTGGAAAAACTATCTTGACGTTATTCAATGAATAAGCCCCGGCTAACTATGTGCCAGCAGCCGCGGTAAGACATAGGGGGCGAGCGTTATCCGGAATTATTGGGCGTAAAGGGTGCGTAGGCGGTTAGATAAGTCTATAATTTAATTTCAGTGCTTAACGCTGTCTTGTTATAGAAACTGTCTTGACTAGAGTGAGATAGAGGCAAGCGGAATTCCATGTGTAGCGGTAAAATGTGTAAATATATGGAGGAACACCAGAAGCGTAGGCGGCTTGCTGGGTCTTTACTGACGCTGAGGCACGAAAGCGTGGGGAGCAAACAGGATTAGATACCCTGGTAGTCCACGCTGTAAACGATGAGTACTAAGTGTCGGGGTAACTCGGTACTGAAGTTAACACATTAAGTACTCCGCCTGAGTAGTACGTACGCAAGTATGAAACTTAAAGGAATTGACGGGACTCCGCACAAGCGGTGGATCATGTTGTTTAATTCGAAGATACACGAAAAACCTTACCAGGTCTTGACATACTCTGCAAAGCTATAGAAATATAGTGGAGGTTATCAGGGATACAGGTGGTGCATGGTTGTCGTCAGTTCGTGTCGTGAGATGTTAGGTTAAGTCCTAAAACGAACGCAACCCCTGTCGCTAGTTGCCAGCACGTAATGGTGGGGACTTTAGCGAGACTGCCAATTAAACATTGGAGGAAGGTGGGGATAACGTCAAATCATCATGCCCCTTATGATCTGGGCTACAAACGTGATACAATGGCTATTACAAAGAGTAGCTGAAACGCGAGTTTTTAGCCAATCTCAAAAAGGTAGTCTCAGTACGGATTGAAGTCTGCAACTCGACTTCATGAAGCTGGAATCGCTAGTAATCGCGAATCAGCATGTCGCGGTGAATACGTTCTCGGGGTTTGTACACACCGCCCGTCAAACCACGAAAGTTAGCAATACCCGAAAGCAGTGGCTTAACTTCGCAAGAAGAGGGAGCTGTCTAAGGTAGGGTTGATGATTGGGGTTAAGTCGTAACAAGGTATCCTTACCGGAAGGTGAGGATGGATCACCTCCTTTCT
>gi|53828179|gb|AY744944.1| Leafhopper-borne phytoplasma 16S ribosomal RNA gene, partial sequence 1..1520
ATTAACCCTCCCGGCATCCTTATACATGCAAGTCGAACGGAAGTTTAAGCAATTAAACTTTAGCGGCGAACGGGTGAGTAACGCGTAAGAATCTGCCCCTAAGACGACCATAACAGTTGGAAACGACTGCTATCTCTGGATAGGAGATAAGAAGGCATCTTTTTATTTTTAAAAGACCTAGCAATAGCTATGCTTAGGGAAGAGCTTGCGTCACATTAGTTAGTTGGTGGGGTAATGGGGTACCAAGACGATGATGTGTAGCCGGGCTGAGAGGTCGAACGGCCACATTGGGACTGAGACACGGCCCAAACTCCTACGGGAGGCAGCAGTAAGGAATTTTCGGCAATGGAGGAAACTCTGACCGAGCAATGCCGTGTGCAACGATGAAGTATTTCGGTACGTAAAGTTCTTAAATTAGGGAAGTTTGGATGGTGGTTTGACCATTATGACGGTACCTAATGAATAAGCCCCGGCTAACTATGTGCCAGCACCGGCGGTAATACATAGCCCGCAAGCGTTATCCGGAATTATTGGGCGTAAAGCCTGCGTAGGCGGTTAAATAAGTTTATGGTCTAAGTGCAACGCTCAACGTTGTGATGCTATAAAAACTGTTTAGCTAGAGTTGGATAGAGGCAAGTGGAATTCCGTGTGTAGTGGTAAAATGCGTAAATATACGGAGGAACACCAGAAGCGAAGGCGGCTTGCTGGGTCTTAACTGACGCTGAGGCACGAAAGCGTGCGGAGCAAACAGGATTAGATACCCTNGTAGTCCACGCCCTAAACGATGAGTACTAAACGTTGGATAAAACCAGTGTTGAAGTTAACACATTAAGTACTCCGCCTGAGTAGTACGTACGCAAGTATGAAACTTAAAGGAATTGACGGGACTGGGCACAAGCGGTGGATCATGTTGTTTAATTCGAAGGTACCCGAAAAACCTTCACCAGGTCTTGACATGCTTTTGCAAAGCTGTAGAAATACAGTGGAGGTTATCAGAAGCACAGGTGGTGCATGGTTGTCGTCAGCTCGTGTCGTGAGATGTTGGGTTAAGTCCCGCAACGAGCGCAACCCTTGTTGTTAATTGCCATCAAATTGTTGGCCACTTTAGCAAGACTGCCAATGATAAATTGGAGGAAGGTGGGGACGACGTCAAATCATCATGCCCCTTATGACCTGGGCTACAAACGTGATACAATGGCTGTTACAAAGGGTAGCTAAAGCGTAAGCTTCTGGCGAATCTCAAATTAGCAGTCTCAGTTCGGATTGAAGTCTGCAACTCGACTTCATGAAGTTGGAATCGCTAGTAATCGCGAATCAGCATTCGGTAAAATTTACGTTTCTGGCGGTGAATACGTTCTCCCGGTTTGTACACACCGCCCGTCAAACCACGAAAGTTGGCAATACCCAAAGCCGGTGGCCTAACTTGAGCAATCAAGAAGGAGCCGTCTAAGGTAGGGTTGATGATTGGGGTTAAGTCGTAACAAGGTATGGGTACCGGAAGGTGGGGATGGATCACCTGG
>gi|53828175|gb|AY742327.1| Cynodon dactylon phytoplasma 16S ribosomal RNA gene, partial sequence 1..1521
ATAAACCCTCCCGGCATCCTTATACATGCAAGTCGAACCGAAGTTTAAGCAATTAAACTTTAGCGGCGAACGGGTGAGTAACGCGTAAGAATCTGCCCCTAAGACGACCATAACAGTTGGAAACGACTGCTAAGACTGGATAGGAGATAAGAAGGCATCTTTTTATTTTTAAAAGACCTAGCAATAGCTATGCTTAGGGAAGAGCTTGCGTCACATTAGTTAGTTGGTGGGGTAATGGCCTACCAAGACGATGATGTGTAGCCGGGCTGAGAGGTCGAACGGCCACATTGGGACTGAGACACGGCCCAAACTCCTACGGGAGGCAGCAGTAAGGAATTTTCGGCAATGGAGGAAACTCTGACCGAGCAATGCCGTGTGCAACGATGAAGTATTTCGGTACGTAAAGTTCTTAAATTAGGGAAGTTTGGATGGTGGTTTGACCATTATGACGGTACCTAATGAATAAGCCCCGGCTAACTATGTGCCAGCAGGGGCGGTAATACATAGGGGGCAAGCGTTATCCGGAATTATTGGGCGTAAAGGGTGCGTAGGCGGTTAAATAAGTTTATGGTCTAAGTGCAACGCTCAACGTTGTGATGCTATAAAAACTGTTTAGCTAGAGTTGGATAGAGGCAAGTGGAATTCCGTGTGTAGTGGTAAAATGCGTAAATATACGGAGGAACACCAGAAGCGAAGGCGGCTTGCTGGGTCTTAACTGACGCTGAGGCACGAAAGCGTGGGGAGCAAACAGGATTAGATACCCTNGTAGTCCACGCCCTAAACGATGAGTACTAAACGTTGGATAAAACCAGTGTTGAAGTTAACACATTAAGTACTCCGCCTGAGTAGTACGTACGCAAGTATGAAACTTAAAGGAATTGACGGGACTCCGCACAAGCGGTGGATCATGTTGTTTAATTCGAAGGTACCCGAAAAACCTTCACCAGGTCTTGACATGCTTTTGCAAAGCTGTAGAAATACAGTGGAGGTTATCAGAAGCACAGGTGGTGCATGGTTGTCGTCAGCTCGTGTCGTGAGATGTTGGGTTAAGTCCCGCAACGAGCGCAACCCTTGTTGTTAATTGCCATCATTAAGTTGGGGACTTTAGCAAGACTGCCAATGATAAATTGGAGGAAGGTGGGGACGACGTCAAATCATCATGCCCCTTATGACCTGGGCTACAAACGTGATACAATGGCTGTTACAAAGGGTAGCTAAAGCGTAAGCTTCTGGCGAATCTCAAAAAAGCAGTCTCAGTTCGGATTGAAGTCTGCAACTCGACTTCATGAAGTTGGAATCGCTAGTAATCGCGAATCAGCATTCCCTAAAATTTACGTTTCTGGCGGTGAATACGTTCTCCCGGTTTGTACACACCGCCCGTCAAACCACGAAAGTTGGCAATACCCAAAGCCGGTGGCCTAACTTGAGCAATCAAGAAGGAGCCGTCTAAGGTAGGGTTGATGATTGGGGTTAAGTCGTAACAAGGTATGGGTACCGGAAGGTCCGGATGGATCACCTGGT
>gi|31074427|gb|AY197661.1| Jujube witches'-broom phytoplasma strain JWB 16S ribosomal RNA gene, partial sequence 1..1527
AAGAGTTTGATCCTGGCTCAGGATTAACGCTGGCGGCGCGCCTAATACATGCAAGTCGAACGGAGACCCCTCAAAAGGTCTTAGTGGCGAACGGGTGAGTAACACGTAAGTAACCTACCTTTAAGACGAGGATAACAATCGGAAACGGTTGCTAAGACTGGATAGGAAATAAAAAGGCATCTTTTTGTTTTTAAAAGACCTTCTTCGGAGGGTATGCTTAAAGAGGGGCTTGCGCCACATTAGTTAGTTGGTGAGGTAAAGGCTTACCAAGATTATGATGTGTAGCTGGACTGAGAGGTTGAACAGCCACATTGGGACTGAGACACGGCCCAAACTCCTACGGGAGGCAGCAGTAGGGAATTTTCGGCAATGGAGGAAACTCTGACCGAGCGACGCCGCGTGAACGATGAAGTATTTCGGTATGTAAAGTTCTTTTATTGAAGAAGAAAAAATAGTGGAAAAACTATCTTGACGTTATTCAATGAATAAGCCCCGGCTAACTATGTGCCAGCAGCCGCGGTAAGACATAGGGGGCGAGCGTTATCCGGAATTATTGGGCGTAAAGGGTGCGTAGGCGGTTAGATAAGTCTATAATTTAATTTCAGTGCTTAACGCTGTCTTGTTATAGAAACTGTCTTGACTAGAGTGAGATAGAGGCAAGCGGAATTCCATGTGTAGCGGTAAAATGTGTAAATATATGGAGGAACACCAGAAGCGTAGGCGGCTTGCTGGGTCTTTACTGACGCTGAGGCACGAAAGCGTGGGGAGCAAACAGGATTAGATACCCTGGTAGTCCACGCTGTAAACGATGAGTACTAAGTGTCGGGGCAACTCGGTACTGAAGTTAACACATTAAGTACTCCGCCTGAGTAGTACGTACGCAAGTATGAAACTTAAAGGAATTGACGGGACTCCGCACAAGCGGTGGATCATGTTGTTTAATTCGAAGATACACGAAAAACCTTACCAGGTCTTGACATACTCTGCGAAGCTATAGAAATATAGTGGAGGTTATCAGGGATACAGGTGGTGCATGGTTGTCGTCAGTTCGTGTCGTGAGATGTTAGGTTAAGTCCTAAAACGAACGCAACCCCTGTCGTTAGTTACCAGCACGTAATGGTGGGGACTTTAGCGAGACTGCCAATTAAACATTGGAGGAAGGTGGGGATAACGTCAAATCATCATGCCCCTTATGATCTGGGCTACAAACGTGATACAATGGCTGTTACAAAGAGTAGCTGAAACGCGAGTTTTTAGCCAATCTCAAAAAGACAGTCTTAGTCCGGATTGAAGTCTGCAACTCGACTTCATGAAGCTGGAATCGCTAGTAATCGCGAATCAGCATGTCGCGGTGAATACGTTCTCGGGGTTTGTACACACCGCCCGTCAAACCACGAAAGTTAGCAATACCCGAAAGCAGTGGCTTAACTTCGCAAGAAGAGGGAGCTGTCTAAGGTAGGGTTGATGATTGGGGTTAAGTCGTAACAAGGTATCCTTACCGGAAGGTGAGGATGGATCACCTCCTTT
>gi|31074426|gb|AY197660.1| Peach yellows phytoplasma strain PY-In 16S ribosomal RNA gene, partial sequence 1..1527
AAGAGTTTGATCCTGGCTCAGGATTAACGCTGGCGGCGCGCCTAATACATGCAAGTCGAACGGAGACCCTTCAAAAGGTCTTAGTGGCGAACGGGTGAGTAACACGTAAGTAACCTACCTTTAAGACGAGGATAACAATCGGAAACGGTTGCTAAGACTGGATAGGAAATAAAAAGGCATCTTTTTGTTTTTAAAAGACCTTCTTCGGAGGGTATGCTTAAAGAGGGGCTTGCGCCACATTAGTTAGTTGGTGAGGTAAAGGCTTACCAAGATTATGATGTGTAGCTGGACTGAGAGGTTGAACAGCCACATTGGGACTGAGACACGGCCCAAACTCCTACGGGAGGCAGCAGTAGGGAATTTTCGGCAATGGAGGAAACTCTGACCGAGCGACGCCGCGTGAACGATGAAGTATTTCGGTATGTAAAGTTCTTTTATTGAAGAAGAAAAAATAGTGGAAAAACTATCTTGACGTTATTCAATGAATAAGCCCCGGCTAACTATGTGCCAGCAGCCGCGGTAAGACATAGGGGGCGAGCGTTATCCGGAATTATTGGGCGTAAAGGGTGCGTAGGCGGTTAGATAAGTCTATAATTTAATTTCAGTGCTTAACGCTGTCTTGTTATAGAAACTGTTTTGACTAGAGTGAGATAGAGGCAAGCGGAATTCCATGTGTAGCGGTAAAATGTGTAAATATATGGAGGAACACCAGAAGCGTAGGCGGCTTGCTGGGTCTTTACTGACGCTGAGGCACGAAAGCGTGGGGAGCAAACAGGATTAGATACCCTGGTAGTCCACGCTGTAAACGATGAGTACTAAGTGTCGGGGCAACTCGGTACTGAAGTTAACACATTAAGTACTCCGCCTGAGTAGTACGTACGCAAGTATGAAACTTAAAGGAATTGACGGGACTCCGCACAAGCGGTGGATCATGTTGTTTAATTCGAAGATACACGAAAAACCTTACCAGGTCTTGACATACTCTGCGAAGCTATAGAAATATAGTGGAGGTTATCAGGGATACAGGTGGTGCATGGTTGTCGTCAGTTCGTGTCGTGAGATGTTAGGTTAAGTCCTAAAACGAACGCAACCCCTGTCGTTAGTTACCAGCACGTAATGGTGGGGACTTTAGCGAGACTGCCAATTAAACATTGGAGGAAGGTGGGGATAACGTCAAATCATCATGCCCCTTATGATCTGGGCTACAAACGTGATACAATGGCTGTTACAAAGAGTAGCTGAAACGCGAGTTTTTAGCCAATCTCAAAAAGACAGTCTTAGTCCGGATTGAAGTCTGCAACTCGACTTCATGAAGCTGGAATCGCTAGTAATCGCGAATCAGCATGTCGCGGTGAATACGTTCTCGGGGTTTGTACACACCGCCCGTCAAACCACGAAAGTTAGCAATACCCGAAAGCAGTGGCTTAACTTCGCAAGAAGAGGGAGCTGTCTAAGGTAGGGTTGATGATTGGGGTTAAGTCGTAACAAGGTATCCTTACCGGAAGGTGAGGATGGATCACCTCCTTT
>gi|31074425|gb|AY197659.1| Cherry lethal yellows phytoplasma strain CLY-5 16S ribosomal RNA gene, partial sequence 1..1526
AAGAGTTTGATCCTGGCTCAGGATTAACGCTGGCGGCCGCCTAATACATGCAAGTCGAACGGAGACCCCTCAAAAGGTCTTAGTGGCGAACGGGTGAGTAACACGTAAGTAACCTACCTTTAAGACGAGGATAACAATCGGAAACGGTTGCTAAGACTGGATAGGAAATAAAAAGGCATCTTTTTGTTTTTAAAAGACCTTCTTCGGAGGGTATGCTTAAAGAGGGGCTTGCGCCACATTAGTTAGTTGGTGAGGTAAAGGCTTACCAAGATTATGATGTGTAGCTGGACTGAGAGGTTGAACAGCCACATTGGGACTGAGACACGGCCCAAACTCCTACGGGAGGCAGCAGTAGGGAATTTTCGGCAATGGAGGAAACTCTGACCGAGCGACGCCGCGTGAACGATGAAGTATTTCGGTATGTAAAGTTCTTTTATTGAAGAAGAAAAAATAGTGGAAAAACTATCTTGACGTTATTCAATGAATAAGCCCCGGCTAACTATGTGCCAGCAGCCGCGGTAAGACATAGGGGGCGAGCGTTATCCGGAATTATTGGGCGTAAAGGGTGCGTAGGCGGTTAGATAAGTCTATAATTTAATTTCAGTGCTTAACGCTGTCTTGTTATAGAAACTGTCTTGACTAGAGTGAGATAGAGGCAAGCGGAATTCCATGTGTAGCGGTAAAATGTGTAAATATATGGAGGAACACCAGAAGCGTAGGCGGCTTGCTGGGTCTTTACTGACGCTGAGGCACGAAAGCGTGGGGAGCAAACAGGATTAGATACCCTGGTAGTCCACGCTGTAAACGATGAGTACTAAGTGTCGGGGCAACTCGGTACTGAAGTTAACACATTAAGTACTCCGCCTGAGTAGTACGTACGCAAGTATGAAACTTAAAGGAATTGACGGGACTCCGCACAAGCGGTGGATCATGTCGTTTAATTCGAAGATACACGAAAAACCTTACCAGGTCTTGACATACTCTGCGAAGCTATAGAAATATAGTGGAGGTTATCAGGGATACAGGTGGTGCATGGTTGTCGTCAGTTCGTGTCGTGAGATGTTAGGTTAAGTCCTAAAACGAACGCAACCCCTGTCGTTAGTTACCAGCACGTAATGGTGGGGACTTTAGCGAGACTGCCAATTAAACATTGGAGGAAGGTGGGGATAACGTCAAATCATCATGCCCCTTATGATCTGGGCTACAAACGTGATACAATGGCTGTTACAAAGAGTAGCTGAAACGCGAGTTTTTAGCCAATCTCAAAAAGACAGTCTTAGTCCGGATTGAAGTCTGCAACTCGACTTCATGAAGCTGGAATCGCTAGTAATCGCGAATCAGCATGTCGCGGTGAATACGTTCTCGGGGTTTGTACACACCGCCCGTCAAACCACGAAAGTTAGCAATACCCGAAAGCAGTGGCTTAACTTCGCAAGAAGAGGGAGCTGTCTAAGGTAGGGTTGATGATTGGGGTTAAGTCGTAACAAGGTATCCTTACCGGAAGGTGAGGATGGATCACCTCCTTT
>gi|31074420|gb|AY197654.1| Hemp dogbane yellows phytoplasma strain HD1 16S ribosomal RNA gene, partial sequence 1..1528
AAGAGTTTGATCCTGGCTCAGGATTAACGCTGGCGGCGCGCCTAATACATGCAAGTCGAACGGAGACCCTTCAAAAGGTCTTAGTGGCGAACGGGTGAGTAACACGTAAGTAACCTACCTTTAAGACGAGGATAACAATCGGAAACGGTTGCTAAGACTGGATAGGAAACAGAAAGGCATCTTTTTGTTTTTAAAAGACCTTCTTCGGAGGGTATGCTTAAAGAGGGGCTTGCGCCACATTAGTTAGTTGGTGAGGTAAAGGCTTACCAAGATTATGATGTGTAGCTGGACTGAGAGGTTGAACAGCCACATTGGGACTGAGACACGGCCCAAACTCCTACGGGAGGCAGCAGTAGGGAATTTTCGGCAATGGAGGAAACTCTGACCGAGCGACGCCGCGTGAACGATGAAGTATTTCGGTATGTAAAGTTCTTTTATTGAAGAAGAAAAAATAGTGGAAAAACTATCTTGACGTTATTCAATGAATAAGCCCCGGCTAACTATGTGCCAGCAGCCGCGGTAAGACATAGGGGGCGAGCGTTATCCGGAATTATTGGGCGTAAAGGGTGCGTAGGCGGTTAGATAAGTCTATAATTTAATTTCAGTGCTTAACGCTGTCTTGTTATAGAAACTGTCTTGACTAGAGTGAGATAGAGGCAAGCGGAATTCCATGTGTAGCGGTAAAATGTGTAAATATATGGAGGAACACCAGAAGCGTAGGCGGCTTGCTGGGTCTTTACTGACGCTGAGGCACGAAAGCGTGGGGAGCAAACAGGATTAGATACCCTGGTAGTCCATGCTGTAAACGATGAGTACTAAGTGTCGGGGGTAACTCGGTACTGAAGTTAACACATTAAGTACTCCGCCTGAGTAGTACGTACGCAAGTATGAAACTTAAAGGAATTGACGGGACTCCGCACAAGCGGTGGATCACGTTGTTTAATTCGAAGATACACGAAAAACCTTACCAGGTCTTGACATACTCTGCAAAGCTATAGAAATATAGTGGAGGTTATCAGGGATACAGGTGGTGCATGGTTGTCGTCAGTTCGTGTCGTGAGATGTTAGGTTAAGTCCTAAAACGAACGCAACCCCTGTCGCTAGTTGCCAGCACGTAATGGTGGGGACTTTAGCGAGACTGCCAATTAAACATTGGAGGAAGGTGGGGATAACGTCAAATCATCATGCCCCTTATGATCTGGGCTACAAACGTGATACAATGGCTATTACAAAGAGTAGCTGAAACGCGAGTTTTTAGCCAATCTCAAAAAGGTAGTCTCAGTACGGATTGAAGTCTGCAACTCGACTTCATGAAGCTGGAATCGCTAGTAATCGCGAATCAGCATGTCGCGGTGAATACGTTCTCGGGGTTTGTACACACCGCCCGTCAAACCACGAAAGTTAGCAATACCCGAAAGCAGTGGCTTAACTTCGCAAGAAGAGGGAGCTGTCTAAGGTAGGGTTGATGATTGGGGTTAAGTCGTAACAAGGTATCCTTACCGGAAGGTGAGGATGGATCACCTCCTTT
>gi|31074417|gb|AY197651.1| Rubus stunt phytoplasma strain RuSR19 16S ribosomal RNA gene, partial sequence 1..1529
AAGAGTTTGATCCTGGCTCAGGATTAACGCTGGCGGCGCGCCTAATACATGCAAGTCGAACGGAGACCCTTCAAAAGGTTTTAGTGGCGAACGGGTGAGTAACACGTAAGTAACCTACCTTTAAGACGAGGATAACAATCAGAAACGGTTGCTAAGACTGGATAGGAAACAAAAAGGCATCTTTTTGTTTTTAAAAGACCTTCTTCGGAGGGTATGCTTAAAGAGGGGCTTGCGCCACATTAGTTAGTTGGTGAGGTAAAGGCTTACCAAGATTATGATGTGTAGCTGGACTGAGAGGTTGAACAGCCACATTGGGACTGAGACACGGCCCAAACTCCTACGGGAGGCAGCAGTAGGGAATTTTCGGCAATGGAGGAAACTCTGACCGAGCGACGCCGCGTGAACGATGAAGTATTTCGGTATGTAAAGTTCTTTTATTGAAGAAGAAAAAATAGTGGAAAAACTATCTTGACGTTATTCAATGAATAAGCCCCGGCTAACTATGTGCCAGCAGCCGCGGTAAGACATAGGGGGCGAGCGTTATCCGGAATTATTGGGCGTAAAGGGTGCGTAGGCGGTTAGATAAGTCTATAATTTAATTTCAGTGCTTAACGCTGTCTTGTTATAGAAACTATCTTGACTAGAGTGAGATAGAGGCAAGCGGAATTCCATGTGTAGCGGTAAAATGTGTAAATATATGGAGGAACACCAGAAGCGTAGGCGGCTTGCTGGGTCTTTACTGACGCTGAGGCACGAAAGCGTGGGGAGCAAACAGGATTAGATACCCTGGTAGTCCACGCTGTAAACGATGAGTACTAAGTGTCGGGGGTAACCTCGGTACTGAAGTTAACACATTAAGTACTCCGCCTGAGTAGTACGTACGCAAGTATGAAACTTAAAGGAATTGACGGGACTCCGCACAAGCGGTGGATCATGTTGTTTAATTCGAAGATACACGAAAAACCTTACCAGGTCTTGACATACTCTACAAAGCTATAGAAATATAGTGGAGGTTATCAGGGATACAGGTGGTGCATGGTTGTCGTCAGTTCGTGTCGTGAGATGTTAGGTTAAGTCCTAAAACGAACGCAACCCCTGTCGCTAGTTGCCAGCACGTAATGGTGGGGACTTTAGCGAGGCTGCCAATTAAAAATTGGAGGAAGGTGGGGATAACGTCAAATCATCATGCCCCTTATGATCTGGGCTACAAACGTGATACAATGGCTATTACAAAGAGTAGCTGAAACGCGAGTTTTTAGCCAATCTCAAAAAGGTAGTCTCAGTACGGATTGAAGTCTGCAACTCGACTTCATGAAGCTGGAATCGCTAGTAATCGCGAATCAGCATGTCGCGGTGAATACGTTCTCGGGGTTTGTACACACCGCCCGTCAAACCACGAAAGTTAGCAATACCCGAAAGCAGTGGCTTAACTTTGCAAGAAGAGGGAGCTGTCTAAGGTAGGGTTGATGATTGGGGTTAAGTCGTAACAAGGTATCCTTACCGGAAGGTGAGGATGGATCACCTCCTTT
>gi|31074416|gb|AY197650.1| Rubus stunt phytoplasma strain Rus971 16S ribosomal RNA gene, partial sequence 1..1529
AAGAGTTTGATCCTGGCTCAGGATTAACGCTGGCGGCGCGCCTAATACATGCAAGTCGAACGGAGATCCTTCAAAAAGGTCTTAGTGGCGAACGGGTGAGTAACACGTAAGTAACCTACCTTTAAGACGAGGATAACAATCGGAAACGGTTGCTAAGACTGGATAGGAAACAAAAAGGCATCTTTTTGTTTTTAAAAGACCTTCTTCGGAGGGTATGCTTAAAGAGGGGCTTGCGCCACATTAGTTAGTTGGTGAGGTAAAGGCTTACCAAGATTATGATGTGTAGCTGGACTGAGAGGTTGAACAGCCACATTGGGACTGAGACACGGCCCAAACTCCTACGGGAGGCAGCAGTAGGGAATTTTCGGCAATGGAGGAAACTCTGACCGAGCGACGCCGCGTGAACGATGAAGTATTTCGGTATGTAAAGTTCTTTTATTGAAGAAGAAAAAATAGTGGAAAAACTATCTTGACGTTATTCAATGAATAAGCCCCGGCTAACTATGTGCCAGCAGCCGCGGTAAGACATAGGGGGCGAGCGTTATCCGGAATTATTGGGCGTAAAGGGTGCGTAGGCGGTTAGATAAGTCTATAATTTAATTTCAGTGCTTAACGCTGTCTTGTTATAGAAACTATCTTGACTAGAGTGAGATAGAGGCAAGCGGAATTCCATGTGTAGCGGTAAAATGTGTAAATATATGGAGGAACACCAGAAGCGTAGGCGGCTTGCTGGGTCTTTACTGACGCTGAGGCACGAAAGCGTGGGGAGCAAACAGGATTAGATACCCTGGTAGTCCACGCTGTAAACGATGAGTACTAAGTGTCGGGGGTAACTCGGTACTGAAGTTAACACATTAAGTACTCCGCCTGAGTAGTACGTACGCAAGTATGAAACTTAAAGGAATTGACGGGACTCCGCACAAGCGGTGGATCATGTTGTTTAATTCGAAGATACACGAAAAACCTTACCAGGTCTTGACATACTCTGCAAAGCTATAGAAATATAGTGGAGGTTATCAGGGATACAGGTGGTGCATGGTTGTCGTCAGTTCGTGTCGTGAGATGCTAGGTTAAGTCCTAAAACGAACGCAACCCCTGTCGCTAGTTGCCAGCACGTAATGGTGGGGACTTTAGCGAGACTGCCAATTAAAAATTGGAGGAAGGTGGGGATAACGTCAAATCATCATGCCCCTTATGATTTGGGCTACAAACGTGATACAATGGCTATTACAAAGAGTAGCTGAAACGCGAGTTTTTAGCCAATCTCAAAAAGGTAGTCTCAGTACGGATTGAAGTCTGCAACTCGACTTCATGAAGCTGGAATCGCTAGTAATCGCGAATCAGCATGTCGCGGTGAATACGTTCTCGGGGTTTGTACACACCGCCCGTCAAACCACGAAAGTTAGCAATACCCGAAAGCAGTGGCTTAACTTTGCAAGAAGAGGGAGCTGTCTAAGGTAGGGTTGATGATTGGGGTTAAGTCGTAACAAGGTATCCTTACCGGAAGGTGAGGATGGATCACCTCCTTT
>gi|31074415|gb|AY197649.1| Rubus stunt phytoplasma strain Rus400 16S ribosomal RNA gene, partial sequence 1..1528
AAGAGTTTGATCCTGGCTCAGGATTAACGCTGGCGGCGCGCCTAATACATGCAAGTCGAACGGAGACCCTTCAAAAGGTTTTAGTGGCGAACGGGTGAGTAACACGTAAGTAACCTACCTTTAAGACGAGGATAACAATCGGAAACGGTTGCTAAGACTGGATAGGAAACAAAAAGGCATCTTTTTGTTTTTAAAAGACCTTCTTCGGAGGGTATGCTTAAAGAGGGGCTTGCGCCACATTAGTTAGTTGGTGAGGTAAAGGCTTACCAAGATTATGATGTGTAGCTGGACTGAGAGGTTGAACAGCCACATTGGGACTGAGACACGGCCCAAACTCCTACGGGAGGCAGCAGTAGGGAATTTTCGGCAATGGAGGAAACTCTGACCGAGCGACGCCGCGTGAACGATGAAGTATTTCGGTATGTAAAGTTCTTTTATTGAAGAAGAAAAAATAGTGGAAAAACTATCTTGACGTTATTCAATGAATAAGCCCCGGCTAACTATGTGCCAGCAGCCGCGGTAAGACATAGGGGGCGAGCGTTATCCGGAATTATTGGGCGTAAAGGGTGCGTAGGCGGTTAGATAAGTCTATAATTTAATTTCAGTGCTTAACGCTGTCTTGTTATAGAAACTATCTTGACTAGAGTGAGATAGAGGCAAGCGGAATTCCATGTGTAGCGGTAAAATGTGTAAATATATGGAGGAACACCAGAAGCGTAGGCGGCTTGCTGGGTCTTTACTGACGCTGAGGCACGAAAGCGTGGGGAGCAAACAGGATTAGATACCCTGGTAGTCCACGCTGTAAACGATGAGTACTAAGTGTCGGGGGTAACTCGGTACTGAAGTTAACACATTAAGTACTCCGCCTGAGTAGTACGTACGCAAGTATGAAACTTAAAGGAATTGACGGGACTCCGCACAAGCGGTGGATCATGTTGTTTAATTCGAAGATACACGAAAAACCTTACCAGGTCTTGACATACTCTGCAAAGCTATAGAAATATAGTGGAGGTTATCAGGGATACAGGTGGTGCATGGTTGTCGTCAGTTCGTGTCGTGAGATGTTAGGTTAAGTCCTAAAACGAACGCAACCCCTGTCGCTAGTTGCCAGCACGTAATGGTGGGGACTTTAGCGAGACTGCCAATTAAAAATTGGAGGAAGGTGGGGATAACGTCAAATCATCATGCCCCTTATGATCTGGGCTACAAACGTGATACAATGGCTATTACAAAGAGTAGCTGAAACGCGAGTTTTTAGCCAATCTCAAAAAGGTAGTCTCAGTACGGATTGAAGTCTGCAACTCGACTTCATGAAGCTGGAATCGCTAGTAATCGCGAATCAGCATGTCGCGGTGAATACGTTCTCGGGGTTTGTACACACCGCCCGTCAAACCACGAAAGTTAGCAATACCCGAAAGCAGTGGCTTAACTTTGCAAGAAGAGGGAGCTGTCTAAGGTAGGGTTGATGATTGGGGTTAAGTCGTAACAAGGTATCCTTACCGGAAGGTGAGGATGGATCACCTCCTTT
>gi|31074414|gb|AY197648.1| Rubus stunt phytoplasma strain RUS 16S ribosomal RNA gene, partial sequence 1..1529
AAGAGTTTGATCCTGGCTCAGGATTAACGCTGGCGGCGCGCCTAATACATGCAAGTCGAACGGAGATCCTTCAAAAAGGTCTTAGTGGCGAACGGGTGAGTAACACGTAAGTAACCTACCTTTAAGACGAGGATAACAATCGGAAACGGTTGCTAAGACTGGATAGGAAACAAAAAGGCATCTTTTTGTTTTTAAAAGACCTTCTTCGGAGGGTATGCTTAAAGAGGGGCTTGCGCCACATTAGTTAGTTGGTAAGGTAAAGGCTTACCAAGATTATGATGTGTAGCTGGACTGAGAGGTTGAACAGCCACATTGGGACTGAGACACGGCCCAAACTCCTACGGGAGGCAGCAGTAGGGAATTTTCGGCAATGGAGGAAACTCTGACCGAGCGACGCCGCGTGAACGATGAAGTATTTCGGTATGTAAAGTTCTTTTATTGAAGAAGAAAAAATAGTGGAAAAACTATCTTGACGTTATTCAATGAATAAGCCCCGGCTAACTATGTGCCAGCAGCCGCGGTAAGACATAGGGGGCGAGCGTTATCCGGAATTATTGGGCGTAAAGGGTGCGTAGGCGGTTAGATAAGTCTATAATTTAATTTCAGTGCTTAACGCTGTCTTGTTATAGAAACTGTCTTGACTAGAGTGAGATAGAGGCAAGCGGAATTCCATGTGTAGCGGTAAAATGTGTAAATATATGGAGGAACACCAGAAGCGTAGGCGGCTTGCTGGGTCTTTACTGACGCTGAGGCACGAAAGCGTGGGGAGCAAACAGGATTAGATACCCTGGTAGTCCACGCTGTAAACGATGAGTACTAAGTGTCGGGGGTACCTCGGTACTGAAGTTAACACATTAAGTACTCCGCCTGAGTAGTACGTACGCAAGTATGAAACTTAAAGGAATTGACGGGACTCCGCACAAGCGGTGGATCATGTTGTTTAATTCGAAGATACACGAAAAACCTTACCAGGTCTTGACATACTCTGCAAAGCTATAGAAATATAGTGGAGGTTATCAGGGATACAGGTGGTGCATGGTTGTCGTTAGTTCGTGTCGTGAGATGTTAGGTTAAGTCCTAAAACGAACGCAACCCCTGTCGCTAGTTGCCAGCACGTAATGGTGGGGACTTTAGCGAGACTGCCAATTAAAAATTGGAGGAAGGTGGGGATAACGTCAAATCATCATGCCCCTTATGATCTGGGCTACAAACGTGATACAATGGCTATTACAAAGAGTAGCTGAAACGCGAGTTTTTAGCCAATCTCAAAAAGGTAGTCTCAGTACGGATTGAAGTCTGCAACTCGACTTCATGAAGCTGGAATCGCTAGTAATCGCGAATCAGCATGTCGCGGTGAATACGTTCTCGGGGTTTGTACACACCGCCCGTCAAACCACGAAAGTTAGCAATACCCGAAAGCAGTGGCTTAACTTTGCAAGAAGAGGGAGCTGTCTAAGGTAGGGTTGATGATTGGGGTTAAGTCGTAACAAGGTATCCTTACCGGAAGGTGAGGATGGATCACCTCCTTT
>gi|31074413|gb|AY197647.1| Alder yellows phytoplasma strain ALY1068 16S ribosomal RNA gene, partial sequence 1..1527
AAGAGTTTGATCCTGGCTCAGGATTAACGCTGGCGGCGCGCCTAATACATGCAAGTCGAACGGAGACCCTTCAAAAGGTCTTAGTGGCGAACGGGTGAGTAACACGTAAGTAACCTACCTTTAAGACGAGGATAACAATCGGAAACGGTTGCTAAGACTGGATAGGAAACAGAAAGGCATCTTTTTGTTTTTAAAAGACCTTCTTCGGAGGGTATGCTTAAAGAGGGGCTTGCGCCACATTAGTTAGTTGGTGAGGTAAAGGCTTACCAAGATTATGATGTGTAGCTGGACTGAGAGGTTGAACAGCCACATTGGGACTGAGACACGGCCCAAACTCCTACGGGAGGCAGCAGTAGGGAATTTTCGGCAATGGAGGAAACTCTGACCGAGCGACGCCGCGTGAACGATGAAGTATTTCGGTATGTAAAGTTCTTTTATTGAAGAAGAAAAAATAGTGGAAAAACTATCTTGACGTTATTCAATGAATAAGCCCCGGCTAACTATGTGCCAGCAGCCGCGGTAAGACATAGGGGGCGAGCGTTATCCGGAATTATTGGGCGTAAAGGGTGCGTAGGCAGTTAGATAAGTCTATAATTTAATTTCAGTGCTTAACGCTGTCTTGTTATAGAAACTGTCTTGACTAGAGTGAGATAGAGGCAAGCGGAATTCCATGTGTAGCGGTAAAATGTGTAAATATATGGAGGAACACCAGAAGCGTAGGCGGCTTGCTGGGTCTTTACTGACGCTGAGGCACGAAAGCGTGGGGAGCAGACAGGATTAGATACCCTGGTAGTCCACGCTGTAAACGATGAGTACTAAGTGTCGGGGTAACTCGGTACTGAAGTTAACACATTAAGTACTCCGCCTGAGTAGTACGTACGCAAGTATGAAACTTAAAGGAATTGACGGGACTCCGCACAAGCGGTGGATCATGTTGTTTAATTCGAAGATACACGAAAAACCTTACCAGGTCTTGACATACTCTGCAAAGCTATAGAAATATAGTGGAGGTTATCAGGGATACAGGTGGTGCATGGTTGTCGTCAGTTCGTGTCGTGAGATGTTAGGTTAAGTCCTAAAACGAACGCAACCCCTGTCGCTAGTTGCCAGCACGTAATGGTGGGGACTTTAGCGAGACTGCCAATTAAACATTGGAGGAAGGTGGGGATAACGTCAAATCATCATGCCCCTTATGATCTGGGCTACAAACGTGATACAATGGCTATTACAAAGAGTAGCTGAAACGCGAGTTTTTAGCCAATCTCAAAAAGGTAGTCTCAGTACGGATTGAAGTCTGCAACTCGACTTCATGAAGCTGGAATCGCTAGTAATCGCGAATCAGCATGTCGCGGTGAATACGTTCTCGGGGTTTGTACACACCGCCCGTCAAACCACGAAAGTTAGCAATACCCGAAAGCAGTGGCTTAACTTCGCAAGAAGAGGGAGCTGTCTAGGGTAGGGTTGATGATTGGGGTTAAGTCGTAACAAGGTATCCTTACCGGAAGGTGAGGATGGATCACCTCCTTT
>gi|31074408|gb|AY197642.1| Alder yellows phytoplasma strain ALY882 16S ribosomal RNA gene, partial sequence 1..1527
AAGAGTTTGATCCTGGCTCAGGATTAACGCTGGCGGCGCGCCTAATACATGCAAGTCGAACGGAGACCCTTCAAAAGGTCTTAGTGGCGAACGGGTGAGTAACACGTAAGTAACCTACCTTTAAGACGAGGATAACAATCGGAAACGGTTGCTAAGACTGGATAGGAAACAGAAAGGCATCTTTTTGTTTTTAAAAGACCTCCTTCGGAGGGTATGCTTAAAGAGGGGCTTGCGCCACATTAGTTAGTTGGTGAGGTAAAGGCTTACCAAGATTATGATGTGTAGCTGGACTGAGAGGTTGAACAGCCACATTGGGACTGAGACACGGCCCAAACTCCTACGGGAGGCAGCAGTAGGGAATTTTCGGCAATGGAGGAAACTCTGACCGAGCGACGCCGCGTGAACGATGAAGTATTTCGGTATGTAAAGTTCTTTTATTGAAGAAGAAAAAATAGTGGAAAAACTATCTTGACGTTATTCAATGAATAAGCCCCGGCTAACTATGTGCCAGCAGCCGCGGTAAGACATAGGGGGCGAGCGTTATCCGGAATTATTGGGCGTAAAGGGTGCGTAGGCGGTTAGATAAGTCTATAATTTAATTTCAGTGCTTAACGCTGTCTTGTTATAGAAACTGTCTTGACTAGAGTGAGATAGAGGCAAGCGGAATTCCATGTGTAGCGGTAAAATGTGTAAATATATGGAGGAACACCAGAAGCGTAGGCGGCTTGCTGGGTCTTTACTGACGCTGAGGCACGAAAGCGTGGGGAGCAAACAGGATTAGATACCCTGGTAGTCCACGCTGTAAACGATGAGTACTAAGTGTCGGGGTAACTCGGTACTGAAGTTAACACATTAAGTACTCCGCCTGAGTAGTACGTACGCAAGTATGAAACTTAAAGGAATTGACGGGACTCCGCACAAGCGGTGGATCATGTTGTTTAATTCGAAGATACACGAAAAACCTTACCAGGTCTTGACATACTCTGCAAAGCTATAGAAATATAGTGGAGGTTATCAGGGATACAGGTGGTGCATGGTTGTCGTCAGTTCGTGTCGTGAGATGTTAGGTTAAGTCCTAAAACGAACGCAACCCCTGTCGCTAGTTGCCAGCACGTAATGGTGGGGACTTTAGCGAGACTGCCAATTAAACATTGGAGGAAGGTGGGGATAACGTCAAATCATCATGCCCCTTATGATCTGGGCTACAAACGTGATACAATGGCTATTACAAAGAGTAGCTGAAACGCGAGTTTTTAGCCAATCTCAAAAAGGTAGTCTCAGTACGGATTGAAGTCTGCAACTCGACTTCATGAAGCTGGAATCGCTAGTAATCGCGAATCAGCATGTCGCGGTGAATACGTTCTCGGGGTTTGTACACACCGCCCGTCAAACCACGAAAGTTAGCAATACCCGAAAGCAGTGGCTTAACTTCGCAAGAAGAGGGAGCTGTCTAAGGTAGGGTTGATGATTGGGGTTAAGTCGTAACAAGGTATCCTTACCGGAAGGTGAGGATGGATCACCTCCTTT
>gi|262478141|gb|GU113159.1| 'Gynura crepidioides' phyllody phytoplasma strain GP2 16S ribosomal RNA gene, partial sequence 1..1430
CATGCAAGTCGAACGGAAACCTTCGGGTTTTAGTGGCGAACGGGTGAGTAACACGTAAGCAACCTACCCTAAAGACGAGGATAACCATTGGAAACAGTGGCTAAGACTGGATAGGAAGATAAAAGGCATCTTGTATCTTTTAAAAGACCTAGTTAATAGGTATGCTTTAGGAGGGGCTTGCGCCATATTAGTTAGTTGGTAGGGTAATGGCCTACCAAGACGATGATGTGTAGCTGGACTGAGAGGTTGAACAGCCACATTGGGACTGAGACACGGCCCAAACTCCTACGGGAGGCAGCAGTAGGGAATTTTCGGCAATGGAGGAAACTCTGACCGAGCAACGCCGCGTGAATGACGAAGTACTTCGGTATGTAAAGTTCTTTTATCGAGGAAGAAAAGCAAATGGCGAACCATTCGTTTGCCGGTACTTGATGAATAAGCCCCGGCTAATTATGTGCCAGCAGCCGCGGTAAGACATAAGGGGCAAGTGTTATCCGGAATTATTGGGCGTAAAGGGTGCGTAGGCGGTCTAGTAAGTCAGTGGTGTAATGGCAACGCTTAACGTTGTCCGGCTATTGAAACTGCTAAACTTGAGTTAGATAGAGGCGAGTGGAATTCCATGTGTAGCGGTAAAATGCGTAAATATATGGAGGAACACCAGAGGCGTAGGCGGCTCGCTGGGTCTTAACTGACGCTGAGGCACGAAAGCGTGGGGAGCAAACAGGATTAGATACCCTGGTAGTCCACGCCGTAAACGATGAGTACTAAGTGTCGGGTTAAACCGGTACTGAAGTTAACACATTAAGTACTCCGCCTGAGTAGTACGTACGCAAGTATGAAACTTAAAGGAATTGACGGGACTCCGCACAAGCGGTGGATCATGTTGTTTAATTCGAAGATACCCGAAAAACCTTACCAGGTCTTGACATGTTTTTGCAAAATGATAGTAATATCGTGGAGGTTACCAGAAACACAGGTGGTGCATGGTTGTCGTCAGCTCGTGTCGTGAGATGTTAGGTTAAGTCCTAAAACGAGCGAAACCCTTATCGTTAGTTGCCAGCACGTTATGGTGGGGACTTTAACGAGACTGCCAATGATAAATTGGAGGAAGGTGAGGATCACGTCAAATCAGCATGCCCCTTATGACCTGGGCTACAAACGTGATACAATGGCTGTTACAAAGGGTAGCTGAAACGCAAGTTCTTGGCCAATCCCCAAAAACAGTCCCAGTCCGGATTGAAGTCTGCAACTCGACTTCATGAAGTTGGAATCGCTAGTAATCGCGAATCAGCATGTCGCGGTGAATACGTTCTCGGGGTTTGTACACACCGCCCGTCAAACCACGAAAGTTGGCAATACCCCAAAACGGTAGCCTAACTCGTTTATTCGAGAGGGCGCCGTCTAAGGTAGGGTCGATGATTGGGGTTAAG
>gi|262478140|gb|GU113158.1| 'Gynura crepidioides' phyllody phytoplasma strain GP1 16S ribosomal RNA gene, partial sequence 1..1430
CATGCAAGTCGAACGGAAACCTTCGGGTTTTAGTGGCGAACGGGTGAGTAACACGTAAGCAACCTACCCTAAAGACGAGGATAACCATTGGAAACAGTGGCTAAGACTGGATAGGAAGATAAAAGGCATCTTGTATCTTTTAAAAGACCTAGTTAATAGGTATGCTTTAGGAGGGGCTTGCGCCATATTAGTTAGTTGGTAGGGTAATGGCCTACCAAGACGATGATGTGTAGCTGGACTGAGAGGTTGAACAGCCACATTGGGACTGAGACACGGCCCAAACTCCTACGGGAGGCAGCAGTAGGGAATTTTCGGCAATGGAGGAAACTCTGACCGAGCAACGCCGCGTGAATGACGAAGTACTTCGGTATGTAAAGTTCTTTTATCGAGGAAGAAAAGCAAATGGCGAACCATTTGTTTGCCGGTACTTGATGAATAAGCCCCGGCTAATTATGTGCCAGCAGCCGCGGTAAGACATAAGGGGCAAGTGTTATCCGGAATTATTGGGCGTAAAGGGTGCGTAGGCGGTCTAGTAAGTCAGTGGTGTAATGGCAACGCTTAACGTTGTCCGGCTATTGAAACTGCTAAACTTGAGTTAGATAGAGGCGAGTGGAATTCCATGTGTAGCGGTAAAATGCGTAAATATATGGAGGAACACCAGAGGCGTAGGCGGCTCGCTGGGTCTTAACTGACGCTGAGGCACGAAAGCGTGGGGAGCAAACAGGATTAGATACCCTGGTAGTCCACGCCGTAAACGATGAGTACTAAGTGTCGGGTTAAACCGGTACTGAAGTTAACACATTAAGTACTCCGCCTGAGTAGTACGTACGCAAGTATGAAACTTAAAGGAATTGACGGGACTCCGCACAAGCGGTGGATCATGTTGTTTAATTCGAAGATACCCGAAAAACCTTACCAGGTCTTGACATGTTTTTGCAAAATGATAGTAATATCGTGGAGGTTACCAGAAACACAGGTGGTGCATGGTTGTCGTCAGCTCGTGTCGTGAGATGTTAGGTTAAGTCCTAAAACGAGCGAAACCCTTATCGTTAGTTGCCAGCACGTTATGGTGGGGACTTTAACGAGACTGCCAATGATAAATTGGAGGAAGGTGAGGATCACGTCAAATCAGCATGCCCCTTATGACCTGGGCTACAAACGTGATACAATGGCTGTTACAAAGGGTAGCTGAAACGCAAGTTCTTGGCCAATCCCCAAAAACAGTCCCAGTCCGGATTGAAGTCTGCAACTCGACTTCATGAAGTTGGAATCGCTAGTAATCGCGAATCAGCATGTCGCGGTGAATACGTTCTCGGGGTTTGTACACACCGCCCGTCAAACCACGAAAGTTGGCAATACCCCAAAACGGTAGCCTAACTCGTTTATTCGAGAGGGCGCCGTCTAAGGTAGGGTCGATGATTGGGGTTAAG
>gi|156539213|gb|EU096500.1| Catharanthus roseus phytoplasma II strain 16SrII-E 16S ribosomal RNA gene, partial sequence 1..1429
CATGCAAGTCGAACGGAAACCTTCGGGTTTTAGTGGCGAACGGGTGAGTAACACGTAAGCAACCTACCCTAAAGACGAGGATAACCATTGGAAACAGTGGCTAAGACTGGATAGGAAGATAAAAGGCATCTTTTATCTTTTAAAAGACCTAGTAATAGGTATGCTTTAGGAGGGGCTTGCGCCATATTAGTTAGTTGGTAGGGTAATGGCCTACCAAGACGATGATGTGTAGCTGGACTGAGAGGTTGAACAGCCACATTGGGACTGAGACACGGCCCAAACTCCTACGGGAGGCAGCAGTAGGGAATTTTCGGCAATGGAGGAAACTCTGACCGAGCAACGCCGCGTGAATGACGAAGTACTTCGGTATGTAAAGTTCTTTTATCAAGGAAGAAAAGCAAATGGCGAACCATTTGTTTGCCGGTACTTGATGAATAAGCCCCGGCTAATTATGTGCCAGCAGCCGCGGTAAGACATAAGGGGCAAGTGTTATCCGGAATTATTGGGCGTAAAGGGTGCGTAGGCGGTCTAGTAAGTCAGTGGTGTAATGGCAACGCTTAACGTTGTCCGGCTATTGAAACTGCTAAACTTGAGTTAGATAGAGGCGAGTGGAATTCCATGTGTAGCGGTAAAATGCGTAAATATATGGAGGAACACCAGAGGCGTAGGCGGCTCGCTGGGTCTTAACTGACGCTGAGGCACGAAAGCGTGGGGAGCAAACAGGATTAGATACCCTGGTAGTCCACGCCGTAAACGATGAGTACTAAGTGTCGGGTTAAACCGGTACTGAAGTTAACACATTAAGTACTCCGCCTGAGTAGTACGTACGCAAGTATGAAACTTAAAGGAATTGACGGGACTCCGCACAAGCGGTGGATCATGTTGTTTAATTCGAAGATACCCGAAAAACCTTACCAGGTCTTGACATGTTTTTGCAAAATGATAGTAATATCGTGGAGGTTACCAGAAACACAGGTGGTGCATGGTTGTCGTCAGCTCGTGTCGTGAGATGTTAGGTTAAGTCCTAAAACGAGCGAAACCCTTATCGTTAGTTGCCAGCACGTTATGGTGGGGACTTTAACGAGACTGCCAATGATAAATTGGAGGAAGGTGAGGATCACGTCAAATCAGCATGCCCCTTATGACCTGGGCTACAAACGTGATACAATGGCTGTTACAAAGGGTAGCTGAAACGCAAGTTCTTGGCCAATCCCCAAAAACAGTCCCAGTCCGGATTGAAGTCTGCAACTCGACTTCATGAAGTTGGAATCGCTAGTAATCGCGAATCAGCATGTCGCGGTGAATACGTTCTCGGGGTTTGTACACACCGCCCGTCAAACCACGAAAGTTGGCAATACCCCAAAACGGTAGCCTAACTCGTTTATTCGAGAGGGCGCCGTCTAAGGTAGGGTCGATGATTGGGGTTAAG
>gi|90287768|gb|DQ387051.1| Ipomoea pes-caprae little leaf phytoplasma isolate RID-3377 16S ribosomal RNA gene, partial sequence 1..1479
CTAATACATGCAAGTTGAACGGAAACCTTCGGGTTTTAGTGGCGAACGGGTGAGTAACACGTAAGCAACCTACCCTAAAGACGAGGATAACCATTGGAAACAGTGGCTAAGACTGGATAGGAAGCGAGAGAAAAGCTCTTGTTTCTTTAAGACCTAGTAATAGGTATGCTTTAGGAGGGGCTTGCGCCATATTAGTTACTTGGTAGGGTAATGGCCTACCAACACGATGATGTGTAACTGGACTGAGAGGTTGAACAGCCACCTTGGGACTGAGACACGGCCCAAACTCCTACGGGAGGCAGCAGTAGGGAATTTTCGGCAATGGAGGAAACTCTGACCGAGCAACGCCGCGTGAATGATGAAGTACATCGGAATGTAAAGTTCTTTTATCAAAGGAATAAAACCGATGGCAAAGAACTTTTTGCCGGTACTTGATGAATAAGCCCCGGCTAATTATGTGCCAGCAGCCGCGGTAAGACATAAGGGGCAAGTGTTATCCGGAATTATTGGGCGTAAAGGGTGCGTAGGCGGTCTAGTAAGTCAGTGGTGTAATGGCAACGCTTAACGTTGTCCGGCTATTGAAACTGCTAAACTTGAGTTAGATAGAGGCGAGTGGAATTCCATGTGTAGCGGTAAAATGCGTAAACTATATGGAGGAACACCAGAGGCGTAGGCGGCTCGCTGGGTCTTAACTGACGCTGAGGCACGANANAAGGTGGGGAGCAAACAGGATTAGAATACCCTGGTAGTCCACGCCGTAAACGATGAGTACTAAGTGTCGGGTTAAAGTGTACTGAAGTTAACACATTAAGTACTCCGCCTGAGTAGTACGTACGCAAGTATGAGACTTAAAGGAATTGACGGGACTCCGCACAACGCGGTGGATCATGTTGTTTAATTCGAAGATACCCGAAAAACCTGATCCTTGACATGTTTTTGCAAAATGGTAGTAATATCATGGAGGTTATCAGAAACACAGGTGGTGCATGGTTGTCGTCAGCTCGTGTCGGGAGATGTTAGGTTAAGTCCTAAAACGAGCGAAACCCTTGTCGTTAGTTGCCAGCACGTTATGGTGGGGACTTTAACGAGACTGCCAATGATAAATTGGAGGAAGGTGAGGATCACGTCAAATCAGCATGCCCCTTATGACCTGGGCTACAAACGTGATACAATGGCTGTTACAAAGGGTAGCTGAAACGCAAGTTCTTGGCCAATCCCCAAAAACAGTCTCAGTCCGGATTGAAGTCTGCAACTCGACTTCATGAAGTGGAATCGCTAGTAATCGCGAATCAGCATTCGCCCCGAATCCGACTGAGGAAGGTTTGTACACACCGCCCGTCAAACCACGAAAGTTGGCAATACCCCAAAACGGTAGCCTAACTCGTTTATTCGAGAGGGCGCCGTCTAAGGTAGGGTCGATGATTGGGGTTAAGTCGTAACAAGGTATCCTACCGGAAGGTGGGGATGGATCACCTCCTT
>gi|40557632|gb|AY495702.1| Aphanamixis polystachya phytoplasma 16S ribosomal RNA gene, partial sequence 1..1495
GGCGTGCCTAATACATGCAAGTCGAACGGNAGCTTAAGCAATTAAACTTTAGTGGCGAACGGGTGAGTAACGCGTAAGCAATCTGCCCCTAAGACGAGGATAACAGTTGGAAACGACTGCTAAGACTGGATAGGAGACAAGAAGGCATCTTCTTGTTTTTAAAAGACCTAGCAATAGGTATGCTTAGGGAGGAGCTTGCGTCACATTAGTTAGTTGGTGGGGCAAAGGCCTACCAAGACTGTGATGTGTAGCCGGGCTGAGAGGTTGAACGGCCACATTGGGACTGAGACACGGCCCAAACTCCTACGGGAGGCAGCAGTAGGGAATTTTCAGCAATGGAGGAAACTCTGACCGAGCAACGCCGCGTGAACGATGAAGTATTTCGGTACGTAAAGTTCTTTTATTAGGGAAGAATAAATGATGGAAAAATCATTCTGACGGTACCTAATGAATAAGCCCCGGCTAACTATGTGCCAGCAGCCGCGGTAATACATAGGGGGCAAGCGTTATCCGGAATTATTGGGCGTAAAGGGTGCGTAGGCGGTTAAATAAGTTTATGGTCTAAGTGCAATGCTCAACATTGTGATGCTATAAAAACTGTTTAGCTAGAGTAAGATAGAGGCAAGTGGAATTCCATGTGTAGTGGTAAAATGCGTAAATATATGGAGGAACACCAGTAGCGAAGGCGGCTTGCTGGGTCTTTACTGACGCTGAGGCACGAAAGCGTGGGGAGCAAACAGGATTAGATACCCTGGTAGTCCACGCCGTAAACGATGAGTACTAAACGTTGGGTAAAACCAGTGTTGAAGTTAACACATTAAGTACTCCGCCTGAGTAGTACGTACGCAAGTATGAAACTTAAAGGAATTGACGGGACTCCGCACAAGCGGTGGATCATGTTGTTTAATTCGAAGGTACCCGAAAAACCTCACCAGGTCTTGACATGCTTCTGCAAAGCTGTAGAAACACAGTGGAGGTTATCAGTTGCACAGGTGGTGCATGGTTGTCGTCAGCTCGTGTCGTGAGATGTTGGGTTAAGTCCCGCAACGAGCGCAACCCTTATTGTTAGTTACCAGCACGTAATGGTGGGGACTTTAGCAAGACTGCCAGTGATAAATTGGAGGAAGGTGGGGACGACGTCAAATCATCATGCCCCTTATGACCTGGGCTACAAACGTGATACAATGGCTGTTACAAAGGGTAGCTGAAGCGCAAGTTTTTGGCGAATCTCAAAAAAACAGTCTCAGTTCGGATTGAAGTCTGCAACTCGACTTCATGAAGTTGGAATCGCTAGTAATCGCGAATCAGCATGTCGCGGTGAATACGTTCTCGGGGTTTGTACACACCGCCCGTCAAACCACGAAAGTTGGCAATACCCAAAGCCGGTGGCCTAACTTCGCAAGAAGAGGGAACCGTCTAAGGTAGGGTCGATGATTGGGGTTAAGTCGTAACAAGGTATCCCTACCGGAAGGTGGGGATGGATCACCTCCTTTCT
>gi|15426005|gb|AF409070.1| Clover proliferation phytoplasma strain EY-IL 1 16S ribosomal RNA gene, partial sequence 1..1529
AAGAGTTTGATCCTGGCTCAGGATTAACGCTGGCGGCGCGCCTAATACATGCAAGTCGAACGAAAACCCCTTAAAAGGTTTTAGTGGCGAACGGGTGAGTAACACGTAAGTAACCTGCCTTTAAGACGAGGATAACAACCGGAAACGGTTGCTAAGACTGGATAGGAAACAAAAAGGCATCTTTTTGTTTTTAAAAGACCTTCTTACGAAGGTATGCTTAAAGAGGGGCTTGCGTCACATTAGTTAGTTGGTAGAGTAAAAGCCTACCAAGACGATGATGTGTAGCTGGACTGAGAGGTTGAACAGCCACATTGGGACTGAGACACGGCCCAAACTCCTACGGGAGGCGGCAGTAGGGAATTTTCGGCAATGGAGGAAACTCTGACCGAGCAACGCCGCGTGAACGATGAAGTATTTCGGTATGTAAAGTTCTTTTATTGAAGAAGAAAAAGTAGTGGAAAAACTATATTGACGTTATTCAATGAATAAGCCCCGGCTAACTATGTGCCAGCAGCCGCGGTAAGACATAGGGGGCGAGCGTTATCCGGAATTATTGGGCGTAAAGGGTGCGTAGGCTGTTAGATAAGTCTATAATTTAATTTCAGTGCTTAACGCTGTCTTGTTATAGAAACTGTCTTGACTAGAGTGAGATAGAGGCAAGCGGAATTCCATGTGTAGCGGTAAAATGTGTAAATATATGGAGGAACACCAGAAGCGTAGGCGGCTTGCTGGGTCTTTACTGACGCTGAGGCACGAAAGCGTGGGTAGCAAACAGGATTAGATACCCTGGTAGTCCACGCCGTAAACGATGAGTACTAAGCGTCGGGGTAAAACTCGGTACTGAAGTTAACACATTAAGTACTCCGCCTGAGTAGTACGTACGCAAGTATGAAACTTAAAGGAATTGACGGGACTCCGCACAAGCGGTGGATCATGTTGTTTAATTCGAAGATACACGAAAAATCTTACCAGGTCTTGACATACTCTGCAAAGCTATAGAAATATAGTGGAGGTTATCAGGGATACAGGTGGTGCATGGTTGTCGTCAGTTCGTGTCGTGAGATGTTAGGTTAAGTCCTAAAACGAGCGCAACCCTTGTCGTTAATTGCCAGCACATAATGGTGGGGACTTTAACGAGACTGCCAATTAAACATTGNAGGAAGGTGAGGATTACGTCAAATCATCATGCCCCTTATGATCTGGGCTACAAACGTGATACAATGGCTGTGACAAAGAGTAGCTGAAACGCGAGTTTTTAGCCAATCTCAAAAAAGCAGTCTCAGTTCGGATTGAAGTCTGTAACTCGACTTCATGAAGTTGGAATCGCTAGTAATCGCGAATCAGCATGTCGCGGTGAATACGTTCTCGGGGTTTGTACACACCGCCCGTCAAACCACGAAAGTTAGCAATACCCGAAAGCAGTAGCTTAACTTCGCAAGAAGAGGGAACTGTCTAAGGTAGGGTTGATGATTGGGGTTAAGTCGTAACAAGGTATCCCTACCGGAAGGTGGGGATGGATCACCTCCTTT
>gi|15426004|gb|AF409069.1| Clover proliferation phytoplasma strain EY-IL 2 16S ribosomal RNA gene, partial sequence 1..1529
AAGAGTTTGATCCTGGCTCAGGATTAACGCTGGCGGCGCGCCTAATACATGCAAGTCGAACGAAAACCCCTTAAAAGGTTTTAGTGGCGAACGGGTGAGTAACACGTAAGTAACCTGCCTTTAAGACGAGGATAACAACCGGAAACGGTTGCTAAGACTGGATAGGAAACAAAAAGGCATCTTTTTGTTTTTAAAAGACCTTCTTACGAAGGTATGCTTAAAGAGGGGCTTGCGCCACATTAGTTAGTTGGTAGAGTAAAAGCCTACCAAGACGATGATGTGTAGCTGGACTGAGAGGTTGAACAGCCACATTGGGACTGAGACACGGCCCAAACTCCTACGGGAGGCAGCAGTAGGGAATTTTCGGCAATGGAGGAAACTCTGACCGAGCAACGCCGCGTGAACGATGAAGTATTTCGGTATGTAAAGTTCTTTTATTGAAGAAGAAAAAGTAGTGGAAAAACTATATTGACGTTATTCAATGAATAAGCCCCGGCTAACTATGTGCCAGCAGCCGCGGTAAGACATAGGGGGCGAGCGTTATCCGGAATTATTGGGCGTAAAGGGTGCGTAGGCTGTTAGATAAGTCTATAATTTAATTTCAGTGCTTAACGCTGTCTTGTTATAGAAACTGTCTTGACTAGAGTGAGATAGAGGCAAGCGGAATTCCATGTGTAGCGGTAAAATGTGTAAATATATGGAGGAACACCAGAAGCGTAGGCGGCTTGCTGGGTCTTTACTGACGCTGAGGCACGAAAGCGTGGGTAGCAAACAGGATTAGATACCCTGGTAGTCCACGCCGTAAACGATGAGTACTAAGTGTCGGGGTAAAACTCGGTACTGAAGTTAACACATTAAGTACTCCGCCTGAGTAGTACGTACGCAAGTATGAAACTTAAAGGAATTGACGGGACTCCGCACAAGCGGTGGATCATGTTGTCTAATTCGAAGATACACGAAAAATCTTACCAGGTCTTGACATACTCTGCAAAGCTATAGAAATATAGTGGAGGTTATCAGGGATACAGGTGGTGCATGGTTGTCGTCAGTTCATGTCGTGAGATGTTAGGTTAAGTCCTAAAACGAGCGCAACCCTTGTCGTTAATTGCCAGCACATAATGGTGGGGACTTTAACGAGACTGCCAATTAAACATTGGAGGAAGGTGAGGATTACGTCAAATCATCATGCCCCTTATGATCTGGGCTACAAACGTGATACAATGGCTGTGACAAAGAGTAGCTGAAACGCGAGTTTTTAGCCAATCTCAAAAAAGCAGTCTCAGTTCGGATTGAAGTCTGTAACTCGACTTCATGAAGTTAGAATCGCTAGTAATCGCGAATCAGCATGTCGCGGTGAATACGTTCTCGGGGTTTGTACACACCGCCCGTCAAACCACGAAAGTTAGCAATACCCGAAAGCAGTAGCTTAACTTCGCAAGAAGAGGGAACTGTCTAAGGTAGGGTTGATGATTGGGGTTAAGTCGTAACAAGGTATCCCTACCGGAAGGTGGGGATGGATCACCTCCTTT
>gi|158323789|gb|EU170474.1| Sugarcane yellows phytoplasma type I 16S ribosomal RNA gene, partial sequence 1..1420
CCTAACGCTAGCGGCATCCTAATACATGCAAGTCGAACGGAAGTTTAAGCAATTAAACTTTAGTGGCGAACGGGTGAGTAACGCGTAAGAATCTGCCCCTAAGACGAGGATAACAGTTGGAAACGACTGCTAAGACTGGATAGGAGATAAGAAGGCATCTTTTTATTTTTAAAAGACCTAGCAATAGGTATGCTTAGGGAAGAGCTTGCGTCACATTAGTTAGTTGGTGGGGTAATGGCCTACCAAGACGATGATGTGTAGCCGGGCTGAGAGGTCGAACGGCCACATTGGGACTGAGACACGGCCCAAACTCCTACGGGAGGCAGCAGTAAGGAATTTTCGGCAATGGAGGAAACTCTGACCGAGCAATGACGTGTGCAACGATGAAGTATTTCGGTACGTAAAGTTCTTTTATTAGGGAAGAAAAGATGGTGGAAAAACCATTATGACGGTACCTAATGAATAAGCCCCGGCTAACTATGTGCCAGCAGCCGCGGTAATACATAGGGGGCAAGCGTTATCCGGAATTATTGGGCGTAAAGGGTGCGTAGGCGGTTAAATAAGTTTATGGTCTCAGTGCAACGCTCAACGTTGTGATGCTATAAAAACTGTTTAGCTAGAGTTGGATAGAGGCAAGTGGAATTCCGTGTGTAGTGGTAAAATGCGTAAATATACGGAGGAACACCAGAAGCGAAGGCGGCTTGCTGGGTCTTAACTGACGCTGAGGCACGAAAGCGTGGGGAGCAAACAGGATTAGATACCCTNGTAGTCCACGCCCTAAACGATGAGTACTAAACGTTGGCTAAAACCAGTGTTGAAGTTAACACATTAAGTCCTCCGCCTGAGTAGTACGTACGCAAGTATGAAACTTAAAGGAATTGACGGGACTCCGCACAAGCGGTGGATCATGTTGTTTAATTCGAAGGTACCCGAAAAACCTCACCAGGTCTTGACATGCTTTTGCAAAGCTGTAGAAATACAGTGGAGGTTATCAGAAGCAACTTTAGCAAGACTGCCAATGATAAATTGGAGGACGGTGGGGACGACGTCAAATCATCATGCCCCTTATGACCTGGGCTACAAACGTGATACAATGGCTGTTACAAAGGGTAGCTAAAGCGTAAGCTTCTGGCGAATCTCAAAAGAGCAGTCTCAGTTCGGAGTGAAGTCTGCAACTCGACTTCATGAAGTTGGAATCGCTAGTAATCGCGAATCAGCATTCCCCGAAAAGTTCGCTTCGTCGCGGTGAATACGTTCTCGGGGTTTGTACACAACGCCCGTCAAACCACGAAAGTTGGCAATACCCAAAGCCGGTGGCCTAACTTGAGCAATCAAGAAGGAGCCGTCTAAGGTAGGGTTGATGATTGGGGTTAAGTCGTAACAAGGTATCCCTACCGGAAGATGGGGATGGATCACCTCA
>gi|73913450|gb|DQ151998.1| Withania somnifera phytoplasma 16S ribosomal RNA gene, partial sequence 1..1432
CATGCAAGTCGAACGGAAGTTTAAGCAATTAAACTCTAGTGGCGAACGGGTGAGTAACGCGTAAGCAATCTGCCCCTAAGACGAGGATAACAGTTGGAAACGACTGCTAAGACTGGATAGGAGACAAGAAGGCATCTTCTTGTTTTTAAAAGACCTAGCAATAGGTATGCTTAGGGAGGAGCTTGCGTCACATTAGTTAGTTGGTGGGGCAAAGGCCTACCAAGACTATGATGTGTAGCCGGGCTGAGAGGTTGAACGGCCACATTGGGACTGAGACACGGCCCAAACTCCTACGGGAGGCAGCAGTAGGAAATTTTCGGCAATGGAGGAAACTTTGACCGAGCAACGCCGCGTGAACGATGAAGTATTTCGGTACGTAAAGTTCTTTTTTTAGGGAAGAATAAATGATGGAAAAATCATTCTGACGGTACCTAATGAATAAGCCCCGGCAAACTATGTGCCAGCAGCCGCGGTAATACATAGGGGGCAAGCGTTATCCGGAATTATTGGGCGTAAAGGGTGCGTAGGCGGTTAAATAAGTTTATGGTCTAAGTGCAATGCTCAACATTGTGATGCTATAAAAACTGTTTAGCTAGAGTAAGATAGAGGCAAGTGGAATTCCATGTGTAGTGGTAAAATGCGTAAATATATGGAGGAACACCAGTAGCGAAGGCGGCTTGCTGGGTCTTTACTGACGCTGAGGCACGAAAGCGTGGGGAGCAAACAGGATTAGATACCCTGGTAGTCCACGCCGTAAACGATGAGTACTAAACGTTGGGTAAAACCAGTGTTGAAGTTAACACATTAAGTACTCCGCCTGAGTAGTACGTACGCAAGTATGAAACTTAAAGGAATTGACGGGACTCCGCACAAGCGGTGGATCATGTTGTTTAATTCGAAGGTACCCGAAAAACCTCACCAGGTCTTGACATGCTTCTGCAAAGCTGTAGAAACACAGTGGAGGTTATCAGTTGCACAGGTGGTGCATGGTTGTCGTCAGCTCGTGTCGTGAGATGTTGGGTTAAGTCCCGCAACGAGCGCAACCCTTATTGTTAGTTACCAGCACGTAATGGTGGGGACTTTAGCAAGACTGCCAGTGATAAATTGGAGGAAGGTGGGGACGACGTCAAATCATCATGCCCCTTATGACCTGGGCTACAAACGTGATACAATGGCTGTTACAAAGGGTAGCTGAAGCGCAAGTTTTTGGCGAATCTCAAAAAAACAGTCTCAGTTCGGATTGAAGTCTGCAACTCGACTTCATGAAGTTGGAATCGCTAGTAATCGCGAATCAGCATGTCGCGGTGAATACGTTCTCGGGGTTTGTACACACCGCCCGTCAAACCACGAAAGTTGGTAATACCCAAAGCCGGTGGCCTAACTTCGCAAGAAGAGGGAACCGTCTAAGGTAGGGTCGATGATTGGGGTTAAG
>gi|76881478|gb|DQ174117.1| Texas potato purple top phytoplasma PPT4-TX 16S ribosomal RNA gene, partial sequence 1..1504
AACGCTGGCGGCGCGCCTAATACATGCAAGTCGAACGGAAGTTTAAGCAATTAAACTTTAGTGGCGAACGGGTGAGTAACGCGTAAGCAATCTACCCCTAAGACGAGGATAACAGTTGGAAACGACTGCTAAGACTGGATAGTAGACAAGAAGGCATCTTCTTGTTTTTAAAAGACCTATTAATAGGTATGCTTAGGGAGGAGCTTGCGTCACATTAGTTAGTTGGTGGGGTAAAGGCCTACCAAGACTATGATGTGTAGCCGGGCTGAGAGGTTGAACGGCCACATTGGGACTGAGACACGGCCCAAACTCCTACGGGAGGCAGCAGTAGGGAATTTTCGGCAATGGAGGAAACTCTGACCGAGCAACGCCGCGTGAACGATGAAGTATTTCGGTACGTAAAGTTCTTTTATTAGGGAAGAATAAATGATGGAAAAATCATTCTGACGGTACCTAATGAATAAGCCCCGGCTAACTATGTGCCAGCAGCCGCGGTAATACATAGGGGGCAAGCGTTATCCGGAATTATTGGGCGTAAAGGGTGCGTAGGCTGTTAAATAAGTTTATGGTCTAAGTGCAATGCTCAACATTGTGATGCTATAAAAACTGTTTAGCTAGAGTAAGATAGAGGCAAGTGGAATTCCATGTGTAGTGGTAAAATGCGTAAATATATGGAGGAACACCAGTAGCGAAGGCGGCTTGCTGGGTCTTTACTGACGCTGAGGCACGAAAGCGTGGGGAGCAAACAGGATTAGATACCCTGGTAGTCCACGCCGTAAACGATGAGTACTAAACGTTGGGTAAAACCAGTGTTGAAGTTAACACATTAAGTACTCCGCCTGAGTAGTACGTACGCAAGTATGAAACTTAAAGGAATTGACGGGACTCCGCACAAGCGGTGGATCATGTTGTTTAATTCGAAGGTACCCGAAAAACCTCACCAGGTCTTGACATGCTTCTGCAAAGCTGTAGAAACACAGTGGAGGTTATCAGTTGCACAGGTGGTGCATGGTTGTCGTCAGCTCGTGTCGTGAGATGTTGGGTTAAGTCCCGCAACGAGCGCAACCCTTATTGTTAGTTGCCAGCACGTAATGGTGGGGACTTTAGCAAGACTGCCAGTGATAAATTGGAGGAAGGTGGGGACGACGTCAAATCATCATGCCCCTTATGACCTGGGCTACAAACGTGATACAATGGCTGTTACAAAGGGTAGCTGAAACGCAAGTTTTTGGCGAATCTCAAAAAAACAGTCTCAGTTCGGATTGAAGTCTGCAACTCGACTTCATGAAGTTGGAATCGCTAGTAATCGCGAATCAGCATGTCGCGGTGAATACGTTCTCGGGGTTTGTACACACCGCCCGTCAAACCACGAAAGTTGGCAATACCCAAAACCGGTGGCCTAACTTCGCAAGAAGAGGGAACCGTCTAAGGTAGGGTCGATGATTGGGGTTAAGTCGTAACAAGGTATCCCTACCGGAAGGTGGGGATGGATCACCTCCTTTCT
>gi|76881477|gb|DQ174116.1| Texas potato purple top phytoplasma PPT3-TX 16S ribosomal RNA gene, partial sequence 1..1504
AACGCTGGCGGCGCGCCTAATACATGCAAGTCGAACGGAAGTTTAAGCAATTAAACTTTAGTGGCGAACGGGTGAGTAACGCGTAAGCAATCTGCCCCTAAGACGAGGATAACAGTTGGAAACGACTGCTAAGACTGGATAGTAGACAAGAAGGCATCTTCTTGTTTTTAAAAGACCTATTAATAGGTATGCTTAGGGAGGAGCTTGCGTCACATTAGTTAGTTGGTGGGGTAAAGGCCTACCAAGACTATGATGTGTAGCCGGGCTGAGAGGTTGAACGGCCACATTGGGACTGAGACACGGCCCAAACTCCTACGGGAGGCAGCAGTAGGGAATTTTCGGCAATGGAGGAAACTCTGACCGAGCAACGCCGCGTGAACGATGAAGTATTTCGGTACGTAAAGTTCTTTTATTAGGGAAGAATAAATGATGGAAAAATCATTCTGACGGTACCTAATGAATAAGCCCCGGCTAACTATGTGCCAGCAGCCGCGGTAATACATAGGGGGCAAGCGTTATCCGGAATTATTGGGCGTAAAGGGTGCGTAGGCTGTTAAATAAGTTTATGGTCTAAGTGCAATGCTCAACATTGTGATGCTATAAAAACTGTTTAGCTAGAGTAAGATAGAGGCAAGTGGAATTCCATGTGTAGTGGTAAAATGCGTAAATATATGGAGGAACACCAGTAGCGAAGGCGGCTTGCTGGGTCTTTACTGACGCTGAGGCACGAAAGCGTGGGGAGCAAACAGGATTAGATACCCTGGTAGTCCACGCCGTAAACGATGAGTACTAACCGTTGGGTAAAACCAGTGTTGAAGTTAACACATTAAGTACTCCGCCTGAGTAGTACGTACGCAAGTATGAAACTTAAAGGAATTGACGGGACTCCGCACAAGCGGTGGATCATGTTGTTTAATTCGAAGGTACCCGAAAAACCTCACCAGGTCTTGACATGCTTCTGCAAAGCTGTAGAAACACAGTGGAGGTTATCAGTTGCACAGGTGGTGCATGGTTGTCGTCAGCTCGTGTCGTGAGATGTTGGGTTAAGTCCCGCAACGAGCGCAACCCTTATTGTTAGTTGCCAGCACGTAATGGTGGGGACTTTAGCAAGACTGCCAGTGATAAATTGGAGGAAGGTGGGGACGACGTCAAATCATCATGCCCCTTATGACCTGGGCTACAAACGTGATACAATGGCTGTTACAAAGGGTAGCTGAAACGCAAGTTTTTGGCGAATCTCAAAAAAACAGTCTCAGTTCGGATTGAAGTCTGCAACTCGACTTCATGAAGTTGGAATCGCTAGTAATCGCGAATCAGCATGTCGCGGTGAATACGTTCTCGGGGTTTGTACACACCGCCCGTCAAACCACGAAAGTTGGCAATACCCAAAACCGGTGGCCTAACTTCGCAAGAAGAGGGAACCGTCTAAGGTAGGGTCGATGATTGGGGTTAAGTCGTAACAAGGTATCCCTACCGGAAGGTGGGGATGGATCACCTCCTTTCT
>gi|76881476|gb|DQ174115.1| Nebraska potato purple top phytoplasma PPT14-NE2 16S ribosomal RNA gene, partial sequence 1..1504
AACGCTGGCGGCGCGCCTAATACATGCAAGTCGAACGGAAGTTTAAGCAATTAAACTTTAGTGGCGAACGGGTGAGTAACGCGTAAGCAATCTGCCCCTAAGACGAGGATAACAGTTGGAAACGACTGCTAAGACTGGATAGTAGACAAGAAGGCATCTTCTTGTTTTTAAAAGACCTATTAATAGGTATGCTTAGGGAGGAGCTTGCGTCACATTAGTTAGTTGGTGGGGTAAAGGCCTACCAAGACTATGATGTGTAGCCGGGCTGAGAGGTTGAACGGCCACATTGGGACTGAGGCACGGCCCAAACTCCTACGGGAGGCAGCAGTAGGGAATTTTCGGCAATGGAGGAAACTCTGACCGAGCAACGCCGCGTGAACGATGAAGTATTTCGGTACGTAAAGTTCTTTTATTAGGGAAGAATAAATGATGGAAAAATCATTCTGACGGTACCTAATGAATAAGCCCCGGCTAACTATGTGCCAGCAGCCGCGGTAATACATAGGGGGCAAGCGTTATCCGGAATTATTGGGCGTAAAGGGTGCGTAGGCTGTTAAATAAGTTTATGGTCTAAGTGCAATGCTCGACATTGTGATGCTATAAAAACTGTTTAGCTAGAGTAAGATAGAGGCAAGTGGAATTCCATGTGTAGTGGTAAAATGCGTAAATATATGGAGGAACACCAGTAGCGAAGGCGGCTTGCTGGGTCTTTACTGACGCTGAGGCACGAAAGCGTGGGGAGCAAACAGGATTAGATACCCTGGTAGTCCACGCCGTAAACGATGAGTACTAAACGTTGGGTAAAACCAGTGTTGAAGTTAACACATTAAGTACTCCGCCTGAGTAGTACGTACGCAAGTATGAAACTTAAAGGAATTGACGGGACTCCGCACAAGCGGTGGATCATGTTGTTTAATTCGAAGGTACCCGAAAAACCTCACCAGGTCTTGACATGCTTCTGCAAAGCTGTAGAAACACAGTGGAGGTTATCAGTTGCACAGGTGGTGCATGGTTGTCGTCAGCTCGTGTCGTGAGATGTTGGGTTAAGTCTCGCAACGAGCGCAACCCTTATTGTTAGTTGCCAGCACGTAATGGTGGGGACTTTAGCAAGACTGCCAGTGATAAATTGGAGGAAGGTGGGGACGACGTCAAATCATCATGCCCCTTATGACCTGGGCTACAAACGTGATACAATGGCTGTTACAAAGGGTAGCTGAAACGCAAGTTTTTGGCGAATCTCAAAAAAACAGTCTCAGTTCGGATTGAAGTCTGCAACTCGACTTCATGAAGTTGGAATCGCTAGTAATCGCGAATCAGCGTGTCGCGGTGAATACGTTCTCGGGGTTTGTACACACCGCCCGTCAAACCACGAAAGTTGGCAATACCCAAAACCGGTGGCCTAACTTCGCAAGAAGAGGGAACCGTCTAAGGTAGGGTCGATGATTGGGGTTAAGTCGTAACAAGGTATCCCTACCGGAAGGTGGGGATGGATCACCTCCTTTCT
>gi|76881475|gb|DQ174114.1| Potato purple top phytoplasma PPT17 16S ribosomal RNA gene, partial sequence 1..1504
AACGCTGGCGGCGCGCCTAATACATGCAAGTCGAACGGAAGTTTAAGCAATTAAACTTTAGTGGCGAACGGGTGAGTAACGCGTAAGCAATCTGCCCCTAAGACGAGGATAACAGTTGGAAACGACTGCTAAGACTAGATAGTAGACAAGAAGGCATCTTCTTGTTTTTAAAAGACCTATTAATAGGTATGCTTAGGGAGGAGCTTGCGTCACATTAGTTAGTTGGTGGGGTAAAGGCCTACCAAGACTATGATGTGTAGCCGGGCTGAGAGGTTGAACGGCCACATTGGGACTGAGACACGGCCCAAACTCCTACGGGAGGCAGCAGTAGGGAATTTTCGGCAATGGAGGAAACTCTGACCGAGCAACGCCGCGTGAACGATGAAGTATTTCGGTACGTAAAGTTCTTTTATTAGGGAAGAATAAATGATGGAAAAATCATTCTGACGGTACCTAATGAATAAGCCCCGGCTAACTATGTGCCAGCAGCCGCGGTAATACATAGGGGGCAAGCGTTATCCGGAATTATTGGGCGTAAAGGGTGCGTAGGCTGTTAAATAAGTTTATGGTCTAAGTGCAATGCTCAACATTGTGATGCTATAAAAACTGTTTAGCTAGAGTAAGATAGAGGCAAGTGGAATTCCATGTGTAGTGGTAAAATGCGTAAATATATGGAGGAACACCAGTAGCGAAGGCGGCTTGCTGGGTCTTTACTGACGCTGAGGCACGAAAGCGTGGGGAGCAAACAGGATTAGATACCCTGGTAGTCCACGCCGTAAACGATGAGTACTAAACGTTGGGTAAAACCAGTGTTGAAGTTAACACATTAAGTACTCCGCCTGAGTAGTACGTACGCAAGTATGAAACTTAAAGGAATTGACGGGACTCCGCACAAGCGGTGGATCATGTTGTTTAATTCGAAGGTACCCGAAAAACCTCACCAGGTCTTGACATGCTTCTGCAAAGCTGTAGAAACACAGTGGAGGTTATCAGTTGCACAGGTGGTGCATGGTTGTCGTCAGCTCGTGTCGTGAGATGTTGGGTTAAGTCCCGCAACGAGCGCAACCCTTATTGTTAGTTGCCAGCACGTAATGGTGGGGACTTTAGCAAGACTGCCAGTGATAAATTGGAGGAAGGTGGGGACGACGTCAAATCATCATGCCCCTTATGACCTGGGCTACAAACGTGATACAATGGCTGTTACAAAGGGTAGCTGAAACGCAAGTTTTTGGCGAATCTCAAAAAAACAGTCTCAGTTCGGATTGAAGTCTGTAACTCGACTTCATGAAGTTGGAATCGCTAGTAATCGCGAATCAGCATGTCGCGGTGAATACGTTCTCGGGGTTTGTACACACCGCCCGTCAAACCACGAAAGTTGGCAATACCCAAAACCGGTGGCCTAACTTCGCAAGAAGAGGGAACCGTCTAAGGTAGGGTCGATGATTGGGGTTAAGTCGTAACAAGGTATCCCTACCGGAAGGTGGGGATGGATCACCTCCTTTCT
>gi|90287766|gb|DQ387049.1| Sweet potato little leaf phytoplasma, Tonga isolate RID-3045 16S ribosomal RNA gene, partial sequence 1..1518
TTTGATCCTGGCTCAGGATTAACGCTGGCGGCGTGCCTAATACATGCAAGTCGAACGGAAACCTTCGGGTTTTAGTGGCGAACGGGTGAGTAACACGTAAGCAACCTACCCTAAAGACGAGGATAACCATTGGAAACAGTGGCTAAGACTGGATCCCTTCACGAGAGAGAGAGGTCTTGTATCTTGAAAACCTAGTATAGGTATGCTTTAGGAGGGGCTTGCGCCATATTAGTTAGTTGGTAGGGTAATGGCCTACCAAGACGATGATGTGTAGCTGGACTGAGAGGTTGAACAGCCACATTGGGACTGAGACACGGCCCAAACTCCTACGGGAGGCAGCAGTAGGGAATTTTCGGCAATGGAGGAAACTCTGACCGAGCAACGCCGCGTGAATGATGAAGTACTTCGGTATGTAAAGTTCTTTTATCAAGGAAGAAAAGCAAATGGCGAACCATTTGTTTGCCGGTACTTGATGAATAAGCCCCGGCTAATTATGTGCCAGCAGCCGCGGTAAGACATAAGGGGCAAGTGTTATCCGGAATTATTGGGCGTAAAGGGTGCGTAGGCGGTCTAGTAAGTCAGTGGTGTAATGGCAACGCTTAACGTTGTCCGGCTATTGAAACTGCTAAACTTGAGTTAGATAGAGGCGAGTGGAATTCCATGTGTAGCGGTAAAATGCGTAAATATATGGAGGAACACCAGAGGCGTAGGCGGCTCGCTGGGTCTTAACTGACGCTGAGGCACGAAAGCGTGGGGAGCAAACAGGATTAGATACCCTGGTAGTCCCACGCCGTAAACGATGAGTACTAACTGTCGGGGTAAACCGGTACTGAAGTTAACACATTAAGTACTCTGAAGTAATACTTACGTACGCAAGTATGAAACTTAAAGGAATTGACGGGACTCCGCACAAGCGGTGGATCATGTTGTTTAATTCGAAGATACCCGAAAAACCTTACCAGGTCTTGACATGTTTTTGCAAAATGATAGTAATATCGTGGAGGTTACCAGAAACACAGGTGGTGCATGGTTGTCGTCAGCTCGTGTCGTGAGATGTTAGGTTAAGTTCTGATTAAAGTGGAGGAAGGTGAGGATCACGTCAAATCAGCATGCCCCTTATGACCTGGGCTACAAACGTGATACAATGGATGGACAAAAGGGTAGCAGAAAGGCAAGTCTGGCCAATCCCCAAAAACAGTCTTCTGTATAGGAGTGAAGTTGCAACTCGACTCATGAATTGATCGCTGTATCGCATCAGCATTCCTCCCTGTTAGGATTGAAGTCTGCAACTCGACTTCATGAAGTTGGAATCGCTAGTAATCGCGAATCAGCATGTCGCGGTGAATACGTTCTCGGGGTTTGTACACACCGCCCGTCAAACCACGAAAGTTGGCAATACCCCAAAACGGTAGCCTAACTCGTTTATTCGAGAGGGCGCCGTCTAAGGTAGGGTCGATGATTGGGGTTAAGTCGTAACAAGGTATCCCTACCGGAAGGTGGGGATGGATCACCTCCTTC
>gi|21311780|gb|AF498309.1| Coconut lethal yellowing phytoplasma strain Florida (LY-C2) 16S ribosomal RNA gene, partial sequence 1..1524
AGTTTGATCCTGGCTCAGGATTAACGCTGGCGGCGTGCTTAATACATGCAAGTCGAACGGAAATCTTTTAGATTTTAGTGGCGAACGGGTGAGTAACACGTAAGCAACCTGCCTTTAAGACGAGAATAACAATTGGAAACAGTTGCTAAGGCTGGATAGGAAATAAAAAGGAATCTTTTTATTTTTAAAAGACCTTTTTCGGAAGGTATGCTTAAAGAGGGGCTTGCGTCACATTAGTTAGTTGGTAGGGTAAAGGCCTACCAAGACGATGATGTGTAGCTGGACTGAGAGGTTGAACAGCCACATTGGGACTGAGACACGGCCCAAACTCCTACGGGAGGCAGCAGTAGGGAATTTTCGGCAATGGAGGAAACTCTGACCGAGCAACGCCGCGTGAACGACGAAGTACTTCGGTATGTAAAGTTCTTTTATTGAAGAAGAAACAATAGTGGAAAAACTATCTTGACGTTATTCAATGAATAAGCCCCGGCTAACTATGTGCCAGCAGCCGCGGTAATACATAGGGGGCGAGCGTTATCCGGAATTATTGGGCGTAAAGGGTGCGTAGGCGGTTTAATAAGTCTCTAGTTTAATTTCAACGCTTAACGTTGTCCTGCTAGAGAAACTGTTTAACTAGAGTGAGATAGAGGTAAGCGGAATTCCATGTGTAGCGGTAAAATGTGTAAATATATGGAGGAACACCAGAGGCGTAGGCGGCTTACTGGGTCTTTACTGACGCTGATGCACGAAAGCGTGGGGAGCAAACAGGATTAGATACCCTGGTAGTCCACGCCGTAAACTATGAGTACTAAGTGTCGGGGTTAAACTCGGTACTGAAGTTAACACATTAAGTACTCCGCCTGAGTAGTACGTACGCAAGTATGAAACTTAAAGGAATTGACGGGATCCCGCACAAGCGGTGGATCATGTTGTTTAATTCGAAGATACACGAAAAACCTTACCAGGTCTTGACATACTCTGCAAAGCTATAGAAATATAGTGGAGGTTATCAGGGATACAGGTGGTGCATGGTTGTCGTCAGCTCGTGTCGTGAGATGTTAGGTTAAGTTCTAAAACGAGCGCAACCCCTGTCGTTAATTGCCAGCACGTTATGGTGGGGACTTTAGCGAGACTGCCAATGAAAAATTGGAGGAAGGTGGGGATTACGTCAAATCATCATGCCCCTTATGATCTGGGCTACAAACGTGATACAATGGCTATTACAAAGAGTAGCTGAAACGCGAGTTTTCGGCAAATCTCAAAAAAATAGTCTCAGTTCGGATTGAAGTCTGCAACTCGACTTCATGAAGTTGGAATCGCTAGTAATCGCGAATCAGCATGTCGCGGTGAATACGTTCTCGGGGTTTGTACACACCGCCCGTCAAACCACGAAAGTGGACAATACCCGAAAGCGACAGCCTAACTGCGTAAGCAGAGGGAATCGTCTAAGGTAGGGTCGATGATTGGGGTTAAGTCGTAACAAGGTATCCCTACCGGAAGGTGGGGATGGATCACCTCCTTTCT
>gi|84490572|gb|DQ321821.1| Carludovica palmata leaf yellowing phytoplasma 16S ribosomal RNA (rrnB) gene, partial sequence 1..1537
AGTTTGATCCTGGCTCAGGATTAACGCTGGCGGCGTGCTTAATACATGCAAGTCGAACGGAAATCTTTTAGAGAAATCTTTTAGATTTTAGTGGCGAACGGGTGAGTAACACGTAAGCAACCTGCCTTTAAGACGAGAATAACAATTGGAAACAGTTGCTAAGGCTGGATAGGAAATAAAAAGGCATCTTTTTATTTTTAAAAGACCTTCTTCGGAGGGTATGCTTAAAGAGGGGCTTGCGTCACATTAGTTAGTTGGTAGGGTAATGGCCTACCAAGACGATGATGTGTAGCTGGACTGAGAGGTTGAACAGCCACATTGGGACTGAGACACGGCCCAAACTCCTACGGGAGGCAGCAGTAGGGAATTTTCGGCAATGGAGGAAACTCTGACCGAGCAACGCCGCGTGAACGACGAAGTACTTCGGTATGTAAAGTTCTTTTATTGAAGAAGAAACAATAGTGGAAAAACTATCTTGACGTTATTCAATGAATAAGCCCCGGCTAACTATGTGCCAGCAGCCGCGGTAATACATAGGGGGCGAGCGTTATCCGGAATTATTGGGCGTAAAGGGTGCGTAGGCGGTTTAATAAGTCTCTAGTTTAATTTCAACGCTTAACGTTGTCCTGCTAGAGAAACTGTTTGACTAGAGTGAGATAGAGGTAAGCGGAATTCTATGTGTAGCGGTAAAATGTGTAAATATATGGAGGAACACCAGAGGCGTAGGCGGCTTACTGGGTCTTTACTGACGCTGATGCACGAAAGCGTGGGGAGCAAACAGGATTAGATACCCTGGTAGTCCACGCCGTAAACTATGAGTACTAAGTGTCGGGGTTAAACTCGGTACTGAAGTTAACACATTAAGTACTCCGCCTGAGTAGTACGTACGCAAGTATGAAACTTAAAGGAATTGATGGGATCCCGCACAAGCGGTGGATCATGTTGTTTAATTCGAAGATACACGAAAAACCTTACCAGGTCTTGACATACTCTGCAAAACTATAGAAATATAGTGGAGGTTATCAGGGATACAGGTGGTGCATGGTTGTCGTCAGCTCGTGTCGTGAGATGTTAGGTTAAGTTCTAAAACGAGCGCAACCCCTGTCGTTAATTGCCAGCACGTTATGGTGGGGACTTTAGCGAGACTGCCAATGAAAAATTGGAGGAAGGTGGGGATTACGTCAAATCATCATGCCCCTTATGATCTGGGCTACAAACGTGATACAATGGCTATTACAAAGAGTAGCTTAAACGCGAGTTTTTGGCAAATCTCAAAAAAATAGTCTTAGTTCGGATTGAAGTCTGCAACTCGACTTCATGAAGTTGGAATCGCTAGTAATCGCGAATCAGCATGTCGCGGTGAATACGTTCTCGGGGTTTGTACACACCGCCCGTCAAACCACGAAAGTGGACAATACCCGAAAGCGATAGCCTAACTGCGCAAGCAGAGGGAATCGTCTAAGGTAGGGTCGATGATTGGGGTTAAGTCGTAACAAGGTATCCCTACCGGAAGGTGGGGATGGATCACCTCCTTTCT
>gi|84490571|gb|DQ321820.1| Carludovica palmata leaf yellowing phytoplasma 16S ribosomal RNA (rrnA) gene, partial sequence 1..1524
AGTTTGATCCTGGCTCAGGATTAACGCTGGCGGCGTGCTTAATACATGCAAGTCGAACGGAAATCTTTTAGATTTTAGTGGCGAACGGGTGAGTAACACGTAAGCAACCTGCCTTTAAGACGAGAATAACAATTGGAAACAGTTGCTAAGGCTGGATAGGAAATAAAAAGGCATCTTTTTATTTTTAAAAGACCTTCTTCGGAGGGTATGCTTAAAGAGGGGCTTGCGTCACATTAGTTAGTTGGTAGGGTAATGGCCTACCAAGACGATGATGTGTAGCTGGACTGAGAGGTTGAACAGCCACATCGGGACTGAGACACGGCCCAAACTCCTACGGGAGGCAGCAGTAGGGAATTTTCGGCAATGGAGGAAACTCTGACCGAGCAACGCCGCGTGAACGACGAAGTACTTCGGTATGTAAAGTTCTTTTATTGAAGAAGAAACAATAGTGGAAAAACTATCTTGACGTTATTCAATGAATAAGCCCCGGCTAACTATGTGCCAGCAGCCGCGGTAATACATAGGGGGCGAGCGTTATCCGGAATTATTGGGCGTAAAGGGTGCGTAGGCGGTTTAATAAGTCTCTAGTTTAATTTCAACGCTTAACGTTGTCCTGCTAGAGAAACTGTTTGACTAGAGTGAGATAGAGGTAAGCGGAATTCCATGTGTAGCGGTAAAATGTGTAAATATATGGAGGAACACCAGAGGCGTAGGCGGCTTACTGGGTCTTTACTGACGCTGATGCACGAAAGCGTGGGGAGCAAACAGGATTAGATACCCTGGTAGTCCACGCCGTAAACTATGAGTACTAAGTGTCGGGGTTAAACTCGGTACTGAAGTTAACACATTAAGTACTCCGCCTGAGTAGTACGTACGCAAGTATGAAACTTAAAGGAATTGACGGGATCCCGCACAAGCGGTGGATCATGTTGTTTAATTCGAAGATACACGAAAAACCTTACCAGGTCTTGACATACTCTGCAAAACTATAGAAATATAGTGGAGGTTATCAGGGATACAGGTGGTGCATGGTTGTCGTCAGCTCGTGTCGTGAGATGTTAGGTTAAGTTCTAAAACGAGCGCAACCCCTGTCGTTAATTGCCAGCACGTTATGGTGGGGACTTTAGCGAGACTGCCAATGAAAAATTGGAGGAAGGTGGGGATTACGTCAAATCATCATGCCCCTTATGATCTGGGCTACAAACGTGATACAATGGCTATTACAAAGAGTAGCTTAAACGCGAGTTTTTGGCAAATCTCAAAAAAATAGTCTTAGTTCGGATTGAAGTCTGCAACTCGACTTCATGAAGTTGGAATCGCTAGTAATCGCGAATCAGCATGTCGCGGTGAATACGTTCTCGGGGTTTGTACACACCGCCCGTCAAACCACGAAAGTGGACAATACCCGAAAGCGATAGCCTAACTGCGCAAGCAGAGGGAATCGTCTAAGGTAGGGTCGATGATTGGGGTTAAGTCGTAACAAGGTATCCCTACCGGAAGGTGGGGATGGATCACCTCCTTTCT
>gi|52630877|gb|AY725229.1| Saccharosydne phytoplasma 16S ribosomal RNA gene, partial sequence 1..1521
ATTAACCCTCCCGGCATCCTTATACATGCAAGTCGAACGGAAGTTTAAGCAATTAAACTTTAGCGGCGAACGGGTGAGTAACGCGTAAGAATCTGCCCCTAAGACGACCATAACAGTTGGAAACGACTGCTAAGACTGGATAGGAGATAAGAAGGCATCTTTTTATTTTTAAAAGACCTAGCAATAGCTATGCTTAGGGAAGAGCTTGCGTCACATTAGTTAGTTGGTGGGGTAATGGCCTACCAAGACGATGATGTGTAGCCGGGCTGAGAGGTCGAACGGCCACATTGGGACTGAGACACGGCCCAAACTCCTACGGGAGGCAGCAGTAAGGAATTTTCGGCAATGGAGGAAACTCTGACCGAGCAATGCCGTGTGCAACGATGAAGTATTTCGGTACGTAAAGTTCTTAAATTAGGGAAGTTTGGATGGTGGTTTGACCATTATGACGGTACCTAATGAATAAGCCCCGGCTAACTATGTGCCAGCAGGGGCGGTAATACATAGGGGGCAAGCGTTATCCGGAATTATTGGGCGTAAAGGGTGCGTAGGCGGTTAAATAAGTTTATGGTCTAAGTGCAACGCTCAACGTTGTGATGCTATAAAAACTGTTTAGCTAGAGTTGGATAGAGGCAAGTGGAATTCCGTGTGTAGTGGTAAAATGCGTAAATATACGGAGGAACACCAGAAGCGAAGGCGGCTTGCTGGGTCTTAACTGACGCTGAGGCACGAAAGCGTGGGGAGCAAACAGGATTAGATACCCTNGTAGTCCACGCCCTAAACGATGAGTACTAAACGTTGGATAAAACCAGTGTTGAAGTTAACACATTAAGTACTCCGCCTGAGTAGTACGTACGCAAGTATGAAACTTAAAGGAATTGACGGGACTCCGCACAAGCGGTGGATCATGTTGTTTAATTCGAAGGTACCCGAAAAACCTTCACCAGGTCTTGACATGCTTTTGCAAAGCTGTAGAAATACAGTGGAGGTTATCAGAAGCACAGGTGGTGCATGGTTGTCGTCAGCTCGTGTCGTGAGATGTTGGGTTAAGTCCCGCAACGAGCGCAACCCTTGTTGTTAATTGCCATCATTAAGTTGGGGACTTTAGCAAGACTGCCAATGATAAATTGGAGGAAGGTGGGGACGACGTCAAATCATCATGCCCCTTATGACCTGGGCTACAAACGTGATACAATGGCTGTTACAAAGGGTAGCTAAAGCGTAAGCTTCTGGCGAATCTCAAAAAAGCAGTCTCAGTTCGGATTGAAGTCTGCAACTCGACTTCATGAAGTTGGAATCGCTAGTAATCGCGAATCAGCATTCCCTAAAATTTACGTTTCTGGCGGTGAATACGTTCTCCCGGTTTGTACACACCGCCCGTCAAACCACGAAAGTTGGCAATACCCAAAGCCGGTGGCCTAACTTGAGCAATCAAGAAGGAGCCGTCTAAGGTAGGGTTGATGATTGGGGTTAAGTCGTAACAAGGTATGGGTACCGGAAGGTGGGGATGGATCACCTGGA
>gi|16329164|gb|AF237615.2|AF237615 Carludovica palmata leaf yellowing phytoplasma 16S ribosomal RNA gene, partial sequence 1..1537
AGTTTGATCCTGGCTCAGGATTAACGCTGGCGGCGTGCTTAATACATGCAAGTCGAACGGAAATCTTTTAGAGAAATCTTTTAGATTTTAGTGGCGAACGGGTGAGTAACACGTAAGCAACCTGCCTTTAAGACGAGAATAACAATTGGAAACAGTTGCTAAGGCTGGATAGGAAATAAAAAGGCATCTTTTTATTTTTAAAAGACCTTCTTCGGAGGGTATGCTTAAAGAGGGGCTTGCGTCACATTAGTTAGTTGGTAGGGTAATGGCCTACCAAGACGATGATGTGTAGCTGGACTGAGAGGTTGAACAGCCACATTGGGACTGAGACACGGCCCAAACTCCTACGGGAGGCAGCAGTAGGGAATTTTCGGCAATGGAGGAAACTCTGACCGAGCAACGCCGCGTGAACGACGAAGTACTTCGGTATGTAAAGTTCTTTTATTGAAGAAGAAACAATAGTGGAAAAACTATCTTGACGTTATTCAATGAATAAGCCCCGGCTAACTATGTGCCAGCAGCCGCGGTAATACATAGGGGGCGAGCGTTATCCGGAATTATTGGGCGTAAAGGGTGCGTAGGCGGTTTAATAAGTCTCTAGTTTAATTTCAACGCTTAACGTTGTCCTGCTAGAGAAACTGTTTGACTAGAGTGAGATAGAGGTAAGCGGAATTCCATGTGTAGCGGTAAAATGTGTAAATATATGGAGGAACACCAGAGGCGTAGGCGGCTTACTGGGTCTTTACTGACGCTGATGCACGAAAGCGTGGGGAGCAAACAGGATTAGATACCCTGGTAGTCCACGCCGTAAACTATGAGTACTAAGTGTCGGGGTTAAACTCGGTACTGAAGTTAACACATTAAGTACTCCGCCTGAGTAGTACGTACGCAAGTATGAAACTTAAAGGAATTGACGGGATCCCGCACAAGCGGTGGATCATGTTGTTTAATTCGAAGATACACGAAAAACCTTACCAGGTCTTGACATACTCTGCAAAACTATAGAAATATAGTGGAGGTTATCAGGGATACAGGTGGTGCATGGTTGTCGTCAGCTCGTGTCGTGAGATGTTAGGTTAAGTTCTAAAACGAGCGCAACCCCTGTCGTTAATTGCCAGCACGTTATGGTGGGGACTTTAGCGAGACTGCCAATGAAAAATTGGAGGAAGGTGGGGATTACGTCAAATCATCATGCCCCTTATGATCTGGGCTACAAACGTGATACAATGGCTATTACAAAGAGTAGCTTAAACGCGAGTTTTTGGCAAATCTCAAAAAAATAGTCTTAGTTCGGATTGAAGTCTGCAACTCGACTTCATGAAGTTGGAATCGCTAGTAATCGCGAATCAGCATGTCGCGGTGAATACGTTCTCGGGGTTTGTACACACCGCCCGTCAAACCACGAAAGTGGACAATACCCGAAAGCGATAGCCTAACTGCGCAAGCAGAGGGAATCGTCTAAGGTAGGGTCGATGATTGGGGTTAAGTCGTAACAAGGTATCCCTACCGGAAGGTGGGGATGGATCACCTCCTTTCT
>gi|444439470|ref|NR_074785.1| Candidatus Phytoplasma australiense 16S ribosomal RNA, complete sequence 2..1533
AAACGAAGAGTTTGATCCTGGCTCAGGATTAACGCTGGCGGCGTGCCTAATACATGCAAGTCGAACGGAAGTTTAAGCAATTAAACTTTAGTGGCGAACGGGTGAGTAACGCGTAAGCAATCTGCCCCTAAGACGAGGATAACAGTTGGAAACGACTGCTAAGACTGGATAGGAGATAAGAAGGCATCTTTTTATCTTTAAAAGACCTCGCAAGAGGTATGCTTAGGGAAGAGCTTGCGTCACATTAGTTAGTTGGTGGGGTAAAGGCCTACCAAGACTATGATGTGTAGCCGGACTGAGAGGTTGAACGGCCACATTGGGACTGAGACACGGCCCAAACTCCTACGGGAGGCAGCAGTAAGGAATTTTCGGCAATGGAGGAAACTCTGACCGAGCAACGCCGCGTGAACGATGAAGTATTTCGGTACGTAAAGTTCTTTTATTAGGGAAGAAAAGATGGTGGAAAAACCATTATGACGGTACCTAATGAATAAGCCCCGGCTAACTATGTGCCAGCAGCCGCGGTAATACATAGGGGGCAAGCGTTATCCGGAATTATTGGGCGTAAAGGGTGCGTAGGCGGTTAAATAAGTTTATGGTCTAAGTGCAATGCTTAACGTTGTGATGCTATAAAAACTGTTTAGCTAGAGTTGGATAGAGGCAAGTGGAATTCCATGTGTAGTGGTAAAATGCGTAAATATATGGAGGAACACCAGAAGCGAAGGCGGCTTGCTAGGTCTTAACTGACGCTGAGGCACGAAAGCGTGGGGAGCAAACAGGATTAGATACCCTGGTAGTCCACGCCCTAAACGATGAGTACTAAACATTGGGTAAAACTAGTGTTGAAGTTAACACATTAAGTACTCCGCCTGAGTAGTACGTACGCAAGTATGAAACTTAAAGGAATTGACGGGACTCCGCACAAGCGGTGGATCATGTTGTTTAATTCGAAGGTACCCGAAAAACCTCACCAGGTCTTGACATGCTTTTGCAAAGCGGTAGAAATATCGTGGAGGTTATCAGAAGCACAGGTGGTGCATGGTTGTCGTCAGCTCGTGTCGTGAGATGTTGGGTTAAGTCCCGCAACGAGCGCAACCCTTGTTGTTAATTGCCATCATTAAGTTGGGGACTTTAGCAAGACTGCCAGTGATAAATTGGAGGAAGGTGGGGACGACGTCAAATCATCATGCCCCTTATGACCTGGGCTACAAACGTGATACAATGGCTGTTACAAAGGGCAGCTAAAGCGTAAGCTTTTGGCGAATCTCAAAAAAGCAGTCTCAGTTCGGATTGAAGTCTGCAACTCGACTTCATGAAGTTGGAATCGCTAGTAATCGCGAATCATCATGTCGCGGTGAATACGTTCTCGGGGTTTGTACACACCGCCCGTCAAACCACGAAAGTTGGCAATACCCAAAGCCGGTGGCCTAACTTCGCAAGAAGAGGGAGCCGTCTAAGGTAGGGTTGATAATTGGGGTTAAGTCGTAACAAGGTATCCCTACCGGAAGGTGGGGATGGATCACCTCCTTTCT
>gi|378735316|dbj|AB667970.1| Loofah witches'-broom phytoplasma genes for 16S rRNA and 16S-23S rRNA ITS, partial sequence 1..1492
GATGCCTAATACATGCAAGTCGAACGGAAACTTTGCAAAGAGTTTTAGTGGCGAACGGGTGAGTAACACGTAAGTAACCTGCCTTTAAGACGAGGATAACAAATGGAAACATTTGCTAAGACTGGATAGGAAACAAGAAGGCATCTTTTTGTTTTTAAAAGACCTCCTAAAAAAAGGTATGCTTAAAGAGGGGCTTGCGCCACATTAGTTTGTTGGTAAGGTAATGGCTTACCAAGACTATGATGTGTAGCTGGACTGAGAGGTTGAACAGCCACATTGGGACTGAGACACGGCCCAAACTCCTACGGGAGGCAGCAGTAGGGAATTTTCGGCAATGGAGGAAACTCTGACCGAGCAATGCCGCGTGAACGATGAAGTATTTCGGTATGTAAAGTTCTTTTATTGAAGAAGAAAAATAGTGGAAAAACTATCTTGACGCTATTCAATGAATAAGCCCCGGCTAACTATGTGCCAGCAGCCGCGGTAAGACATAGGGGGCGAGCGTTATCCGGAATTATTGGGCGTAAAGGGTGCGTAGGCGGTTAGTTAAGTCTATAATTTAATTTCAACGCTTAACGTTGTTTTGTTATAGAAACTGCCTAACTAGAGTGAGATAGAGGCAAGTGGAATTCCATGTGTAGCGGTAAAATGTGTAAATATATGGAGGAACACCCAGAAGCGTAGGCGGCTTGCTGGGTCTTTACTGACGCTGAGGCACGAAAGCGTGGGTAGCAAACAGGATTAGATACCCTGGTAGTCCACGCCGTAAACGATGAGTACTAAGTGTCAGGGTAAAACTTGGTACTGAAGTTAACACATTAAGTACTCCGCCTGAGTAGTACGTACGCAAGTATGAAACTTAAAGGAATTGACGGGACTCCGCACAAGCGGTGGATCATGTTGTTTAATTCGAAGATACACGAAAAACCTTACCAGGTCTTGACATACTCTGCAAAGTTATAGAAATATAATGGAGGTTATCAGGGATACAGGTGGTGCATGGTTGTCGTCAGCTCGTGTCGTGAGATGTTAGGTTAAGTCCTAAAACGAGCGCAACCCTTGTCGTTAGTTACCAGCACGTAAAGGTGGGGACTTTAGCGAGACTGCCAATTAAAAATTGGAGGAAGGTGAGGATTACGTCAAATCATCATGCCCCTTATGATCTGGGCTACAAACGTGATACAATGGCTGTTACAAAGAGTAGCTGAAACGTGAGTTTTTAGCCAATCTCAAAAAAGCAGTCTCAGTTCGGATTGAAGTCTGCAACTCGACTTCATGAAGTTGGAATCGCTAGTAATCGCGAATCAGCATGTCGCGGTGAATACGTTCTCGGGGTTTGTACACACCGCCCGTCAAACCATGAAAGTGGACAATACCCAAAAGCAGTGGCTTAATTTCGTAAGAAAAGGGAACTGTCTAAGGTAGGGTCGATGATTGGGGTTAAGTCGTAACAAGGTATCCCTACCGGAAGGTGGGGATGGATCACCTCCTT
>gi|117169115|gb|EF029092.1| Hemp fiber witches'-broom phytoplasma 16S ribosomal RNA gene and 16S-23S ribosomal RNA intergenic spacer, partial sequence 1..1504
[truncated: 578,091 more chars]
